# Supplementary material for: Crystal structure of pyrazoxyfen
Source: Acta Crystallogr E Crystallogr Commun. 2015 Dec 9;71(Pt 12):o1033–4. doi: 10.1107/S2056989015023233 (PMC4719964; doi:10.1107/S2056989015023233)
Supplement: Supplementary file 1 [file e-71-o1033-sup1.cif]

##############################################################################
#                                                                            #
# This CIF contains the data in a paper accepted for publication in          #
# Acta Crystallographica Section E. It conforms to the requirements of       #
# Notes for Authors for Acta Crystallographica Section E, and has been       #
# peer reviewed under the auspices of the IUCr Commission on Journals.       #
#                                                                            #
# Full details of the Crystallographic Information File format               #
# are given in the paper "The Crystallographic Information File (CIF):       #
# a New Standard Archive File for Crystallography" by S. R. Hall, F. H.      #
# Allen and I. D. Brown [Acta Cryst. (1991), A47, 655-685].                  #
#                                                                            #
# The current version of the core CIF dictionary is obtainable from          #
# ftp://ftp.iucr.org/pub/cif_core.dic.                                       #
#                                                                            #
# Software is freely available for graphical display of the structure(s)     #
# in this CIF. For information consult the CIF software page                 #
# http://www.iucr.org/resources/cif/software.                                #
#                                                                            #
# This file may be used for bona fide research purposes within the           #
# scientific community so long as proper attribution is given to the journal # 
# article from which it was obtained.                                        #
#                                                                            #
##############################################################################
data_global
_audit_creation_method     'form.cif (version 2.0)'
_journal_data_validation_number     ?
_journal_date_recd_electronic     2015-11-23
_journal_date_accepted     2015-12-02
_journal_name_full     'Acta Crystallographica, Section E'
_journal_year     2016
_journal_volume     72
_journal_issue      1
_journal_page_first     o1033
_journal_page_last     o1034
_journal_paper_category     HO
_journal_paper_doi     10.1107/S2056989015023233
_journal_coeditor_code     HG5466
loop_
    _publ_contact_author_name
    _publ_contact_author_address
    _publ_contact_author_email
    'Kim, Tae Ho'
;
Department of Chemistry and Research Institute of Natural Sciences,
Gyeongsang National University, Jinju 660-701, Republic of Korea
;
;
thkim@gnu.ac.kr
;
    'Kim, Jineun'
;
Department of Chemistry and Research Institute of Natural Sciences,
Gyeongsang National University, Jinju 660-701, Republic of Korea
;
;
jekim@gnu.ac.kr
;
_publ_contact_author_fax     '+82-55-772-2789'
_publ_contact_author_phone     '+82-55-772-2789'
_publ_section_title
;
Crystal structure of pyrazoxyfen
;
loop_
    _publ_author_name
    _publ_author_address
    'Kwon, Eunjin'
;
Department of Chemistry and Research Institute of Natural Sciences,
Gyeongsang National University, Jinju 52828, Republic of Korea
;
    'Kim, Jineun'
;
Department of Chemistry and Research Institute of Natural Sciences,
Gyeongsang National University, Jinju 52828, Republic of Korea
;
    'Kang, Gihaeng'
;
Department of Chemistry and Research Institute of Natural Sciences,
Gyeongsang National University, Jinju 52828, Republic of Korea
;
    'Kim, Tae Ho'
;
Department of Chemistry and Research Institute of Natural Sciences,
Gyeongsang National University, Jinju 52828, Republic of Korea
;
_publ_section_synopsis     .
data_I
_database_code_depnum_ccdc_archive 'CCDC 1440271'
_audit_creation_method     'SHELXL-2014/7'
_chemical_name_systematic
;\
2-{[4-(2,4-Dichlorobenzoyl)-1,3-dimethyl-1<i>H</i>-pyrazol-5-yl]oxy}-\
1-phenylethan-1-one
;
_chemical_name_common     'pyrazoxyfen'
_chemical_formula_moiety     'C20 H16 Cl2 N2 O3'
_chemical_formula_sum     'C20 H16 Cl2 N2 O3'
_chemical_formula_iupac     'C20 H16 Cl2 N2 O3'
_chemical_formula_weight     403.25
_chemical_melting_point     ?
_shelx_space_group_comment
;
The symmetry employed for this shelxl refinement is uniquely defined
by the following loop, which should always be used as a source of
symmetry information in preference to the above space-group names.
They are only intended as comments.
;
_space_group_crystal_system     triclinic
_space_group_name_H-M_alt     'P -1'
_space_group_name_Hall     '-P 1'
loop_
    _space_group_symop_operation_xyz
    'x, y, z'
    '-x, -y, -z'
_cell_length_a     7.827(3)
_cell_length_b     15.534(5)
_cell_length_c     15.886(6)
_cell_angle_alpha     88.82(2)
_cell_angle_beta     89.093(18)
_cell_angle_gamma     77.266(18)
_cell_volume     1883.4(11)
_cell_formula_units_Z     4
_cell_measurement_reflns_used     3560
_cell_measurement_theta_min     2.56
_cell_measurement_theta_max     21.71
_cell_measurement_temperature     173(2)
_exptl_crystal_description     plate
_exptl_crystal_colour     colourless
_exptl_crystal_size_max     0.200
_exptl_crystal_size_mid     0.160
_exptl_crystal_size_min     0.110
_exptl_crystal_density_diffrn     1.422
_exptl_crystal_density_meas     ?
_exptl_crystal_density_method     ?
_exptl_crystal_F_000     832
_exptl_absorpt_coefficient_mu     0.368
_exptl_absorpt_correction_type     multi-scan
_exptl_absorpt_process_details
;
(SADABS; Bruker, 2014)
;
_shelx_estimated_absorpt_T_min     0.930
_shelx_estimated_absorpt_T_max     0.961
_exptl_absorpt_correction_T_min     0.6841
_exptl_absorpt_correction_T_max     0.7456
_diffrn_ambient_temperature     173(2)
_diffrn_radiation_type     MoK\a
_diffrn_radiation_wavelength     0.71073
_diffrn_measurement_device_type     'Bruker APEXII CCD'
_diffrn_measurement_method     '\f and \w scans'
_diffrn_detector_area_resol_mean     ?
_diffrn_reflns_number     22903
_diffrn_reflns_av_R_equivalents     0.0633
_diffrn_reflns_theta_min     1.282
_diffrn_reflns_theta_max     24.999
_diffrn_reflns_theta_full     24.999
_diffrn_measured_fraction_theta_max     0.992
_diffrn_measured_fraction_theta_full     0.992
_diffrn_reflns_limit_h_min     -7
_diffrn_reflns_limit_h_max     9
_diffrn_reflns_limit_k_min     -18
_diffrn_reflns_limit_k_max     18
_diffrn_reflns_limit_l_min     -18
_diffrn_reflns_limit_l_max     18
_refine_special_details     ?
_reflns_number_total     6579
_reflns_number_gt     3991
_reflns_threshold_expression     'I > 2\s(I)'
_refine_ls_structure_factor_coef     Fsqd
_refine_ls_matrix_type     full
_refine_ls_R_factor_all     0.0990
_refine_ls_R_factor_gt     0.0486
_refine_ls_wR_factor_gt     0.0949
_refine_ls_wR_factor_ref     0.1087
_refine_ls_goodness_of_fit_ref     0.989
_refine_ls_restrained_S_all     0.989
_refine_ls_number_reflns     6579
_refine_ls_number_parameters     491
_refine_ls_number_restraints     0
_refine_ls_hydrogen_treatment     constr
_refine_ls_weighting_scheme     calc
_refine_ls_weighting_details
                      'w=1/[\s^2^(Fo^2^)+(0.0415P)^2^] where P=(Fo^2^+2Fc^2^)/3'
_atom_sites_solution_hydrogens     geom
_atom_sites_solution_primary     ?
_atom_sites_solution_secondary     ?
_refine_ls_shift/su_max     0.001
_refine_ls_shift/su_mean     0.000
_refine_diff_density_max     0.254
_refine_diff_density_min     -0.351
_refine_ls_extinction_method     none
_refine_ls_extinction_coef     .
loop_
    _atom_type_symbol
    _atom_type_description
    _atom_type_scat_dispersion_real
    _atom_type_scat_dispersion_imag
    _atom_type_scat_source
    'C' 'C' 0.0033 0.0016
                         'International Tables Vol C Tables 4.2.6.8 and 6.1.1.4'
    'H' 'H' 0.0000 0.0000
                         'International Tables Vol C Tables 4.2.6.8 and 6.1.1.4'
    'N' 'N' 0.0061 0.0033
                         'International Tables Vol C Tables 4.2.6.8 and 6.1.1.4'
    'O' 'O' 0.0106 0.0060
                         'International Tables Vol C Tables 4.2.6.8 and 6.1.1.4'
    'Cl' 'Cl' 0.1484 0.1585
                         'International Tables Vol C Tables 4.2.6.8 and 6.1.1.4'
_computing_data_collection
;
APEX2 (Bruker, 2014)
;
_computing_cell_refinement
;
SAINT (Bruker, 2014)
;
_computing_data_reduction
;
SAINT (Bruker, 2014)
;
_computing_structure_solution
;
SHELXS97 (Sheldrick, 2008)
;
_computing_structure_refinement
;
SHELXL2013 (Sheldrick, 2015)
;
_computing_molecular_graphics
;
DIAMOND (Brandenburg, 2010)
;
_computing_publication_material
;
SHELXTL (Sheldrick, 2008)
;
loop_
    _atom_site_type_symbol
    _atom_site_label
    _atom_site_fract_x
    _atom_site_fract_y
    _atom_site_fract_z
    _atom_site_U_iso_or_equiv
    _atom_site_adp_type
    _atom_site_calc_flag
    _atom_site_occupancy
    _atom_site_disorder_assembly
    _atom_site_disorder_group
    Cl Cl1 0.24743(13) 1.11847(6) 0.20923(6) 0.0721(3) Uani d 1 . .
    Cl Cl2 0.24441(12) 0.77988(5) 0.27588(5) 0.0560(3) Uani d 1 . .
    Cl Cl3 0.75954(12) 1.04970(5) 0.32607(6) 0.0662(3) Uani d 1 . .
    Cl Cl4 0.79186(13) 0.73468(5) 0.19305(5) 0.0597(3) Uani d 1 . .
    O O1 0.0216(3) 0.81955(12) 0.45887(12) 0.0409(5) Uani d 1 . .
    O O2 0.1419(2) 0.74996(11) 0.64187(10) 0.0298(5) Uani d 1 . .
    O O3 0.2716(3) 0.57587(12) 0.63891(12) 0.0410(5) Uani d 1 . .
    O O4 0.5267(3) 0.83966(12) 0.00376(13) 0.0456(5) Uani d 1 . .
    O O5 0.7107(2) 0.67719(12) -0.10634(11) 0.0352(5) Uani d 1 . .
    O O6 0.7996(3) 0.58373(11) 0.03822(11) 0.0357(5) Uani d 1 . .
    N N1 0.4384(3) 0.74396(13) 0.63553(13) 0.0295(6) Uani d 1 . .
    N N2 0.5663(3) 0.76683(14) 0.58592(14) 0.0324(6) Uani d 1 . .
    N N3 0.9906(3) 0.69469(14) -0.10444(13) 0.0326(6) Uani d 1 . .
    N N4 1.1021(3) 0.74130(15) -0.06989(14) 0.0345(6) Uani d 1 . .
    C C1 0.2381(4) 1.03478(19) 0.2818(2) 0.0414(8) Uani d 1 . .
    C C2 0.2477(4) 0.9515(2) 0.25301(19) 0.0441(8) Uani d 1 . .
    H H2 0.2663 0.9389 0.1949 0.053 Uiso calc 1 . .
    C C3 0.2296(4) 0.88565(17) 0.31104(18) 0.0357(7) Uani d 1 . .
    C C4 0.2039(3) 0.90297(17) 0.39544(17) 0.0283(7) Uani d 1 . .
    C C5 0.2022(4) 0.98763(17) 0.42230(18) 0.0359(7) Uani d 1 . .
    H H5 0.1901 0.9999 0.4807 0.043 Uiso calc 1 . .
    C C6 0.2175(4) 1.05413(19) 0.3659(2) 0.0425(8) Uani d 1 . .
    H H6 0.2140 1.1121 0.3847 0.051 Uiso calc 1 . .
    C C7 0.1674(4) 0.83569(16) 0.45857(16) 0.0283(7) Uani d 1 . .
    C C8 0.3040(3) 0.79810(15) 0.51804(16) 0.0245(6) Uani d 1 . .
    C C9 0.2832(4) 0.76044(16) 0.59716(17) 0.0264(6) Uani d 1 . .
    C C10 0.4856(4) 0.79928(17) 0.51579(17) 0.0296(7) Uani d 1 . .
    C C11 0.4789(4) 0.71264(19) 0.72142(17) 0.0423(8) Uani d 1 . .
    H H11A 0.3756 0.7322 0.7576 0.063 Uiso calc 1 . .
    H H11B 0.5760 0.7366 0.7420 0.063 Uiso calc 1 . .
    H H11C 0.5125 0.6480 0.7225 0.063 Uiso calc 1 . .
    C C12 0.5910(4) 0.8278(2) 0.44605(18) 0.0424(8) Uani d 1 . .
    H H12A 0.7152 0.8132 0.4610 0.064 Uiso calc 1 . .
    H H12B 0.5528 0.8917 0.4368 0.064 Uiso calc 1 . .
    H H12C 0.5744 0.7972 0.3945 0.064 Uiso calc 1 . .
    C C13 0.0333(3) 0.69531(16) 0.60951(16) 0.0284(7) Uani d 1 . .
    H H13A 0.0133 0.7088 0.5488 0.034 Uiso calc 1 . .
    H H13B -0.0818 0.7087 0.6388 0.034 Uiso calc 1 . .
    C C14 0.1167(4) 0.59876(17) 0.62135(16) 0.0270(7) Uani d 1 . .
    C C15 0.0051(4) 0.53405(17) 0.60969(15) 0.0267(7) Uani d 1 . .
    C C16 -0.1689(4) 0.56036(18) 0.58556(16) 0.0317(7) Uani d 1 . .
    H H16 -0.2190 0.6213 0.5764 0.038 Uiso calc 1 . .
    C C17 -0.2700(4) 0.49842(19) 0.57471(16) 0.0368(7) Uani d 1 . .
    H H17 -0.3888 0.5168 0.5581 0.044 Uiso calc 1 . .
    C C18 -0.1972(4) 0.4100(2) 0.58811(17) 0.0408(8) Uani d 1 . .
    H H18 -0.2654 0.3674 0.5801 0.049 Uiso calc 1 . .
    C C19 -0.0247(4) 0.38339(18) 0.61323(17) 0.0390(8) Uani d 1 . .
    H H19 0.0242 0.3225 0.6234 0.047 Uiso calc 1 . .
    C C20 0.0767(4) 0.44465(17) 0.62359(16) 0.0343(7) Uani d 1 . .
    H H20 0.1954 0.4258 0.6402 0.041 Uiso calc 1 . .
    C C21 0.7426(4) 0.98693(19) 0.23920(19) 0.0403(8) Uani d 1 . .
    C C22 0.7747(4) 0.89714(18) 0.24907(18) 0.0365(7) Uani d 1 . .
    H H22 0.8092 0.8695 0.3019 0.044 Uiso calc 1 . .
    C C23 0.7556(4) 0.84838(17) 0.18030(18) 0.0337(7) Uani d 1 . .
    C C24 0.7060(3) 0.88679(17) 0.10255(18) 0.0311(7) Uani d 1 . .
    C C25 0.6756(4) 0.97795(18) 0.0948(2) 0.0437(8) Uani d 1 . .
    H H25 0.6406 1.0059 0.0422 0.052 Uiso calc 1 . .
    C C26 0.6957(4) 1.02854(19) 0.1629(2) 0.0478(9) Uani d 1 . .
    H H26 0.6775 1.0909 0.1573 0.057 Uiso calc 1 . .
    C C27 0.6781(4) 0.83393(17) 0.02736(17) 0.0299(7) Uani d 1 . .
    C C28 0.8278(3) 0.78297(16) -0.01511(16) 0.0259(6) Uani d 1 . .
    C C29 0.8295(4) 0.71799(17) -0.07395(16) 0.0281(7) Uani d 1 . .
    C C30 1.0045(4) 0.79338(18) -0.01446(17) 0.0309(7) Uani d 1 . .
    C C31 1.0567(4) 0.6240(2) -0.16135(18) 0.0511(9) Uani d 1 . .
    H H31A 1.0866 0.5680 -0.1296 0.077 Uiso calc 1 . .
    H H31B 1.1616 0.6348 -0.1904 0.077 Uiso calc 1 . .
    H H31C 0.9669 0.6209 -0.2028 0.077 Uiso calc 1 . .
    C C32 1.0887(4) 0.85251(19) 0.03547(19) 0.0454(8) Uani d 1 . .
    H H32A 1.2127 0.8436 0.0193 0.068 Uiso calc 1 . .
    H H32B 1.0789 0.8387 0.0956 0.068 Uiso calc 1 . .
    H H32C 1.0300 0.9141 0.0244 0.068 Uiso calc 1 . .
    C C33 0.5743(4) 0.65695(17) -0.05442(16) 0.0324(7) Uani d 1 . .
    H H33A 0.5078 0.6219 -0.0870 0.039 Uiso calc 1 . .
    H H33B 0.4926 0.7126 -0.0385 0.039 Uiso calc 1 . .
    C C34 0.6429(4) 0.60573(16) 0.02483(16) 0.0278(7) Uani d 1 . .
    C C35 0.5102(3) 0.58522(16) 0.08449(16) 0.0259(6) Uani d 1 . .
    C C36 0.3373(4) 0.59303(17) 0.06168(17) 0.0326(7) Uani d 1 . .
    H H36 0.3012 0.6133 0.0066 0.039 Uiso calc 1 . .
    C C37 0.2171(4) 0.57168(18) 0.11825(18) 0.0383(8) Uani d 1 . .
    H H37 0.0988 0.5766 0.1023 0.046 Uiso calc 1 . .
    C C38 0.2706(4) 0.54309(18) 0.19819(18) 0.0404(8) Uani d 1 . .
    H H38 0.1886 0.5283 0.2375 0.048 Uiso calc 1 . .
    C C39 0.4426(4) 0.53573(18) 0.22183(17) 0.0360(7) Uani d 1 . .
    H H39 0.4778 0.5162 0.2772 0.043 Uiso calc 1 . .
    C C40 0.5622(4) 0.55651(16) 0.16571(16) 0.0309(7) Uani d 1 . .
    H H40 0.6803 0.5514 0.1820 0.037 Uiso calc 1 . .
loop_
    _atom_site_aniso_label
    _atom_site_aniso_U_11
    _atom_site_aniso_U_22
    _atom_site_aniso_U_33
    _atom_site_aniso_U_12
    _atom_site_aniso_U_13
    _atom_site_aniso_U_23
    Cl1 0.0833(7) 0.0597(6) 0.0763(7) -0.0261(5) -0.0084(5) 0.0438(5)
    Cl2 0.0848(7) 0.0409(5) 0.0462(5) -0.0222(5) 0.0028(5) -0.0050(4)
    Cl3 0.0769(7) 0.0491(5) 0.0696(6) -0.0043(5) -0.0137(5) -0.0286(4)
    Cl4 0.1054(8) 0.0303(4) 0.0463(5) -0.0209(5) -0.0075(5) 0.0030(4)
    O1 0.0298(12) 0.0424(13) 0.0543(13) -0.0173(10) -0.0097(10) 0.0186(10)
    O2 0.0322(12) 0.0276(10) 0.0331(11) -0.0145(9) 0.0052(9) -0.0034(8)
    O3 0.0341(13) 0.0340(12) 0.0551(14) -0.0078(10) -0.0098(11) 0.0013(10)
    O4 0.0251(13) 0.0471(13) 0.0630(15) -0.0032(10) -0.0036(11) -0.0115(10)
    O5 0.0375(12) 0.0469(12) 0.0257(11) -0.0194(10) 0.0012(9) 0.0010(9)
    O6 0.0306(13) 0.0370(12) 0.0395(12) -0.0076(10) -0.0017(10) 0.0039(9)
    N1 0.0318(15) 0.0284(13) 0.0297(14) -0.0097(11) -0.0054(12) 0.0054(10)
    N2 0.0255(14) 0.0321(14) 0.0408(15) -0.0094(11) -0.0037(12) 0.0060(11)
    N3 0.0344(15) 0.0337(14) 0.0298(14) -0.0080(12) 0.0021(12) 0.0032(11)
    N4 0.0287(15) 0.0385(15) 0.0369(15) -0.0093(12) 0.0032(12) 0.0060(12)
    C1 0.038(2) 0.0366(19) 0.051(2) -0.0128(15) -0.0079(16) 0.0214(16)
    C2 0.046(2) 0.051(2) 0.0362(18) -0.0143(17) -0.0057(16) 0.0124(16)
    C3 0.0383(19) 0.0326(17) 0.0394(19) -0.0153(14) -0.0077(15) 0.0063(14)
    C4 0.0253(17) 0.0270(16) 0.0347(17) -0.0109(13) -0.0077(13) 0.0068(13)
    C5 0.0370(19) 0.0335(18) 0.0389(18) -0.0118(15) -0.0060(15) 0.0087(14)
    C6 0.043(2) 0.0284(17) 0.058(2) -0.0119(15) -0.0089(17) 0.0082(15)
    C7 0.0282(18) 0.0258(16) 0.0322(17) -0.0086(14) 0.0007(14) -0.0001(12)
    C8 0.0270(17) 0.0201(14) 0.0273(16) -0.0073(13) -0.0053(13) 0.0038(12)
    C9 0.0277(17) 0.0190(15) 0.0342(17) -0.0080(13) -0.0014(15) -0.0026(12)
    C10 0.0272(18) 0.0259(16) 0.0371(18) -0.0097(13) -0.0011(14) 0.0048(13)
    C11 0.051(2) 0.0453(19) 0.0340(18) -0.0184(16) -0.0148(15) 0.0109(14)
    C12 0.0244(17) 0.057(2) 0.0479(19) -0.0133(15) -0.0001(15) 0.0107(16)
    C13 0.0290(17) 0.0269(16) 0.0332(16) -0.0149(13) 0.0002(13) 0.0015(12)
    C14 0.0321(18) 0.0266(16) 0.0232(15) -0.0088(14) 0.0029(14) 0.0015(12)
    C15 0.0316(18) 0.0248(16) 0.0251(15) -0.0096(14) 0.0034(13) 0.0007(12)
    C16 0.0399(19) 0.0281(16) 0.0288(16) -0.0121(15) 0.0046(14) 0.0039(12)
    C17 0.0413(19) 0.0419(19) 0.0301(17) -0.0155(16) 0.0050(14) -0.0007(14)
    C18 0.054(2) 0.044(2) 0.0339(18) -0.0305(18) 0.0074(16) -0.0073(14)
    C19 0.062(2) 0.0218(16) 0.0367(18) -0.0167(16) 0.0106(17) -0.0006(13)
    C20 0.044(2) 0.0312(17) 0.0276(16) -0.0073(15) 0.0020(14) -0.0006(13)
    C21 0.0355(19) 0.0360(19) 0.049(2) -0.0053(15) -0.0009(16) -0.0163(15)
    C22 0.0375(19) 0.0366(18) 0.0362(18) -0.0095(15) 0.0034(15) -0.0054(14)
    C23 0.0354(19) 0.0257(16) 0.0411(18) -0.0097(14) 0.0032(15) -0.0010(14)
    C24 0.0212(16) 0.0280(16) 0.0434(19) -0.0037(13) 0.0034(14) -0.0044(14)
    C25 0.046(2) 0.0309(18) 0.051(2) -0.0005(15) -0.0095(16) 0.0021(15)
    C26 0.051(2) 0.0263(17) 0.064(2) -0.0007(16) -0.0134(18) -0.0063(17)
    C27 0.0272(18) 0.0234(15) 0.0396(18) -0.0071(14) -0.0015(15) 0.0041(13)
    C28 0.0236(16) 0.0254(15) 0.0282(16) -0.0048(13) 0.0010(13) 0.0022(12)
    C29 0.0286(18) 0.0295(16) 0.0269(16) -0.0083(14) -0.0027(14) 0.0097(13)
    C30 0.0266(17) 0.0325(17) 0.0326(17) -0.0049(14) -0.0035(14) 0.0097(14)
    C31 0.054(2) 0.056(2) 0.0412(19) -0.0060(17) 0.0144(17) -0.0119(16)
    C32 0.0290(18) 0.054(2) 0.058(2) -0.0185(16) -0.0004(16) -0.0086(16)
    C33 0.0310(17) 0.0367(17) 0.0327(17) -0.0148(14) -0.0002(14) 0.0033(13)
    C34 0.0332(19) 0.0217(15) 0.0300(17) -0.0084(14) -0.0062(15) -0.0013(12)
    C35 0.0259(17) 0.0241(15) 0.0278(16) -0.0059(13) -0.0019(13) 0.0033(12)
    C36 0.0346(19) 0.0360(17) 0.0271(16) -0.0074(14) -0.0039(15) 0.0024(13)
    C37 0.0258(18) 0.0442(19) 0.045(2) -0.0088(15) -0.0001(15) -0.0034(15)
    C38 0.042(2) 0.0458(19) 0.0353(19) -0.0152(16) 0.0068(16) 0.0015(15)
    C39 0.039(2) 0.0395(18) 0.0289(17) -0.0081(15) -0.0014(15) 0.0032(13)
    C40 0.0329(18) 0.0292(16) 0.0311(17) -0.0074(14) -0.0035(14) -0.0009(13)
_geom_special_details
;
 All esds (except the esd in the dihedral angle between two l.s. planes)
 are estimated using the full covariance matrix.  The cell esds are taken
 into account individually in the estimation of esds in distances, angles
 and torsion angles; correlations between esds in cell parameters are only
 used when they are defined by crystal symmetry.  An approximate (isotropic)
 treatment of cell esds is used for estimating esds involving l.s. planes.
;
loop_
    _geom_bond_atom_site_label_1
    _geom_bond_atom_site_label_2
    _geom_bond_site_symmetry_2
    _geom_bond_distance
    _geom_bond_publ_flag
    Cl1 C1 . 1.733(3) ?
    Cl2 C3 . 1.725(3) ?
    Cl3 C21 . 1.729(3) ?
    Cl4 C23 . 1.734(3) ?
    O1 C7 . 1.221(3) ?
    O2 C9 . 1.343(3) ?
    O2 C13 . 1.434(3) ?
    O3 C14 . 1.221(3) ?
    O4 C27 . 1.232(3) ?
    O5 C29 . 1.348(3) ?
    O5 C33 . 1.424(3) ?
    O6 C34 . 1.220(3) ?
    N1 C9 . 1.339(3) ?
    N1 N2 . 1.368(3) ?
    N1 C11 . 1.455(3) ?
    N2 C10 . 1.324(3) ?
    N3 C29 . 1.320(3) ?
    N3 N4 . 1.377(3) ?
    N3 C31 . 1.438(3) ?
    N4 C30 . 1.323(3) ?
    C1 C2 . 1.368(4) ?
    C1 C6 . 1.374(4) ?
    C2 C3 . 1.392(4) ?
    C2 H2 . 0.9500 ?
    C3 C4 . 1.376(4) ?
    C4 C5 . 1.388(4) ?
    C4 C7 . 1.503(3) ?
    C5 C6 . 1.377(3) ?
    C5 H5 . 0.9500 ?
    C6 H6 . 0.9500 ?
    C7 C8 . 1.453(4) ?
    C8 C9 . 1.398(3) ?
    C8 C10 . 1.425(3) ?
    C10 C12 . 1.488(3) ?
    C11 H11A . 0.9800 ?
    C11 H11B . 0.9800 ?
    C11 H11C . 0.9800 ?
    C12 H12A . 0.9800 ?
    C12 H12B . 0.9800 ?
    C12 H12C . 0.9800 ?
    C13 C14 . 1.507(3) ?
    C13 H13A . 0.9900 ?
    C13 H13B . 0.9900 ?
    C14 C15 . 1.486(4) ?
    C15 C16 . 1.390(4) ?
    C15 C20 . 1.393(3) ?
    C16 C17 . 1.389(4) ?
    C16 H16 . 0.9500 ?
    C17 C18 . 1.379(4) ?
    C17 H17 . 0.9500 ?
    C18 C19 . 1.384(4) ?
    C18 H18 . 0.9500 ?
    C19 C20 . 1.381(4) ?
    C19 H19 . 0.9500 ?
    C20 H20 . 0.9500 ?
    C21 C22 . 1.368(4) ?
    C21 C26 . 1.377(4) ?
    C22 C23 . 1.371(4) ?
    C22 H22 . 0.9500 ?
    C23 C24 . 1.384(4) ?
    C24 C25 . 1.386(4) ?
    C24 C27 . 1.509(4) ?
    C25 C26 . 1.381(4) ?
    C25 H25 . 0.9500 ?
    C26 H26 . 0.9500 ?
    C27 C28 . 1.430(4) ?
    C28 C29 . 1.388(3) ?
    C28 C30 . 1.428(4) ?
    C30 C32 . 1.490(4) ?
    C31 H31A . 0.9800 ?
    C31 H31B . 0.9800 ?
    C31 H31C . 0.9800 ?
    C32 H32A . 0.9800 ?
    C32 H32B . 0.9800 ?
    C32 H32C . 0.9800 ?
    C33 C34 . 1.516(4) ?
    C33 H33A . 0.9900 ?
    C33 H33B . 0.9900 ?
    C34 C35 . 1.476(4) ?
    C35 C36 . 1.385(4) ?
    C35 C40 . 1.394(3) ?
    C36 C37 . 1.379(3) ?
    C36 H36 . 0.9500 ?
    C37 C38 . 1.377(4) ?
    C37 H37 . 0.9500 ?
    C38 C39 . 1.383(4) ?
    C38 H38 . 0.9500 ?
    C39 C40 . 1.367(3) ?
    C39 H39 . 0.9500 ?
    C40 H40 . 0.9500 ?
loop_
    _geom_angle_atom_site_label_1
    _geom_angle_atom_site_label_2
    _geom_angle_atom_site_label_3
    _geom_angle_site_symmetry_1
    _geom_angle_site_symmetry_3
    _geom_angle
    _geom_angle_publ_flag
    C9 O2 C13 . . 119.17(19) ?
    C29 O5 C33 . . 120.3(2) ?
    C9 N1 N2 . . 112.0(2) ?
    C9 N1 C11 . . 128.4(2) ?
    N2 N1 C11 . . 119.4(2) ?
    C10 N2 N1 . . 104.7(2) ?
    C29 N3 N4 . . 112.6(2) ?
    C29 N3 C31 . . 126.8(3) ?
    N4 N3 C31 . . 120.4(2) ?
    C30 N4 N3 . . 104.7(2) ?
    C2 C1 C6 . . 122.0(3) ?
    C2 C1 Cl1 . . 118.5(2) ?
    C6 C1 Cl1 . . 119.4(2) ?
    C1 C2 C3 . . 118.3(3) ?
    C1 C2 H2 . . 120.9 ?
    C3 C2 H2 . . 120.9 ?
    C4 C3 C2 . . 121.4(3) ?
    C4 C3 Cl2 . . 119.8(2) ?
    C2 C3 Cl2 . . 118.8(2) ?
    C3 C4 C5 . . 118.3(2) ?
    C3 C4 C7 . . 122.7(2) ?
    C5 C4 C7 . . 118.8(2) ?
    C6 C5 C4 . . 121.3(3) ?
    C6 C5 H5 . . 119.4 ?
    C4 C5 H5 . . 119.4 ?
    C1 C6 C5 . . 118.6(3) ?
    C1 C6 H6 . . 120.7 ?
    C5 C6 H6 . . 120.7 ?
    O1 C7 C8 . . 124.4(2) ?
    O1 C7 C4 . . 117.5(2) ?
    C8 C7 C4 . . 117.9(2) ?
    C9 C8 C10 . . 102.8(2) ?
    C9 C8 C7 . . 127.3(2) ?
    C10 C8 C7 . . 129.5(2) ?
    N1 C9 O2 . . 118.3(2) ?
    N1 C9 C8 . . 108.0(2) ?
    O2 C9 C8 . . 133.0(3) ?
    N2 C10 C8 . . 112.4(2) ?
    N2 C10 C12 . . 118.5(2) ?
    C8 C10 C12 . . 129.0(3) ?
    N1 C11 H11A . . 109.5 ?
    N1 C11 H11B . . 109.5 ?
    H11A C11 H11B . . 109.5 ?
    N1 C11 H11C . . 109.5 ?
    H11A C11 H11C . . 109.5 ?
    H11B C11 H11C . . 109.5 ?
    C10 C12 H12A . . 109.5 ?
    C10 C12 H12B . . 109.5 ?
    H12A C12 H12B . . 109.5 ?
    C10 C12 H12C . . 109.5 ?
    H12A C12 H12C . . 109.5 ?
    H12B C12 H12C . . 109.5 ?
    O2 C13 C14 . . 111.3(2) ?
    O2 C13 H13A . . 109.4 ?
    C14 C13 H13A . . 109.4 ?
    O2 C13 H13B . . 109.4 ?
    C14 C13 H13B . . 109.4 ?
    H13A C13 H13B . . 108.0 ?
    O3 C14 C15 . . 122.1(2) ?
    O3 C14 C13 . . 120.0(2) ?
    C15 C14 C13 . . 117.8(2) ?
    C16 C15 C20 . . 119.2(3) ?
    C16 C15 C14 . . 121.8(2) ?
    C20 C15 C14 . . 119.0(3) ?
    C17 C16 C15 . . 120.6(3) ?
    C17 C16 H16 . . 119.7 ?
    C15 C16 H16 . . 119.7 ?
    C18 C17 C16 . . 119.7(3) ?
    C18 C17 H17 . . 120.2 ?
    C16 C17 H17 . . 120.2 ?
    C17 C18 C19 . . 120.1(3) ?
    C17 C18 H18 . . 120.0 ?
    C19 C18 H18 . . 120.0 ?
    C20 C19 C18 . . 120.5(3) ?
    C20 C19 H19 . . 119.8 ?
    C18 C19 H19 . . 119.8 ?
    C19 C20 C15 . . 120.0(3) ?
    C19 C20 H20 . . 120.0 ?
    C15 C20 H20 . . 120.0 ?
    C22 C21 C26 . . 122.2(3) ?
    C22 C21 Cl3 . . 118.5(2) ?
    C26 C21 Cl3 . . 119.3(2) ?
    C21 C22 C23 . . 117.8(3) ?
    C21 C22 H22 . . 121.1 ?
    C23 C22 H22 . . 121.1 ?
    C22 C23 C24 . . 122.4(3) ?
    C22 C23 Cl4 . . 118.0(2) ?
    C24 C23 Cl4 . . 119.6(2) ?
    C23 C24 C25 . . 118.1(3) ?
    C23 C24 C27 . . 122.8(2) ?
    C25 C24 C27 . . 119.1(3) ?
    C26 C25 C24 . . 120.6(3) ?
    C26 C25 H25 . . 119.7 ?
    C24 C25 H25 . . 119.7 ?
    C21 C26 C25 . . 118.8(3) ?
    C21 C26 H26 . . 120.6 ?
    C25 C26 H26 . . 120.6 ?
    O4 C27 C28 . . 123.2(3) ?
    O4 C27 C24 . . 118.0(2) ?
    C28 C27 C24 . . 118.7(3) ?
    C29 C28 C30 . . 104.2(2) ?
    C29 C28 C27 . . 127.0(3) ?
    C30 C28 C27 . . 128.5(3) ?
    N3 C29 O5 . . 116.3(2) ?
    N3 C29 C28 . . 107.5(2) ?
    O5 C29 C28 . . 136.2(3) ?
    N4 C30 C28 . . 110.9(3) ?
    N4 C30 C32 . . 118.2(3) ?
    C28 C30 C32 . . 130.9(3) ?
    N3 C31 H31A . . 109.5 ?
    N3 C31 H31B . . 109.5 ?
    H31A C31 H31B . . 109.5 ?
    N3 C31 H31C . . 109.5 ?
    H31A C31 H31C . . 109.5 ?
    H31B C31 H31C . . 109.5 ?
    C30 C32 H32A . . 109.5 ?
    C30 C32 H32B . . 109.5 ?
    H32A C32 H32B . . 109.5 ?
    C30 C32 H32C . . 109.5 ?
    H32A C32 H32C . . 109.5 ?
    H32B C32 H32C . . 109.5 ?
    O5 C33 C34 . . 112.6(2) ?
    O5 C33 H33A . . 109.1 ?
    C34 C33 H33A . . 109.1 ?
    O5 C33 H33B . . 109.1 ?
    C34 C33 H33B . . 109.1 ?
    H33A C33 H33B . . 107.8 ?
    O6 C34 C35 . . 122.4(2) ?
    O6 C34 C33 . . 121.2(2) ?
    C35 C34 C33 . . 116.5(2) ?
    C36 C35 C40 . . 119.5(2) ?
    C36 C35 C34 . . 121.9(2) ?
    C40 C35 C34 . . 118.6(2) ?
    C37 C36 C35 . . 120.6(3) ?
    C37 C36 H36 . . 119.7 ?
    C35 C36 H36 . . 119.7 ?
    C38 C37 C36 . . 119.2(3) ?
    C38 C37 H37 . . 120.4 ?
    C36 C37 H37 . . 120.4 ?
    C37 C38 C39 . . 120.7(3) ?
    C37 C38 H38 . . 119.6 ?
    C39 C38 H38 . . 119.6 ?
    C40 C39 C38 . . 120.2(3) ?
    C40 C39 H39 . . 119.9 ?
    C38 C39 H39 . . 119.9 ?
    C39 C40 C35 . . 119.8(3) ?
    C39 C40 H40 . . 120.1 ?
    C35 C40 H40 . . 120.1 ?
loop_
    _geom_torsion_atom_site_label_1
    _geom_torsion_atom_site_label_2
    _geom_torsion_atom_site_label_3
    _geom_torsion_atom_site_label_4
    _geom_torsion_site_symmetry_1
    _geom_torsion_site_symmetry_2
    _geom_torsion_site_symmetry_3
    _geom_torsion_site_symmetry_4
    _geom_torsion
    _geom_torsion_publ_flag
    C9 N1 N2 C10 . . . . 0.8(3) ?
    C11 N1 N2 C10 . . . . -174.7(2) ?
    C29 N3 N4 C30 . . . . 1.7(3) ?
    C31 N3 N4 C30 . . . . -173.2(2) ?
    C6 C1 C2 C3 . . . . 2.3(4) ?
    Cl1 C1 C2 C3 . . . . -176.2(2) ?
    C1 C2 C3 C4 . . . . -0.5(4) ?
    C1 C2 C3 Cl2 . . . . -179.1(2) ?
    C2 C3 C4 C5 . . . . -2.1(4) ?
    Cl2 C3 C4 C5 . . . . 176.5(2) ?
    C2 C3 C4 C7 . . . . 174.2(3) ?
    Cl2 C3 C4 C7 . . . . -7.2(4) ?
    C3 C4 C5 C6 . . . . 2.9(4) ?
    C7 C4 C5 C6 . . . . -173.5(3) ?
    C2 C1 C6 C5 . . . . -1.5(5) ?
    Cl1 C1 C6 C5 . . . . 177.0(2) ?
    C4 C5 C6 C1 . . . . -1.2(4) ?
    C3 C4 C7 O1 . . . . -74.3(4) ?
    C5 C4 C7 O1 . . . . 102.0(3) ?
    C3 C4 C7 C8 . . . . 109.1(3) ?
    C5 C4 C7 C8 . . . . -74.6(3) ?
    O1 C7 C8 C9 . . . . -20.3(4) ?
    C4 C7 C8 C9 . . . . 156.0(2) ?
    O1 C7 C8 C10 . . . . 167.9(3) ?
    C4 C7 C8 C10 . . . . -15.8(4) ?
    N2 N1 C9 O2 . . . . -173.02(19) ?
    C11 N1 C9 O2 . . . . 2.0(4) ?
    N2 N1 C9 C8 . . . . -1.2(3) ?
    C11 N1 C9 C8 . . . . 173.8(2) ?
    C13 O2 C9 N1 . . . . -127.1(2) ?
    C13 O2 C9 C8 . . . . 63.6(3) ?
    C10 C8 C9 N1 . . . . 1.1(3) ?
    C7 C8 C9 N1 . . . . -172.5(2) ?
    C10 C8 C9 O2 . . . . 171.2(3) ?
    C7 C8 C9 O2 . . . . -2.4(4) ?
    N1 N2 C10 C8 . . . . -0.1(3) ?
    N1 N2 C10 C12 . . . . -177.7(2) ?
    C9 C8 C10 N2 . . . . -0.6(3) ?
    C7 C8 C10 N2 . . . . 172.8(3) ?
    C9 C8 C10 C12 . . . . 176.7(3) ?
    C7 C8 C10 C12 . . . . -9.9(4) ?
    C9 O2 C13 C14 . . . . 76.7(3) ?
    O2 C13 C14 O3 . . . . -14.8(3) ?
    O2 C13 C14 C15 . . . . 166.1(2) ?
    O3 C14 C15 C16 . . . . -176.7(3) ?
    C13 C14 C15 C16 . . . . 2.4(4) ?
    O3 C14 C15 C20 . . . . 3.5(4) ?
    C13 C14 C15 C20 . . . . -177.4(2) ?
    C20 C15 C16 C17 . . . . -0.5(4) ?
    C14 C15 C16 C17 . . . . 179.7(2) ?
    C15 C16 C17 C18 . . . . 0.1(4) ?
    C16 C17 C18 C19 . . . . 0.8(4) ?
    C17 C18 C19 C20 . . . . -1.2(4) ?
    C18 C19 C20 C15 . . . . 0.7(4) ?
    C16 C15 C20 C19 . . . . 0.1(4) ?
    C14 C15 C20 C19 . . . . 179.9(2) ?
    C26 C21 C22 C23 . . . . -1.3(4) ?
    Cl3 C21 C22 C23 . . . . 178.0(2) ?
    C21 C22 C23 C24 . . . . 0.2(4) ?
    C21 C22 C23 Cl4 . . . . -178.7(2) ?
    C22 C23 C24 C25 . . . . 0.2(4) ?
    Cl4 C23 C24 C25 . . . . 179.1(2) ?
    C22 C23 C24 C27 . . . . -177.7(3) ?
    Cl4 C23 C24 C27 . . . . 1.2(4) ?
    C23 C24 C25 C26 . . . . 0.5(4) ?
    C27 C24 C25 C26 . . . . 178.4(3) ?
    C22 C21 C26 C25 . . . . 1.9(5) ?
    Cl3 C21 C26 C25 . . . . -177.4(2) ?
    C24 C25 C26 C21 . . . . -1.5(5) ?
    C23 C24 C27 O4 . . . . 108.3(3) ?
    C25 C24 C27 O4 . . . . -69.5(3) ?
    C23 C24 C27 C28 . . . . -74.4(3) ?
    C25 C24 C27 C28 . . . . 107.8(3) ?
    O4 C27 C28 C29 . . . . -16.2(4) ?
    C24 C27 C28 C29 . . . . 166.7(2) ?
    O4 C27 C28 C30 . . . . 156.0(3) ?
    C24 C27 C28 C30 . . . . -21.1(4) ?
    N4 N3 C29 O5 . . . . 178.15(19) ?
    C31 N3 C29 O5 . . . . -7.4(4) ?
    N4 N3 C29 C28 . . . . -0.6(3) ?
    C31 N3 C29 C28 . . . . 173.9(2) ?
    C33 O5 C29 N3 . . . . 145.0(2) ?
    C33 O5 C29 C28 . . . . -36.8(4) ?
    C30 C28 C29 N3 . . . . -0.7(3) ?
    C27 C28 C29 N3 . . . . 173.0(2) ?
    C30 C28 C29 O5 . . . . -179.0(3) ?
    C27 C28 C29 O5 . . . . -5.3(5) ?
    N3 N4 C30 C28 . . . . -2.1(3) ?
    N3 N4 C30 C32 . . . . 179.1(2) ?
    C29 C28 C30 N4 . . . . 1.8(3) ?
    C27 C28 C30 N4 . . . . -171.8(2) ?
    C29 C28 C30 C32 . . . . -179.6(3) ?
    C27 C28 C30 C32 . . . . 6.8(4) ?
    C29 O5 C33 C34 . . . . -52.9(3) ?
    O5 C33 C34 O6 . . . . -2.0(3) ?
    O5 C33 C34 C35 . . . . 177.3(2) ?
    O6 C34 C35 C36 . . . . -165.8(2) ?
    C33 C34 C35 C36 . . . . 14.8(4) ?
    O6 C34 C35 C40 . . . . 13.6(4) ?
    C33 C34 C35 C40 . . . . -165.7(2) ?
    C40 C35 C36 C37 . . . . -0.8(4) ?
    C34 C35 C36 C37 . . . . 178.7(2) ?
    C35 C36 C37 C38 . . . . 0.5(4) ?
    C36 C37 C38 C39 . . . . 0.0(4) ?
    C37 C38 C39 C40 . . . . -0.3(4) ?
    C38 C39 C40 C35 . . . . 0.0(4) ?
    C36 C35 C40 C39 . . . . 0.5(4) ?
    C34 C35 C40 C39 . . . . -179.0(2) ?
loop_
    _geom_hbond_atom_site_label_D
    _geom_hbond_atom_site_label_H
    _geom_hbond_atom_site_label_A
    _geom_hbond_site_symmetry_A
    _geom_hbond_distance_DH
    _geom_hbond_distance_HA
    _geom_hbond_distance_DA
    _geom_hbond_angle_DHA
    C12 H12A O1 1_655 0.98 2.42 3.353(4) 158.8
    C32 H32A O4 1_655 0.98 2.45 3.420(4) 168.4
    C16 H16 N2 1_455 0.95 2.51 3.414(4) 159.4
    C36 H36 N4 1_455 0.95 2.54 3.334(4) 141.2
    C37 H37 O6 1_455 0.95 2.55 3.490(4) 171.7
    C25 H25 O4 2_675 0.95 2.56 3.302(4) 134.7
    C39 H39 O3 2_666 0.95 2.54 3.346(4) 143.1
    C33 H33A Cg6 2_665 0.99 2.97 3.683(3) 130.0
    C38 H38 Cg3 2_566 0.95 2.68 3.499(3) 145.0
_shelx_hkl_file
;
  -1   0   0   18.69    1.09
  -1   0   0   21.77    1.68
   1   0   0   25.08    1.71
   1   0   0   19.46    1.09
  -2   0   0  552.25   23.18
   2   0   0  573.64   23.19
  -3   0   0   26.82    2.62
  -3   0   0   31.02    1.80
   3   0   0   27.79    2.65
   3   0   0   29.32    1.75
  -4   0   0  377.80   16.17
  -4   0   0  367.96   24.87
   4   0   0  386.05   16.17
   4   0   0  378.12   24.83
  -5   0   0   13.92    2.49
   5   0   0    9.24    1.26
  -6   0   0    4.25    1.57
   6   0   0    4.72    1.03
   7   0   0    0.95    0.65
   8   0   0    0.09    0.15
   8   0   0    0.45    0.39
   9  -1   0    0.31    0.57
   8  -1   0    0.82    0.45
   8  -1   0    0.31    0.26
   7  -1   0    0.69    0.64
   7  -1   0    0.16    0.29
   7  -1   0    0.43    0.21
   6  -1   0    1.74    0.33
   6  -1   0    1.80    0.26
   6  -1   0    3.36    0.91
   5  -1   0    1.07    0.56
   5  -1   0    0.44    0.15
   5  -1   0    0.67    0.13
  -5   1   0    0.62    0.93
   4  -1   0    1.03    0.87
   4  -1   0    0.41    0.35
  -4   1   0    0.74    0.42
  -4   1   0    1.49    0.87
   3  -1   0   12.19    1.91
   3  -1   0   10.07    1.09
  -3   1   0   11.24    1.18
  -3   1   0   10.65    1.80
   2  -1   0  467.34   33.75
   2  -1   0  535.92   22.52
  -2   1   0  554.54   21.94
  -2   1   0  561.61   33.89
   1  -1   0    2.37    0.22
   1  -1   0    2.43    0.38
   1  -1   0    2.32    0.23
   1  -1   0    4.00    0.71
  -1   1   0    2.61    0.39
  -1   1   0    2.22    0.54
  -1   1   0    2.59    0.18
  -1  -1   0    3.47    0.29
  -1  -1   0    3.06    0.44
   1   1   0    3.49    0.30
   1   1   0    3.69    0.29
   1   1   0    3.75    0.42
   1   1   0    4.02    0.45
  -2  -1   0  103.32    4.31
  -2  -1   0   95.81    6.57
   2   1   0  100.77    4.29
   2   1   0   89.92    6.51
  -3  -1   0    2.57    0.82
  -3  -1   0    2.98    0.52
   3   1   0    2.85    0.85
   3   1   0    1.79    0.43
  -4  -1   0  129.85    5.86
  -4  -1   0  106.26    8.81
   4   1   0  129.02    5.85
   4   1   0  134.53    8.95
  -5  -1   0    2.89    0.72
  -5  -1   0    1.74    1.03
   5   1   0    1.96    0.62
  -6  -1   0    6.18    1.85
   6   1   0    8.61    1.26
   7   1   0    4.79    1.08
   9  -2   0    2.08    0.77
   8  -2   0   -0.11    0.37
   7  -2   0   12.02    1.16
   7  -2   0    9.27    0.95
   7  -2   0    9.30    1.62
   6  -2   0   14.39    1.06
   6  -2   0   13.67    0.97
   6  -2   0   13.40    1.81
   5  -2   0    2.75    0.79
   5  -2   0    2.57    0.42
   5  -2   0    2.61    0.38
  -5   2   0    1.32    1.11
   4  -2   0   13.47    2.21
   4  -2   0   16.69    1.66
   4  -2   0   16.80    0.98
   4  -2   0   18.55    1.04
  -4   2   0   19.63    2.82
   3  -2   0    1.91    0.92
   3  -2   0    0.92    0.43
   3  -2   0    1.10    0.24
   3  -2   0    1.32    0.24
  -3   2   0    1.57    0.51
  -3   2   0    1.44    0.80
   2  -2   0  233.16   10.33
   2  -2   0  235.12   10.46
   2  -2   0  218.32   15.87
   2  -2   0  249.06   10.49
  -2   2   0  241.62   10.36
  -2   2   0  267.73   16.02
   1  -2   0    0.21    0.15
   1  -2   0    0.32    0.44
   1  -2   0    0.02    0.13
   1  -2   0    0.08    0.19
   1  -2   0    0.33    0.17
  -1   2   0    0.18    0.12
  -1   2   0    0.67    0.42
  -1   2   0    0.16    0.18
  -1   2   0    0.23    0.11
   0  -2   0   27.16    1.98
   0  -2   0   27.70    1.53
   0  -2   0   28.48    1.39
   0  -2   0   27.40    1.22
   0  -2   0   25.90    1.43
   0  -2   0   27.95    1.28
   0   2   0   25.54    1.95
   0   2   0   25.90    1.27
   0   2   0   28.05    1.41
   0   2   0   27.44    1.42
   0   2   0   27.05    1.50
  -1  -2   0   19.11    1.08
  -1  -2   0   19.44    0.87
  -1  -2   0   19.85    1.14
   1   2   0   19.37    0.89
   1   2   0   19.01    1.11
   1   2   0   19.42    1.26
   1   2   0   20.53    1.01
  -2  -2   0   95.27    6.64
  -2  -2   0  103.12    4.35
   2   2   0  102.87    4.78
   2   2   0  100.76    4.34
   2   2   0  100.17    4.56
  -3  -2   0   17.77    1.12
  -3  -2   0   16.52    1.69
   3   2   0   16.31    1.07
   3   2   0   17.18    0.92
   3   2   0   14.65    1.60
   3   2   0   13.82    1.02
  -4  -2   0   -0.05    0.49
  -4  -2   0    0.37    0.32
   4   2   0    0.06    0.52
   4   2   0    0.23    0.27
  -5  -2   0    2.53    1.09
  -5  -2   0    5.49    0.96
   5   2   0    2.54    0.65
  -6  -2   0    0.45    0.95
   6   2   0    0.36    0.48
  -7  -2   0    1.42    1.35
   7   2   0    4.05    0.97
   9  -3   0    1.19    0.73
   8  -3   0   -0.63    0.40
   7  -3   0    0.39    0.40
   7  -3   0    0.19    0.63
   6  -3   0    4.16    1.13
   6  -3   0    4.30    0.72
   6  -3   0    3.64    0.64
   5  -3   0    2.69    0.81
   5  -3   0    1.86    0.44
   5  -3   0    1.57    0.44
  -5   3   0    3.19    1.51
   4  -3   0    0.58    0.29
   4  -3   0    0.08    0.76
   4  -3   0    0.45    0.26
   4  -3   0    1.16    0.52
  -4   3   0    0.44    0.68
   3  -3   0   17.81    1.21
   3  -3   0   21.46    2.43
   3  -3   0   19.32    1.54
   3  -3   0   18.07    1.22
  -3   3   0   22.91    1.63
  -3   3   0   20.88    2.43
   2  -3   0   18.44    1.17
   2  -3   0   19.46    1.36
   2  -3   0   16.05    2.01
   2  -3   0   16.65    1.16
  -2   3   0   18.28    0.87
  -2   3   0   18.68    0.87
  -2   3   0   17.55    1.33
  -2   3   0   19.42    2.05
   1  -3   0    3.04    0.50
   1  -3   0    4.47    0.37
   1  -3   0    3.83    0.56
   1  -3   0    4.51    0.62
   1  -3   0    4.49    1.02
   1  -3   0    4.52    0.49
  -1   3   0    2.15    0.77
  -1   3   0    4.72    0.61
  -1   3   0    4.64    0.53
  -1   3   0    4.90    0.50
   0  -3   0   53.61    2.59
   0  -3   0   53.90    2.32
   0  -3   0   55.89    2.75
   0  -3   0   52.99    3.77
   0  -3   0   53.97    2.44
   0  -3   0   56.18    2.86
   0   3   0   52.53    2.44
   0   3   0   52.35    2.38
   0   3   0   51.39    3.74
   0   3   0   54.59    2.80
   0   3   0   53.27    2.63
  -1  -3   0   10.56    0.93
  -1  -3   0   12.16    0.94
   1   3   0   12.53    0.96
   1   3   0   11.49    1.03
   1   3   0   13.55    0.76
  -2  -3   0    1.20    0.36
  -2  -3   0    1.65    0.26
   2   3   0    1.28    0.35
   2   3   0    1.23    0.22
   2   3   0    1.27    0.15
   2   3   0    1.93    0.53
   2   3   0    1.31    0.15
  -3  -3   0   -0.13    0.18
  -3  -3   0    0.49    0.42
   3   3   0    0.21    0.18
   3   3   0   -0.17    0.36
   3   3   0    0.00    0.33
   3   3   0    0.57    0.26
  -4  -3   0    9.67    1.01
   4   3   0   10.22    0.81
   4   3   0   14.65    1.57
   4   3   0   10.13    1.03
   4   3   0    9.15    1.14
  -5  -3   0    0.07    0.74
  -5  -3   0   -0.11    0.33
   5   3   0   -0.17    0.38
   5   3   0    0.01    0.19
   5   3   0   -0.29    0.25
   6   3   0    7.45    0.73
   6   3   0    6.79    1.09
   6   3   0    7.01    1.06
  -7  -3   0   -0.31    1.09
   7   3   0    0.13    0.46
   7   3   0    1.02    0.56
   7   3   0    0.56    0.26
   8   3   0    0.08    0.48
   8   3   0    0.24    0.22
   9   3   0   -0.17    0.43
   9  -4   0    0.09    0.60
   8  -4   0    1.85    0.73
   7  -4   0    2.01    0.70
   6  -4   0   -0.01    0.54
   6  -4   0    0.97    0.49
   6  -4   0    0.80    0.47
   5  -4   0    1.39    0.64
   5  -4   0    0.64    0.41
   5  -4   0    0.83    0.42
   4  -4   0   14.05    1.17
   4  -4   0   10.92    1.17
   4  -4   0   14.09    1.67
  -4   4   0   13.77    2.53
   3  -4   0   39.92    2.34
   3  -4   0   42.72    2.43
   3  -4   0   41.50    2.58
   3  -4   0   33.87    3.78
  -3   4   0   45.41    2.64
  -3   4   0   43.10    3.99
  -3   4   0   42.93    1.90
   2  -4   0    1.24    0.32
   2  -4   0    0.51    0.30
   2  -4   0    0.40    0.32
   2  -4   0    0.41    0.35
   2  -4   0    0.23    0.26
   2  -4   0   -0.09    0.55
  -2   4   0    0.06    0.53
  -2   4   0    0.18    0.22
  -2   4   0    0.21    0.30
   1  -4   0   16.61    1.19
   1  -4   0   18.40    1.09
   1  -4   0   20.12    2.00
   1  -4   0   19.29    1.32
  -1   4   0   17.67    1.16
  -1   4   0   17.60    1.23
  -1   4   0   17.85    1.88
  -1   4   0   17.39    1.20
   0  -4   0   30.70    2.00
   0  -4   0   30.36    1.53
   0  -4   0   29.85    1.86
   0  -4   0   32.71    1.78
   0   4   0   31.23    1.94
   0   4   0   30.85    1.85
   0   4   0   30.78    1.63
   0   4   0   27.91    2.41
   0   4   0   30.08    1.57
  -1  -4   0   52.57    2.30
  -1  -4   0   49.55    2.74
  -1  -4   0   49.40    2.68
   1   4   0   52.39    2.31
   1   4   0   52.57    2.74
   1   4   0   52.91    2.72
   1   4   0   44.78    3.36
   1   4   0   51.45    2.91
  -2  -4   0   14.81    1.11
  -2  -4   0   13.26    1.09
   2   4   0   12.44    1.40
   2   4   0   11.73    0.64
   2   4   0   11.89    0.71
   2   4   0   13.28    1.04
  -3  -4   0    7.16    0.60
   3   4   0    7.15    0.57
   3   4   0    7.82    0.86
   3   4   0    7.50    1.11
   3   4   0    7.65    0.89
  -4  -4   0   12.16    1.57
  -4  -4   0   14.65    1.07
   4   4   0   15.13    1.62
   4   4   0   12.70    1.04
   4   4   0   12.57    0.97
  -5  -4   0    0.46    0.71
  -5  -4   0    0.49    0.41
   5   4   0    0.57    0.30
   5   4   0    0.26    0.48
   5   4   0    0.42    0.35
  -6  -4   0   -1.04    0.83
  -6  -4   0   -0.01    0.48
   6   4   0   -0.28    0.30
   6   4   0    0.24    0.28
   6   4   0    0.80    0.62
   7   4   0    9.98    1.38
   7   4   0   12.56    1.55
   7   4   0   11.90    0.95
   8   4   0    1.48    0.68
   9   4   0    0.22    0.52
  10   4   0    0.26    0.38
   9  -5   0    0.09    0.68
   8  -5   0   -0.19    0.53
   7  -5   0    1.06    0.65
   6  -5   0   21.17    2.50
   6  -5   0   22.04    1.85
   5  -5   0   17.92    2.07
   5  -5   0   17.52    1.80
   5  -5   0   16.85    1.71
   4  -5   0    6.35    1.03
   4  -5   0    5.72    0.94
   4  -5   0    5.48    1.09
  -4   5   0    5.48    1.77
  -4   5   0    5.26    0.56
   3  -5   0   29.29    3.26
   3  -5   0   27.96    2.02
   3  -5   0   27.95    1.92
   3  -5   0   29.10    2.10
  -3   5   0   32.05    3.32
  -3   5   0   27.15    1.53
   2  -5   0   37.68    2.47
   2  -5   0   40.34    2.00
   2  -5   0   42.28    2.09
   2  -5   0   38.82    2.38
   2  -5   0   39.95    2.40
  -2   5   0   39.16    2.17
  -2   5   0   40.12    3.65
  -2   5   0   36.42    2.05
  -2   5   0   39.44    2.40
   1  -5   0  117.70    5.99
   1  -5   0  119.50    5.05
   1  -5   0  120.97    5.86
   1  -5   0  114.28    8.42
   1  -5   0  119.08    5.31
   1  -5   0  117.12    5.48
  -1   5   0  129.94    5.57
  -1   5   0  117.07    5.74
  -1   5   0  117.66    5.47
  -1   5   0  120.23    8.42
   0  -5   0   96.21    4.92
   0  -5   0  100.44    4.19
   0  -5   0   95.83    4.61
   0   5   0   95.09    4.27
   0   5   0  102.12    4.78
   0   5   0   99.90    5.00
   0   5   0   95.16    4.38
  -1  -5   0   73.27    3.28
  -1  -5   0   75.96    3.97
  -1  -5   0   69.90    3.77
   1   5   0   74.47    3.27
   1   5   0   77.56    5.07
   1   5   0   74.65    4.10
   1   5   0   74.70    3.36
   1   5   0   78.25    3.88
  -2  -5   0   78.76    3.89
  -2  -5   0   74.88    4.01
   2   5   0   76.09    3.26
   2   5   0   72.25    3.69
   2   5   0   77.51    4.25
  -3  -5   0   37.72    2.22
  -3  -5   0   37.38    1.80
   3   5   0   40.59    2.68
   3   5   0   37.96    1.60
   3   5   0   38.10    1.59
   3   5   0   44.07    2.39
   3   5   0   36.42    1.78
  -4  -5   0    0.55    0.59
  -4  -5   0    0.81    0.33
   4   5   0    0.17    0.47
   4   5   0   -0.03    0.25
   4   5   0    0.25    0.21
  -5  -5   0   14.87    1.22
   5   5   0   14.16    1.77
   5   5   0   13.52    1.11
   5   5   0   14.51    1.22
  -6  -5   0    5.67    0.96
  -6  -5   0    2.97    1.26
   6   5   0    4.70    1.06
   6   5   0    4.80    0.83
   6   5   0    5.95    0.84
   7   5   0   11.43    1.62
   7   5   0   14.73    1.59
   7   5   0   13.89    1.16
   8   5   0    0.12    0.54
   9   5   0    1.23    0.62
  10   5   0    0.70    0.54
   8  -6   0   -0.03    0.56
   7  -6   0    2.27    0.83
   6  -6   0    0.62    0.53
   5  -6   0   10.87    1.46
   5  -6   0    7.95    1.44
   4  -6   0    1.24    0.66
   4  -6   0    2.32    0.69
   4  -6   0    1.75    0.73
  -4   6   0    2.02    0.49
   3  -6   0  154.43    7.61
   3  -6   0  151.45    7.31
   3  -6   0  152.80    7.43
  -3   6   0  147.59   11.14
  -3   6   0  146.81    6.78
   2  -6   0   23.40    1.78
   2  -6   0   21.95    1.46
   2  -6   0   24.44    1.50
   2  -6   0   26.40    1.64
   2  -6   0   25.14    1.86
   2  -6   0   20.78    1.84
  -2   6   0   24.68    1.60
  -2   6   0   22.06    1.56
  -2   6   0   25.67    1.83
  -2   6   0   23.29    2.73
   1  -6   0  156.18    6.86
   1  -6   0  149.46    7.69
   1  -6   0  156.14    7.52
   1  -6   0  149.42    6.97
   1  -6   0  157.93    6.49
  -1   6   0  158.36    7.00
  -1   6   0  160.93    6.63
  -1   6   0  155.76    7.39
  -1   6   0  143.10   10.66
  -1   6   0  155.29    7.15
   0  -6   0  108.75    5.66
   0  -6   0  113.77    5.30
   0  -6   0  111.39    4.80
   0   6   0  111.45    7.77
   0   6   0  106.52    5.02
   0   6   0  114.08    5.49
   0   6   0  113.03    5.73
   0   6   0  114.04    4.94
  -1  -6   0   98.32    4.99
  -1  -6   0   95.97    4.14
  -1  -6   0   90.96    4.70
   1   6   0   86.45    6.37
   1   6   0   95.88    4.16
   1   6   0   94.31    4.22
   1   6   0  100.00    5.15
   1   6   0  100.41    4.87
  -2  -6   0  158.19    6.55
  -2  -6   0  159.90    7.79
  -2  -6   0  168.25    7.54
   2   6   0  158.62    6.57
   2   6   0  160.22    7.44
   2   6   0  155.80    7.98
   2   6   0  155.42    7.63
  -3  -6   0    2.14    0.71
  -3  -6   0    0.60    0.49
   3   6   0    1.42    0.28
   3   6   0    1.66    0.68
   3   6   0    1.51    0.30
   3   6   0    1.44    0.52
   3   6   0    1.32    0.20
  -4  -6   0    7.60    1.06
  -4  -6   0    5.97    0.64
   4   6   0    7.05    0.56
   4   6   0    4.58    1.07
   4   6   0    6.01    0.94
  -5  -6   0    2.34    0.54
   5   6   0    2.34    0.66
   5   6   0    1.46    0.40
   5   6   0    2.36    0.88
  -6  -6   0    0.75    1.11
   6   6   0    4.67    0.82
   6   6   0    3.00    0.63
   6   6   0    3.12    1.01
   7   6   0    2.87    1.01
   8   6   0    1.38    0.79
   9   6   0    0.42    0.62
  10   6   0    0.31    0.56
   8  -7   0    0.44    0.74
   7  -7   0    3.05    1.04
   6  -7   0    0.72    0.63
   5  -7   0    3.28    1.00
   5  -7   0    2.35    0.79
   4  -7   0    0.32    0.56
   4  -7   0    0.50    0.54
   3  -7   0    3.64    0.97
   3  -7   0    2.57    0.52
   3  -7   0    1.94    0.72
   3  -7   0    2.66    0.54
   3  -7   0    2.44    0.78
  -3   7   0    2.59    0.65
  -3   7   0    2.08    1.27
   2  -7   0    0.95    0.48
   2  -7   0    1.06    0.22
   2  -7   0    1.15    0.24
   2  -7   0    0.28    0.39
   2  -7   0    1.51    0.59
   2  -7   0    1.78    0.54
   2  -7   0    0.82    0.51
   2  -7   0    0.41    0.38
  -2   7   0    0.09    0.68
  -2   7   0    0.99    0.44
  -2   7   0    0.72    0.48
   1  -7   0   -0.76    0.23
   1  -7   0    0.04    0.31
   1  -7   0    0.26    0.41
  -1   7   0   -0.33    0.52
  -1   7   0    0.35    0.50
  -1   7   0   -0.26    0.33
  -1   7   0    0.02    0.38
  -1   7   0   -0.28    0.28
   0  -7   0   74.15    3.79
   0  -7   0   68.35    4.13
   0  -7   0   76.96    3.50
   0   7   0   70.96    4.17
   0   7   0   75.96    3.59
   0   7   0   73.64    4.03
   0   7   0   78.67    3.61
   0   7   0   67.61    5.43
  -1  -7   0    8.02    1.22
  -1  -7   0    7.31    1.10
  -1  -7   0    5.02    0.74
   1   7   0    5.88    1.10
   1   7   0    7.51    1.20
   1   7   0    6.88    0.69
   1   7   0    6.83    1.22
   1   7   0    6.45    0.85
  -2  -7   0    1.15    0.54
  -2  -7   0    2.11    0.48
  -2  -7   0    2.82    0.81
   2   7   0    0.83    0.66
   2   7   0    2.18    0.78
   2   7   0    1.56    0.26
   2   7   0    1.72    0.45
  -3  -7   0  119.07    6.10
  -3  -7   0  119.90    5.87
   3   7   0  114.89    6.34
   3   7   0  111.54    4.77
   3   7   0  114.61    4.86
   4   7   0    6.31    1.32
   4   7   0    7.09    0.49
   4   7   0    6.34    1.04
  -5  -7   0    5.02    0.66
   5   7   0    3.34    0.81
   5   7   0    4.16    0.56
   5   7   0    5.35    1.24
   6   7   0   15.33    2.06
   6   7   0   16.93    1.26
   7   7   0    0.73    0.73
   8   7   0   -0.20    0.48
   9   7   0    1.25    0.80
  10   7   0    0.41    0.61
   8  -8   0    0.69    0.90
   7  -8   0    0.31    0.64
   6  -8   0   -0.03    0.59
   5  -8   0    0.63    0.58
   4  -8   0    8.87    1.50
   3  -8   0   16.92    1.95
   3  -8   0   18.49    1.42
   3  -8   0   19.53    2.19
   3  -8   0   18.29    1.51
  -3   8   0   18.81    3.30
  -3   8   0   17.87    1.77
   2  -8   0   18.68    1.10
   2  -8   0   19.67    2.14
   2  -8   0   25.15    2.08
   2  -8   0   19.24    2.28
   2  -8   0   21.00    1.14
   2  -8   0   20.25    1.54
  -2   8   0   23.11    1.71
  -2   8   0   19.31    2.99
  -2   8   0   21.14    1.77
  -2   8   0   16.69    1.53
   1  -8   0    1.27    0.62
   1  -8   0    2.83    0.65
   1  -8   0    2.42    0.54
  -1   8   0    1.94    0.66
  -1   8   0    2.44    1.00
  -1   8   0    2.81    0.65
  -1   8   0    0.97    0.70
  -1   8   0    1.62    0.55
   0  -8   0   -0.37    0.29
   0  -8   0    0.23    0.47
   0  -8   0    0.66    0.50
   0   8   0    0.57    0.60
   0   8   0    0.46    0.48
   0   8   0   -0.03    0.39
   0   8   0    0.42    0.32
   0   8   0    0.48    0.67
  -1  -8   0    8.39    1.40
  -1  -8   0    6.13    0.86
  -1  -8   0    6.54    1.08
   1   8   0    8.66    1.44
   1   8   0    4.53    0.80
   1   8   0    8.47    1.36
   1   8   0    7.63    0.78
   1   8   0    6.85    1.26
  -2  -8   0   10.50    1.10
  -2  -8   0    8.65    1.39
  -2  -8   0   10.24    1.46
   2   8   0    7.68    0.95
   2   8   0    8.10    0.62
   2   8   0    9.08    1.43
   2   8   0    9.08    1.52
   2   8   0   10.59    1.10
  -3  -8   0    6.54    0.85
  -3  -8   0    3.96    1.02
  -3  -8   0    5.14    1.06
   3   8   0    4.12    0.62
   3   8   0    5.53    0.98
   3   8   0    3.62    1.08
   3   8   0    5.46    0.97
   4   8   0    1.58    0.32
   4   8   0    0.82    0.56
   4   8   0    1.50    0.82
   4   8   0    2.16    0.35
   5   8   0    4.29    1.17
   6   8   0   19.41    2.52
   7   8   0   -0.15    0.54
   8   8   0    0.19    0.64
   9   8   0    0.44    0.71
   7  -9   0    2.08    1.06
   6  -9   0   -0.49    0.51
   5  -9   0    0.22    0.53
   4  -9   0    3.09    0.97
   3  -9   0    2.42    0.72
   3  -9   0    1.63    0.79
   3  -9   0    1.66    0.74
   2  -9   0   15.35    1.07
   2  -9   0   18.96    1.74
   2  -9   0   16.09    2.07
   2  -9   0   17.60    1.07
  -2   9   0   15.13    1.64
  -2   9   0   17.70    1.96
  -2   9   0   18.32    3.09
   1  -9   0    0.10    0.39
   1  -9   0    0.04    0.38
   1  -9   0    0.45    0.58
  -1   9   0    0.03    0.40
  -1   9   0    0.28    0.77
  -1   9   0    0.24    0.50
  -1   9   0    0.64    0.74
   0  -9   0    0.00    0.35
   0  -9   0    0.63    0.52
   0  -9   0   -0.37    0.45
   0   9   0    0.55    0.37
   0   9   0    0.66    0.48
   0   9   0    0.44    0.75
   0   9   0    0.35    0.48
   0   9   0   -0.54    0.59
  -1  -9   0   10.93    1.45
  -1  -9   0    8.56    1.09
  -1  -9   0    6.79    1.33
   1   9   0    9.90    1.27
   1   9   0   12.11    1.72
   1   9   0    9.49    0.98
   1   9   0   10.78    1.65
   1   9   0    9.89    1.65
  -2  -9   0    4.26    1.09
  -2  -9   0    4.47    1.11
  -2  -9   0    8.65    1.09
   2   9   0    7.10    1.41
   2   9   0    6.78    0.65
   2   9   0    9.37    1.63
   2   9   0    5.93    0.91
   2   9   0    6.86    1.07
  -3  -9   0   17.99    1.40
  -3  -9   0   18.71    2.23
   3   9   0   19.64    1.99
   3   9   0   18.74    1.33
   3   9   0   16.13    2.21
   4   9   0    7.62    0.79
   4   9   0    6.04    1.43
   4   9   0    6.21    0.72
   5   9   0    3.98    1.30
   6   9   0   17.66    2.52
   7   9   0    1.16    0.94
   8   9   0    0.48    0.79
   9   9   0    0.97    0.91
   7 -10   0    0.33    0.74
   6 -10   0    2.95    1.17
   5 -10   0    0.93    0.82
   4 -10   0    1.06    0.76
   3 -10   0   24.68    2.80
   3 -10   0   25.96    1.92
   2 -10   0    1.62    0.86
   2 -10   0    1.42    0.68
   2 -10   0    0.49    0.32
   2 -10   0    0.74    0.40
  -2  10   0    0.65    0.78
  -2  10   0    1.52    1.18
   1 -10   0    0.26    0.55
   1 -10   0    0.33    0.49
   1 -10   0    0.65    0.48
  -1  10   0   -0.26    0.72
  -1  10   0   -0.41    0.75
  -1  10   0    0.38    0.57
  -1  10   0    0.36    0.53
   0 -10   0    0.97    0.63
   0 -10   0    0.67    0.69
   0 -10   0    0.98    0.52
   0  10   0    0.60    0.72
   0  10   0    0.20    0.80
   0  10   0    0.69    0.55
   0  10   0    0.82    0.46
   0  10   0   -0.88    0.72
  -1 -10   0    4.89    0.86
  -1 -10   0    4.80    1.09
  -1 -10   0    5.34    1.27
   1  10   0    4.15    1.32
   1  10   0    6.01    1.40
   1  10   0    4.40    0.89
   1  10   0    3.03    1.03
   1  10   0    5.78    0.83
  -2 -10   0    0.67    0.75
  -2 -10   0    0.52    0.69
  -2 -10   0    1.03    0.54
   2  10   0    0.80    0.33
   2  10   0    0.35    0.42
   2  10   0    0.72    0.59
   2  10   0    0.67    0.84
   2  10   0    0.88    0.78
  -3 -10   0   -0.29    0.59
  -3 -10   0    0.31    0.43
   3  10   0   -0.17    0.28
   3  10   0   -0.38    0.67
   3  10   0    0.38    0.73
   4  10   0    2.70    1.14
   4  10   0    2.90    0.57
   5  10   0    0.41    0.17
   5  10   0    0.77    0.73
   5  10   0    0.80    0.20
   6  10   0   31.26    3.47
   7  10   0    6.34    1.62
   8  10   0    0.04    0.68
   9  10   0    0.16    0.83
   7 -11   0    0.36    0.91
   6 -11   0   -0.66    0.62
   5 -11   0    0.19    0.81
   4 -11   0    1.34    0.93
   3 -11   0    6.20    1.44
   3 -11   0    5.24    1.05
   2 -11   0   28.43    2.45
   2 -11   0   26.83    1.64
   2 -11   0   30.63    3.24
  -2  11   0   25.95    2.75
   1 -11   0    3.43    1.21
   1 -11   0    3.55    0.95
  -1  11   0    1.71    1.17
  -1  11   0    0.81    0.97
  -1  11   0    4.07    1.01
   0 -11   0    5.53    1.48
   0 -11   0    9.91    1.41
   0 -11   0    9.29    1.35
   0  11   0    8.35    1.21
   0  11   0    8.15    1.56
   0  11   0   10.95    1.92
   0  11   0    8.24    1.82
   0  11   0    9.44    1.38
  -1 -11   0    0.42    0.69
  -1 -11   0    1.23    0.76
  -1 -11   0    0.16    0.49
   1  11   0   -0.13    0.46
   1  11   0   -0.54    0.47
   1  11   0   -0.06    0.33
   1  11   0    0.31    0.73
   1  11   0   -1.37    0.77
  -2 -11   0   18.10    2.50
  -2 -11   0   20.59    1.93
   2  11   0   16.80    1.23
   2  11   0   21.62    2.72
   2  11   0   19.63    2.10
   2  11   0   18.97    1.90
   2  11   0   21.98    2.62
  -3 -11   0    1.25    0.62
   3  11   0    1.47    0.98
   3  11   0    0.26    0.40
   3  11   0    0.39    0.24
   3  11   0    0.35    0.18
   3  11   0    0.54    0.79
   4  11   0   20.80    2.82
   4  11   0   20.37    1.47
   5  11   0   13.75    0.93
   5  11   0   13.10    2.27
   6  11   0    8.35    1.85
   7  11   0    8.39    1.92
   8  11   0    6.59    1.70
   9  11   0    0.49    0.88
   6 -12   0    0.57    1.03
   5 -12   0   -0.65    0.68
   4 -12   0    5.51    1.57
   3 -12   0   10.86    1.51
   3 -12   0    7.73    1.82
   2 -12   0    3.73    1.05
   2 -12   0    2.70    1.20
   2 -12   0    2.68    0.57
   1 -12   0    4.74    1.12
   1 -12   0    3.01    1.28
  -1  12   0    4.35    1.44
  -1  12   0    5.73    1.26
  -1  12   0    2.89    1.42
   0 -12   0    0.35    0.85
   0 -12   0    0.75    0.63
   0  12   0    0.08    0.95
   0  12   0    1.63    0.76
   0  12   0    1.60    1.11
   0  12   0    1.16    0.82
  -1 -12   0   37.85    2.78
  -1 -12   0   39.82    3.96
  -1 -12   0   35.28    2.50
   1  12   0   31.46    2.45
   1  12   0   34.51    3.61
   1  12   0   37.66    3.62
   1  12   0   38.90    3.26
   1  12   0   38.09    2.31
  -2 -12   0    2.58    0.84
  -2 -12   0    2.82    1.20
   2  12   0    2.17    0.87
   2  12   0    4.33    1.37
   2  12   0    4.19    0.68
   2  12   0    5.97    1.56
   2  12   0    2.11    0.78
  -3 -12   0    0.92    0.60
   3  12   0    0.03    0.43
   3  12   0    0.90    0.92
   3  12   0    0.38    0.78
   4  12   0   14.99    1.50
   4  12   0   18.95    2.80
   5  12   0    4.03    1.46
   5  12   0    4.69    0.68
   6  12   0    0.81    0.90
   7  12   0    2.99    1.37
   8  12   0    1.73    1.20
   9  12   0    0.00    0.83
   6 -13   0    0.08    0.85
   5 -13   0    4.61    1.76
   4 -13   0   -0.06    0.86
   3 -13   0   -0.66    0.52
   3 -13   0    0.50    0.85
   2 -13   0    3.03    0.97
   2 -13   0    2.07    1.13
   2 -13   0    1.27    0.49
   1 -13   0    1.69    0.84
   1 -13   0    1.60    1.10
  -1  13   0    3.24    1.29
   0 -13   0    7.32    1.39
   0 -13   0    9.52    2.02
   0  13   0    4.41    1.63
   0  13   0    7.59    1.83
   0  13   0    8.75    1.51
  -1 -13   0    1.12    0.82
  -1 -13   0    0.64    0.92
  -1 -13   0   -0.01    0.54
   1  13   0    0.16    1.06
   1  13   0    0.83    0.82
   1  13   0    0.39    0.61
   1  13   0    1.02    1.04
  -2 -13   0   79.62    4.36
   2  13   0   76.69    4.32
   2  13   0   83.73    5.41
   2  13   0   83.89    5.56
  -3 -13   0   34.43    2.58
   3  13   0   40.83    2.57
   3  13   0   40.63    3.33
   3  13   0   32.10    3.80
   4  13   0   18.05    2.12
   4  13   0   16.13    1.66
   4  13   0   20.16    2.91
   5  13   0   10.93    1.14
   5  13   0   14.52    2.60
   6  13   0    1.90    1.11
   7  13   0   12.03    2.39
   8  13   0    0.87    0.89
   9  13   0   -0.37    0.96
   5 -14   0    0.96    1.23
   4 -14   0   -0.38    0.90
   3 -14   0   -0.47    0.88
   3 -14   0   -0.41    0.60
   2 -14   0    2.73    1.04
   2 -14   0    1.16    1.21
   1 -14   0   -0.27    0.62
   1 -14   0    1.18    0.96
  -1  14   0    0.99    1.12
   0 -14   0    4.91    1.16
   0 -14   0    5.05    1.61
   0  14   0    7.65    1.39
   0  14   0    3.88    1.52
   0  14   0    3.30    1.66
  -1 -14   0    0.03    0.64
   1  14   0    2.23    1.30
   1  14   0   -0.45    0.51
  -2 -14   0    3.19    0.97
   2  14   0    3.11    1.42
   2  14   0    3.67    0.98
   2  14   0    3.04    1.27
  -3 -14   0   16.62    2.00
   3  14   0   21.32    3.15
   3  14   0   22.63    2.13
   3  14   0   29.14    3.47
   4  14   0    1.23    0.95
   4  14   0    0.38    0.86
   4  14   0    0.95    0.54
   5  14   0    0.68    0.44
   5  14   0    0.62    1.06
   6  14   0    3.90    1.59
   6  14   0    5.79    0.54
   7  14   0    2.27    1.21
   8  14   0   -0.73    0.83
   4 -15   0    2.38    1.50
   3 -15   0    1.92    0.98
   3 -15   0   -0.23    0.95
   2 -15   0    2.34    1.11
   2 -15   0    1.75    0.92
   2 -15   0    1.33    1.32
   1 -15   0   -0.24    0.92
   1 -15   0   -0.30    0.60
  -1  15   0    1.11    1.25
   0 -15   0    0.15    0.62
   0 -15   0    0.33    1.03
   0  15   0    1.37    1.33
   0  15   0    0.65    0.73
  -1 -15   0    2.31    0.97
   1  15   0    1.92    0.93
   1  15   0    2.23    1.30
  -2 -15   0    0.45    0.66
   2  15   0    0.79    0.90
   2  15   0    0.58    0.60
   3  15   0    8.17    2.05
   3  15   0    8.23    1.34
   4  15   0    1.29    0.58
   4  15   0   -0.23    0.89
   5  15   0   -0.59    0.83
   5  15   0   -0.01    0.35
   6  15   0    0.60    0.32
   6  15   0    0.69    1.07
   7  15   0    1.66    1.41
   8  15   0    0.64    1.12
   4 -16   0   -0.70    1.16
   3 -16   0    0.41    1.19
   3 -16   0   -0.10    0.80
   2 -16   0    2.08    1.04
   2 -16   0    3.55    1.27
   2 -16   0    3.85    1.76
   1 -16   0    7.86    1.63
   1 -16   0    6.82    2.19
   0 -16   0    0.28    0.80
   0  16   0    2.62    1.19
  -1 -16   0    0.40    0.77
   1  16   0    0.53    0.74
  -2 -16   0   -0.15    0.71
   2  16   0    0.32    0.61
   3  16   0   14.65    1.91
   3  16   0   17.81    2.91
   4  16   0    1.11    1.22
   4  16   0   -0.47    0.35
   5  16   0    0.59    0.49
   5  16   0    1.98    1.33
   6  16   0    4.33    0.69
   6  16   0    5.14    1.91
   7  16   0    2.44    1.44
   3 -17   0    1.27    1.07
   3 -17   0    3.28    1.86
   2 -17   0    0.26    0.85
   2 -17   0    1.92    1.45
   2 -17   0    0.74    0.83
   1 -17   0    1.79    1.06
   0 -17   0    0.07    0.81
  -1 -17   0   -0.84    0.63
   1  17   0   -0.11    0.77
  -2 -17   0   -0.05    0.82
   2  17   0   -0.23    0.65
   3  17   0    4.98    1.21
   4  17   0    0.70    1.37
   4  17   0    0.55    0.54
   5  17   0    0.56    1.06
   5  17   0    0.38    0.48
   6  17   0    1.05    1.30
   6  17   0    0.00    0.32
   7  17   0    2.56    1.79
   2 -18   0    4.51    1.40
   2 -18   0    8.14    1.80
   1 -18   0   -0.62    0.78
   0 -18   0    3.34    1.28
  -1 -18   0    0.03    0.90
   1  18   0   -0.02    0.74
  -2 -18   0    3.08    1.22
   2  18   0    2.73    1.10
   3  18   0    2.54    0.96
   4  18   0   -0.50    0.43
   5  18   0   -0.52    0.95
   5  18   0    1.19    0.65
   6  18   0    1.66    1.54
   6  18   0    0.84    0.48
   1 -19   0    7.84    1.88
   0 -19   0    3.83    1.51
  -1 -19   0    2.93    1.38
   1  19   0    3.18    1.28
  -2 -19   0    5.77    1.66
   2  19   0    2.58    1.17
   3  19   0    3.76    1.13
   4  19   0    5.01    1.22
   5  19   0    2.40    0.82
  -1 -20   0   -1.14    0.89
   1  20   0   -0.63    0.85
  -2 -20   0   -1.87    0.83
   2  20   0    0.77    0.92
   3  20   0   -0.06    0.65
   3  20  -1    9.77    1.80
   2  20  -1    6.14    1.48
  -2 -20   1    5.15    1.73
   1  20  -1    0.87    1.04
  -1 -20   1    1.77    1.27
   5  19  -1    0.38    0.49
   4  19  -1   -0.28    0.48
   3  19  -1   -0.69    0.51
   2  19  -1    0.39    0.77
  -2 -19   1    0.36    1.06
   1  19  -1    1.50    1.07
  -1 -19   1    1.40    1.22
   0 -19   1    1.56    1.26
   1 -19   1    0.26    0.88
   1 -19   1   -0.71    0.94
   6  18  -1    0.02    1.04
   6  18  -1    0.10    0.38
   5  18  -1    3.92    1.72
   5  18  -1    0.87    0.56
   4  18  -1   -0.80    0.38
   3  18  -1    5.72    1.34
   2  18  -1    1.35    0.82
  -2 -18   1    1.15    1.10
   1  18  -1    2.80    1.06
  -1 -18   1    2.16    1.20
   0 -18   1    2.43    1.22
   1 -18   1    0.40    1.08
   2 -18   1    0.71    1.04
   7  17  -1    1.10    1.34
   6  17  -1    0.61    1.06
   6  17  -1   -0.03    0.33
   5  17  -1    0.99    1.18
   5  17  -1    0.83    0.52
   4  17  -1    6.32    1.97
   3  17  -1    0.57    0.67
   2  17  -1    0.21    0.71
  -2 -17   1    0.69    0.88
   1  17  -1    3.58    1.24
  -1 -17   1    2.79    1.23
   0  17  -1   -1.07    0.65
   0 -17   1   -0.24    0.76
   1 -17   1    6.55    1.65
   2 -17   1    0.11    1.35
   2 -17   1    0.55    0.94
   2 -17   1    0.15    0.81
   3 -17   1   -1.13    1.23
   3 -17   1   -0.32    0.82
   7  16  -1    0.50    1.03
   6  16  -1    0.46    0.36
   6  16  -1   -0.02    1.00
   5  16  -1   -0.66    0.82
   5  16  -1   -0.01    0.36
   4  16  -1    0.86    0.56
   4  16  -1    0.00    0.85
   3  16  -1    1.92    0.77
   3  16  -1    0.39    0.86
   2  16  -1    5.97    1.24
  -2 -16   1    5.20    1.37
   1  16  -1   -0.57    0.59
  -1 -16   1   -0.34    0.74
   0  16  -1   23.54    2.67
   0 -16   1   24.45    2.84
   1 -16   1   -0.46    0.75
   1 -16   1    1.70    1.23
   2 -16   1    2.01    1.08
   2 -16   1   -0.35    0.68
   2 -16   1    0.86    1.42
   3 -16   1    0.95    0.98
   3 -16   1    2.40    1.50
   4 -16   1    6.89    2.40
   8  15  -1    0.68    1.04
   7  15  -1    0.63    1.04
   6  15  -1    1.29    0.38
   6  15  -1    1.85    1.33
   5  15  -1    1.59    0.61
   5  15  -1    3.42    1.45
   4  15  -1    5.04    1.62
   4  15  -1    2.35    0.71
   3  15  -1    4.31    1.52
   3  15  -1    3.86    0.97
   2  15  -1    0.97    0.90
   2  15  -1   -0.43    0.53
  -2 -15   1    1.76    0.86
   1  15  -1    2.31    0.94
  -1 -15   1    2.71    1.00
   0  15  -1    4.74    1.57
   0  15  -1    1.09    0.82
   0 -15   1    2.37    0.98
   0 -15   1    3.48    1.50
  -1  15  -1    0.84    1.20
   1 -15   1    4.28    1.27
   1 -15   1    3.86    1.62
   2 -15   1   15.20    2.13
   2 -15   1   13.80    2.07
   2 -15   1   11.74    2.58
   3 -15   1    0.05    1.01
   3 -15   1   -1.26    0.62
   4 -15   1   15.28    3.13
   8  14  -1    0.40    0.93
   7  14  -1    0.05    0.85
   6  14  -1    3.01    1.39
   5  14  -1    6.73    0.93
   5  14  -1    6.93    1.90
   4  14  -1    8.72    1.58
   4  14  -1    6.59    1.78
   4  14  -1    7.36    1.14
   3  14  -1    2.28    1.25
   3  14  -1    3.91    0.89
  -3 -14   1    3.32    1.06
   2  14  -1   19.46    2.90
   2  14  -1   21.95    2.92
   2  14  -1   22.76    2.27
  -2 -14   1   26.82    2.54
   1  14  -1   18.19    2.72
   1  14  -1   23.97    2.49
  -1 -14   1   29.09    2.74
   0  14  -1    1.25    1.11
   0  14  -1    1.37    0.78
   0 -14   1    0.58    1.01
   0 -14   1   -0.58    0.57
  -1  14  -1    0.58    1.06
   1 -14   1    0.51    0.72
   1 -14   1   -0.40    0.85
   2 -14   1    7.35    1.96
   2 -14   1    2.84    1.08
   2 -14   1    3.89    1.19
   3 -14   1    2.27    1.01
   3 -14   1    2.90    1.54
   4 -14   1    1.32    1.28
   5 -14   1    2.90    1.67
   8  13  -1    2.84    1.29
   7  13  -1    2.20    1.28
   6  13  -1    6.39    1.80
   5  13  -1   10.44    2.23
   5  13  -1    8.51    0.98
   4  13  -1    2.98    1.05
   4  13  -1    2.71    1.24
   4  13  -1    3.46    0.76
   3  13  -1    5.02    1.46
   3  13  -1    2.09    0.70
   3  13  -1    4.71    1.45
  -3 -13   1    4.65    1.03
   2  13  -1   -1.57    0.80
   2  13  -1   -0.20    0.74
   2  13  -1    0.32    0.54
  -2 -13   1    0.30    0.59
   1  13  -1    4.18    1.51
   1  13  -1    3.01    1.14
   1  13  -1    5.20    1.15
   1  13  -1    2.01    1.28
  -1 -13   1    3.72    1.43
  -1 -13   1    3.40    1.15
  -1 -13   1    3.04    0.95
   0  13  -1    1.66    1.33
   0  13  -1    0.50    1.10
   0  13  -1    2.57    0.92
   0 -13   1    2.11    1.20
   0 -13   1    1.03    0.74
  -1  13  -1    0.10    0.69
  -1  13  -1    0.62    1.02
   1 -13   1    1.04    0.77
   1 -13   1    0.44    0.85
   2 -13   1    3.17    1.03
   2 -13   1    3.67    0.70
   2 -13   1    3.03    1.35
   2 -13   1    3.60    1.02
   3 -13   1    1.51    0.87
   3 -13   1    1.03    1.06
   4 -13   1   -0.12    0.84
   5 -13   1    6.30    1.95
   6 -13   1    1.44    1.34
   9  12  -1    0.52    0.95
   8  12  -1    1.86    1.14
   7  12  -1    0.97    0.94
   6  12  -1   -0.47    0.60
   5  12  -1   44.94    4.33
   5  12  -1   38.09    2.04
   4  12  -1   14.82    1.69
   4  12  -1   11.96    1.30
   4  12  -1   16.37    2.52
   3  12  -1   10.87    1.36
   3  12  -1   18.03    2.53
   3  12  -1   19.15    2.41
  -3 -12   1   13.68    1.63
   2  12  -1    1.29    0.93
   2  12  -1    1.11    1.09
   2  12  -1   -0.72    0.69
   2  12  -1    2.89    0.78
  -2 -12   1    1.29    0.65
  -2 -12   1    3.36    1.33
   1  12  -1   47.72    2.97
   1  12  -1   47.23    3.69
   1  12  -1   45.86    3.58
   1  12  -1   47.91    2.71
   1  12  -1   40.69    4.24
  -1 -12   1   47.64    3.93
  -1 -12   1   48.86    3.01
  -1 -12   1   46.42    3.15
   0  12  -1    3.09    0.89
   0  12  -1    1.53    1.09
   0  12  -1   -0.56    0.98
   0  12  -1    1.26    0.80
   0 -12   1    1.49    1.04
   0 -12   1    2.70    0.91
  -1  12  -1    0.90    1.07
  -1  12  -1    0.60    0.69
  -1  12  -1    0.25    1.26
   1 -12   1    0.64    0.91
   1 -12   1   -0.69    0.59
   2 -12   1    0.47    0.70
   2 -12   1   -0.14    0.56
   2 -12   1   -0.55    0.69
   3 -12   1    1.46    0.79
   3 -12   1    3.03    1.28
   4 -12   1   -0.07    0.92
   5 -12   1    0.81    0.98
   6 -12   1    1.36    1.11
   9  11  -1   -0.93    0.69
   8  11  -1    3.00    1.22
   7  11  -1   -0.15    0.61
   6  11  -1   15.02    2.34
   5  11  -1    6.95    1.63
   5  11  -1    6.69    0.67
   4  11  -1    0.90    0.84
   4  11  -1    0.91    0.43
   3  11  -1    1.03    0.93
   3  11  -1    1.19    0.87
   3  11  -1    0.58    0.43
  -3 -11   1   -0.32    0.39
   2  11  -1    6.42    1.58
   2  11  -1    8.49    1.23
   2  11  -1    9.96    1.85
   2  11  -1   10.41    0.95
  -2 -11   1    9.61    1.32
  -2 -11   1    7.39    1.72
   1  11  -1   15.23    1.25
   1  11  -1   19.04    2.36
   1  11  -1   16.00    1.74
   1  11  -1   13.51    2.00
   1  11  -1   12.06    2.04
  -1 -11   1   18.14    1.84
  -1 -11   1   11.96    1.60
  -1 -11   1   17.51    2.46
   0  11  -1    1.34    0.59
   0  11  -1    1.16    0.76
   0  11  -1    0.41    0.55
   0  11  -1    0.31    1.00
   0  11  -1    0.11    0.86
   0 -11   1    0.88    0.87
   0 -11   1    0.62    0.61
   0 -11   1    0.86    0.64
  -1  11  -1   16.76    2.19
  -1  11  -1   13.05    1.69
  -1  11  -1   12.80    2.63
   1 -11   1   15.53    1.78
   1 -11   1   12.56    2.13
  -2  11  -1    0.17    0.85
   2 -11   1    0.97    0.91
   2 -11   1    0.10    0.67
   2 -11   1    0.59    0.70
   3 -11   1    1.04    0.86
   3 -11   1    0.65    0.71
   4 -11   1   -0.74    0.60
   5 -11   1   -0.53    0.64
   6 -11   1    0.36    0.85
   7 -11   1   -0.99    0.80
   9  10  -1   -0.56    0.67
   8  10  -1    0.54    0.70
   7  10  -1   19.26    2.64
   6  10  -1    5.70    1.46
   5  10  -1    5.04    1.38
   4  10  -1    3.32    1.18
   4  10  -1    3.89    0.62
   3  10  -1    8.21    1.43
   3  10  -1    6.50    0.92
   3  10  -1    6.63    1.48
  -3 -10   1    6.32    1.42
  -3 -10   1    6.15    0.97
   2  10  -1    0.69    0.64
   2  10  -1    0.99    0.92
   2  10  -1    0.72    0.45
   2  10  -1   -0.32    0.53
   2  10  -1    0.48    0.28
  -2 -10   1    0.90    0.72
  -2 -10   1   -0.13    0.71
  -2 -10   1    0.72    0.52
   1  10  -1    6.90    1.37
   1  10  -1    5.73    0.79
   1  10  -1    4.45    1.25
   1  10  -1    6.44    1.46
   1  10  -1    8.02    1.16
  -1 -10   1    6.76    1.16
  -1 -10   1    9.38    1.70
  -1 -10   1    6.91    1.09
   0  10  -1    3.66    0.83
   0  10  -1    2.06    1.15
   0  10  -1    0.76    0.84
   0  10  -1    2.97    0.69
   0  10  -1    2.21    0.82
   0 -10   1    3.92    0.92
   0 -10   1    2.93    1.03
   0 -10   1    3.43    0.83
  -1  10  -1    2.46    0.79
  -1  10  -1    2.57    1.04
  -1  10  -1    1.81    0.71
  -1  10  -1    0.70    1.08
   1 -10   1    1.00    0.64
   1 -10   1    1.60    0.62
   1 -10   1    1.63    0.88
  -2  10  -1   13.16    2.79
  -2  10  -1   15.48    1.91
   2 -10   1   14.03    1.62
   2 -10   1   12.19    0.96
   2 -10   1   11.31    1.54
   2 -10   1   13.91    2.09
   2 -10   1   10.95    1.52
   3 -10   1    1.44    0.73
   3 -10   1    0.61    0.64
   3 -10   1    2.31    1.05
   4 -10   1    0.66    0.75
   5 -10   1    1.86    1.03
   6 -10   1   -0.45    0.67
   7 -10   1   -0.36    0.78
   9   9  -1   -0.02    0.66
   8   9  -1   -0.31    0.54
   7   9  -1    1.33    0.83
   6   9  -1   -0.32    0.54
   5   9  -1   42.39    3.33
   4   9  -1    0.95    0.75
   4   9  -1    0.23    0.22
   4   9  -1    0.72    0.29
   3   9  -1   13.79    1.67
   3   9  -1   11.80    1.79
   3   9  -1   11.19    1.17
  -3  -9   1   10.70    1.79
  -3  -9   1   14.40    1.37
   2   9  -1    7.25    0.64
   2   9  -1    5.69    1.29
   2   9  -1    6.99    0.95
   2   9  -1    6.37    1.34
  -2  -9   1    7.46    1.03
  -2  -9   1    6.78    1.25
  -2  -9   1    3.84    1.14
   1   9  -1   81.98    3.85
   1   9  -1   78.94    3.97
   1   9  -1   78.64    6.03
   1   9  -1   82.25    4.83
   1   9  -1   79.59    4.62
  -1  -9   1   77.01    4.35
  -1  -9   1   84.25    4.00
  -1  -9   1   84.88    5.02
   0   9  -1    0.50    0.39
   0   9  -1    0.94    0.91
   0   9  -1    0.81    0.71
   0   9  -1    0.29    0.33
   0   9  -1    1.19    0.62
   0  -9   1    1.54    0.55
   0  -9   1    0.54    0.65
   0  -9   1    1.01    0.55
  -1   9  -1   32.61    2.42
  -1   9  -1   38.24    3.75
  -1   9  -1   29.81    2.47
  -1   9  -1   31.69    2.21
   1  -9   1   33.65    2.27
   1  -9   1   34.85    2.25
   1  -9   1   35.21    2.83
   1  -9   1   33.52    2.07
  -2   9  -1    7.82    1.32
  -2   9  -1    7.55    2.13
  -2   9  -1    5.54    1.01
   2  -9   1    7.13    1.17
   2  -9   1    6.34    0.69
   2  -9   1    6.91    1.40
   2  -9   1    5.80    1.04
   2  -9   1    7.12    1.18
   3  -9   1    8.67    1.55
   3  -9   1    4.11    1.04
   3  -9   1    5.48    0.99
   3  -9   1    7.19    1.12
   4  -9   1    1.84    0.83
   4  -9   1    2.65    1.03
   5  -9   1   -0.26    0.59
   5  -9   1    1.01    0.80
   6  -9   1    1.89    0.98
   7  -9   1    2.41    1.18
   9   8  -1    3.17    1.03
   8   8  -1    0.91    0.77
   7   8  -1   15.07    2.05
   6   8  -1    5.80    1.36
   5   8  -1   -0.02    0.59
   4   8  -1   18.30    1.01
   4   8  -1   18.30    1.00
   4   8  -1   20.89    2.18
   4   8  -1   16.72    2.14
   3   8  -1    1.47    0.59
   3   8  -1    0.58    0.55
   3   8  -1    0.59    0.31
   3   8  -1    1.20    0.65
  -3  -8   1    1.17    0.42
  -3  -8   1    0.87    0.63
  -3  -8   1    0.22    0.55
   2   8  -1   28.57    2.27
   2   8  -1   29.54    1.77
   2   8  -1   29.68    1.42
   2   8  -1   29.65    2.43
  -2  -8   1   27.48    2.14
  -2  -8   1   30.16    1.83
  -2  -8   1   27.94    2.41
   1   8  -1    3.31    0.89
   1   8  -1    2.59    0.58
   1   8  -1    4.17    0.96
   1   8  -1    3.05    0.50
   1   8  -1    2.12    0.77
  -1  -8   1    3.34    0.79
  -1  -8   1    3.80    0.67
  -1  -8   1    2.70    0.85
   0   8  -1   21.88    2.08
   0   8  -1   21.74    1.53
   0   8  -1   20.23    2.07
   0   8  -1   16.46    2.16
   0   8  -1   19.20    1.38
   0  -8   1   16.28    2.04
   0  -8   1   18.60    1.51
   0  -8   1   17.98    1.59
   0  -8   1   18.22    2.09
   0  -8   1   18.76    1.35
  -1   8  -1   17.78    2.65
  -1   8  -1   17.16    1.78
  -1   8  -1   15.69    1.67
  -1   8  -1   15.31    1.57
  -1   8  -1   18.23    1.46
   1  -8   1   18.55    2.07
   1  -8   1   16.15    1.55
   1  -8   1   15.40    1.54
   1  -8   1   15.37    1.24
  -2   8  -1    0.11    0.82
  -2   8  -1    0.48    0.49
  -2   8  -1    0.33    0.54
  -2   8  -1    0.06    0.34
   2  -8   1   -0.30    0.43
   2  -8   1    0.23    0.24
   2  -8   1    0.41    0.93
   2  -8   1    0.14    0.43
   2  -8   1    0.40    0.49
   2  -8   1    0.25    0.46
   2  -8   1    0.47    0.42
  -3   8  -1    1.30    0.67
  -3   8  -1   -0.14    0.94
   3  -8   1    0.75    1.08
   3  -8   1    0.75    0.62
   3  -8   1    0.76    0.59
   3  -8   1    1.93    0.65
   3  -8   1    1.26    0.66
   4  -8   1    0.55    0.66
   4  -8   1   -0.06    0.49
   5  -8   1    7.11    1.46
   5  -8   1    6.63    1.38
   6  -8   1    2.27    1.00
   7  -8   1   -0.58    0.55
   8  -8   1    1.02    0.92
  10   7  -1    1.33    0.71
   9   7  -1    0.37    0.53
   8   7  -1    0.59    0.56
   7   7  -1   23.93    2.52
   6   7  -1   13.76    1.90
   5   7  -1   11.99    1.68
   5   7  -1   14.72    1.66
  -5  -7   1   11.33    0.88
   4   7  -1   26.17    2.24
   4   7  -1   24.55    1.98
   3   7  -1    0.07    0.17
   3   7  -1   -0.12    0.42
   3   7  -1    0.00    0.19
   3   7  -1   -0.20    0.16
  -3  -7   1   -0.15    0.40
  -3  -7   1   -0.19    0.46
   2   7  -1    9.21    1.40
   2   7  -1    8.12    0.88
   2   7  -1    9.51    0.52
   2   7  -1    8.08    1.22
  -2  -7   1    9.06    1.39
  -2  -7   1    9.69    1.00
  -2  -7   1   13.22    1.46
   1   7  -1   20.47    2.08
   1   7  -1   18.06    1.84
   1   7  -1   17.92    1.12
   1   7  -1   19.67    1.33
   1   7  -1   20.65    1.71
  -1  -7   1   18.12    1.29
  -1  -7   1   18.73    1.55
  -1  -7   1   16.91    1.98
   0   7  -1   73.05    3.87
   0   7  -1   70.25    3.44
   0   7  -1   69.51    3.41
   0   7  -1   66.96    3.93
   0   7  -1   70.00    5.37
   0  -7   1   70.74    4.13
   0  -7   1   67.70    3.37
   0  -7   1   70.29    3.44
   0  -7   1   69.94    5.30
   0  -7   1   68.60    3.59
  -1   7  -1    1.58    0.54
  -1   7  -1    0.73    0.56
  -1   7  -1    0.68    0.41
  -1   7  -1    1.07    0.76
  -1   7  -1    0.66    0.40
   1  -7   1    1.79    0.46
   1  -7   1    0.80    0.37
   1  -7   1    0.77    0.52
   1  -7   1    1.99    0.96
   1  -7   1    0.49    0.39
  -2   7  -1   78.45    6.41
  -2   7  -1   74.21    3.99
  -2   7  -1   80.33    3.98
   2  -7   1   77.25    3.73
   2  -7   1   75.22    3.41
   2  -7   1   72.14    3.40
   2  -7   1   79.04    4.54
   2  -7   1   80.93    3.83
   2  -7   1   75.31    4.43
   2  -7   1   80.98    4.17
   2  -7   1   75.19    6.30
  -3   7  -1    0.33    0.45
  -3   7  -1    0.53    1.03
   3  -7   1   -0.01    0.38
   3  -7   1    0.50    0.46
   3  -7   1    0.55    0.50
   3  -7   1    0.19    0.50
   3  -7   1   -0.56    0.95
   3  -7   1    0.00    0.40
   4  -7   1   37.66    2.80
   4  -7   1   37.97    2.83
   4  -7   1   34.27    4.20
   5  -7   1    9.30    1.61
   5  -7   1    7.61    1.39
   6  -7   1   -0.19    0.52
   7  -7   1    2.76    1.06
   8  -7   1    0.79    0.86
  10   6  -1   -0.58    0.39
   9   6  -1    3.10    0.84
   8   6  -1    1.32    0.72
   7   6  -1    2.50    0.86
   6   6  -1   25.84    1.90
   6   6  -1   23.82    2.11
   5   6  -1    2.59    0.82
   5   6  -1    3.16    0.75
  -5  -6   1    2.14    0.50
  -5  -6   1    0.77    0.65
   4   6  -1   11.32    1.53
   4   6  -1   10.02    1.27
  -4  -6   1   11.33    0.74
  -4  -6   1   12.39    1.30
   3   6  -1    6.06    0.98
   3   6  -1    5.95    1.08
   3   6  -1    6.82    0.60
   3   6  -1    6.67    0.60
  -3  -6   1    5.73    0.96
   2   6  -1    6.98    1.01
   2   6  -1    5.96    0.67
   2   6  -1    3.25    0.74
   2   6  -1    6.30    1.09
  -2  -6   1    6.29    0.73
  -2  -6   1    4.32    0.92
  -2  -6   1    6.56    0.99
   1   6  -1    6.54    1.05
   1   6  -1    7.71    0.83
   1   6  -1    7.21    0.57
   1   6  -1    5.83    0.94
   1   6  -1    8.49    1.13
  -1  -6   1    8.43    0.98
  -1  -6   1    6.97    0.94
  -1  -6   1    8.42    0.85
  -1  -6   1    7.66    1.21
   0   6  -1    9.31    0.92
   0   6  -1    8.37    0.94
   0   6  -1   11.12    1.70
   0   6  -1    7.77    1.08
   0   6  -1    9.30    1.19
   0  -6   1    8.79    0.89
   0  -6   1   10.89    1.56
   0  -6   1    8.97    1.00
   0  -6   1   12.02    1.11
   0  -6   1    7.39    1.16
  -1   6  -1   35.45    2.12
  -1   6  -1   33.76    1.91
  -1   6  -1   31.67    3.12
  -1   6  -1   31.84    2.02
  -1   6  -1   30.15    1.97
   1  -6   1   30.73    2.26
   1  -6   1   37.12    1.95
   1  -6   1   31.00    3.05
   1  -6   1   34.67    2.37
   1  -6   1   32.66    1.79
   1  -6   1   30.42    1.98
  -2   6  -1    6.59    0.81
  -2   6  -1    7.02    1.66
  -2   6  -1    5.86    0.93
  -2   6  -1    7.02    0.86
   2  -6   1    8.73    1.87
   2  -6   1    5.48    0.82
   2  -6   1    5.25    0.88
   2  -6   1    5.37    0.97
   2  -6   1    5.57    0.39
   2  -6   1    5.84    0.38
   2  -6   1    5.23    0.82
  -3   6  -1    6.60    0.83
  -3   6  -1    7.12    1.95
   3  -6   1    5.90    1.04
   3  -6   1    5.28    1.67
   3  -6   1    5.27    1.00
   3  -6   1    6.91    1.15
  -4   6  -1    0.97    0.43
   4  -6   1    2.01    1.46
   4  -6   1    0.91    0.54
   4  -6   1    0.36    0.61
   4  -6   1    0.84    0.55
   5  -6   1    7.49    1.29
   5  -6   1    6.31    1.26
   6  -6   1    1.91    0.89
   6  -6   1    2.40    0.81
   7  -6   1    0.17    0.56
   8  -6   1    3.87    1.26
  10   5  -1    0.01    0.38
   9   5  -1    2.70    0.70
   8   5  -1    0.25    0.53
   7   5  -1    0.79    0.54
   7   5  -1    0.60    0.41
   6   5  -1   14.35    1.66
   6   5  -1   16.16    1.52
  -6  -5   1   14.28    1.46
   5   5  -1    0.28    0.48
   5   5  -1    0.54    0.41
  -5  -5   1    0.57    0.62
  -5  -5   1    0.45    0.38
   4   5  -1   15.74    1.33
   4   5  -1   19.13    1.57
  -4  -5   1   12.84    0.98
  -4  -5   1   13.74    0.96
   3   5  -1   18.45    1.57
   3   5  -1   20.34    1.51
   3   5  -1   17.18    0.79
   3   5  -1   17.86    0.79
  -3  -5   1   17.03    0.88
  -3  -5   1   16.53    1.29
   2   5  -1    9.77    1.25
   2   5  -1    9.91    0.71
   2   5  -1   10.97    1.06
  -2  -5   1   10.01    1.09
  -2  -5   1   10.23    1.30
   1   5  -1   12.36    1.27
   1   5  -1   10.28    0.66
   1   5  -1    9.26    0.87
   1   5  -1   11.69    1.28
  -1  -5   1   11.30    0.84
  -1  -5   1   11.27    1.16
  -1  -5   1   16.36    1.60
   0   5  -1    6.45    0.91
   0   5  -1    8.51    0.81
   0   5  -1    8.92    1.40
   0   5  -1    9.28    0.92
   0   5  -1    8.46    1.06
   0  -5   1    9.39    0.93
   0  -5   1    7.87    1.11
   0  -5   1    8.69    0.88
   0  -5   1    9.04    1.29
   0  -5   1    8.61    0.81
  -1   5  -1    3.13    0.60
  -1   5  -1    4.28    1.13
  -1   5  -1    4.63    0.68
  -1   5  -1    3.19    0.60
   1  -5   1    4.90    0.70
   1  -5   1    4.55    0.66
   1  -5   1    4.82    0.84
   1  -5   1    3.96    0.75
   1  -5   1    5.10    1.20
   1  -5   1    4.81    0.53
  -2   5  -1    3.05    1.13
  -2   5  -1    4.47    0.61
  -2   5  -1    2.69    0.64
  -2   5  -1    2.95    0.51
   2  -5   1    4.27    0.77
   2  -5   1    2.28    0.53
   2  -5   1    2.29    0.58
   2  -5   1    2.73    0.54
   2  -5   1    3.07    1.11
   2  -5   1    1.59    0.55
  -3   5  -1    3.28    0.46
  -3   5  -1    4.16    1.36
   3  -5   1    1.62    0.54
   3  -5   1    1.67    0.53
   3  -5   1    2.10    0.64
   3  -5   1    3.95    1.38
  -4   5  -1    1.50    0.35
  -4   5  -1    2.05    1.26
   4  -5   1    1.83    1.35
   4  -5   1    1.28    0.53
   4  -5   1    0.77    0.45
   4  -5   1    0.84    0.61
   5  -5   1    0.62    0.51
   5  -5   1    0.71    0.46
   5  -5   1    0.38    1.18
   5  -5   1   -0.91    0.38
   6  -5   1   -0.10    0.40
   6  -5   1    0.94    0.76
   7  -5   1    5.32    1.21
   8  -5   1    1.53    0.84
   9  -5   1    0.11    0.73
  10   4  -1    0.42    0.32
   8   4  -1   -0.30    0.35
   7   4  -1    0.49    0.32
   7   4  -1    0.42    0.40
   6   4  -1    2.87    0.57
   6   4  -1    1.69    0.63
  -6  -4   1    0.50    0.86
  -6  -4   1    2.51    0.67
   5   4  -1    5.55    0.81
   5   4  -1    5.66    0.93
   5   4  -1    7.23    0.90
  -5  -4   1    3.18    0.99
  -5  -4   1    5.47    0.83
   4   4  -1    7.65    0.94
   4   4  -1    6.73    0.99
   4   4  -1    7.86    0.78
  -4  -4   1    7.65    0.80
  -4  -4   1    5.17    0.98
   3   4  -1    1.72    0.52
   3   4  -1    3.04    0.67
  -3  -4   1    3.20    0.42
  -3  -4   1    2.87    0.37
   2   4  -1    7.58    0.95
   2   4  -1    8.24    0.54
   2   4  -1    8.53    1.04
  -2  -4   1    7.53    0.87
  -2  -4   1    7.23    1.00
   1   4  -1    0.24    0.27
   1   4  -1   -0.34    0.39
   1   4  -1    0.33    0.41
   1   4  -1    0.57    0.44
   1   4  -1    0.20    0.17
   1   4  -1    0.79    0.48
   1   4  -1    0.46    0.53
  -1  -4   1   -0.33    0.27
  -1  -4   1    0.12    0.28
  -1  -4   1   -0.06    0.14
  -1  -4   1    0.57    0.49
  -1  -4   1   -0.01    0.49
   0   4  -1   39.19    3.05
   0   4  -1   37.34    1.90
   0   4  -1   43.01    2.20
   0   4  -1   37.24    2.20
   0   4  -1   39.61    1.90
   0  -4   1   39.30    1.91
   0  -4   1   36.89    2.04
   0  -4   1   34.90    2.26
   0  -4   1   33.49    2.88
   0  -4   1   37.54    1.89
  -1   4  -1  112.58    5.07
  -1   4  -1  105.86    7.61
  -1   4  -1  103.41    4.90
  -1   4  -1  109.69    4.87
   1  -4   1  109.31    4.56
   1  -4   1  109.54    4.93
   1  -4   1  100.17    7.49
   1  -4   1  107.49    5.26
  -2   4  -1   -0.12    0.18
  -2   4  -1    0.07    0.33
  -2   4  -1   -0.14    0.14
  -2   4  -1    0.20    0.59
   2  -4   1    0.20    0.30
   2  -4   1    0.06    0.26
   2  -4   1   -0.06    0.26
   2  -4   1   -0.02    0.20
   2  -4   1   -0.10    0.23
   2  -4   1   -0.45    0.52
  -3   4  -1    1.62    1.04
  -3   4  -1    2.41    0.33
  -3   4  -1    2.15    0.65
   3  -4   1    1.91    1.09
   3  -4   1    1.66    0.59
   3  -4   1    2.25    0.54
   3  -4   1    3.12    0.56
  -4   4  -1    1.74    0.25
  -4   4  -1    1.33    1.23
   4  -4   1    1.16    0.61
   4  -4   1    0.66    0.95
   4  -4   1    1.42    0.43
   4  -4   1    1.29    0.48
   5  -4   1    4.46    1.04
   5  -4   1    8.50    2.22
   5  -4   1    7.14    1.04
   5  -4   1    7.79    0.99
   6  -4   1    0.48    0.59
   6  -4   1   -0.19    0.35
   7  -4   1    2.55    0.82
   8  -4   1    0.95    0.66
   9  -4   1    0.42    0.84
   9   3  -1    2.79    0.51
   8   3  -1    6.64    0.84
   8   3  -1    7.01    0.67
   7   3  -1   10.36    0.83
   7   3  -1   10.01    1.10
   6   3  -1    2.31    0.58
   6   3  -1    2.56    0.48
  -6  -3   1    1.82    1.09
   5   3  -1    4.33    0.72
   5   3  -1    6.01    0.86
   5   3  -1    5.67    0.70
  -5  -3   1    4.51    1.25
  -5  -3   1    4.63    0.77
   4   3  -1   18.58    1.25
   4   3  -1   19.04    1.34
   4   3  -1   18.05    1.26
  -4  -3   1   18.18    1.25
  -4  -3   1   15.47    1.82
   3   3  -1   84.11    4.03
   3   3  -1   78.60    3.62
   3   3  -1   79.56    4.02
  -3  -3   1   80.04    3.64
   2   3  -1   79.63    3.98
   2   3  -1   78.67    3.96
   2   3  -1   81.26    3.09
   2   3  -1   81.32    3.09
  -2  -3   1   77.94    3.39
  -2  -3   1   81.50    4.04
  -2  -3   1   78.64    3.58
   1   3  -1   19.18    0.98
   1   3  -1   17.24    1.25
   1   3  -1   19.01    0.83
   1   3  -1   18.27    1.20
  -1  -3   1   21.51    1.25
  -1  -3   1   18.53    0.82
  -1  -3   1   19.18    1.36
   0   3  -1    9.93    0.78
   0   3  -1    8.65    0.63
   0   3  -1    8.88    0.76
   0   3  -1    8.08    0.61
   0   3  -1    9.72    1.09
   0  -3   1    8.30    0.99
   0  -3   1    8.50    0.87
   0  -3   1    8.30    0.92
   0  -3   1    9.66    0.64
   0  -3   1    9.26    0.72
   0  -3   1    8.59    0.65
  -1   3  -1   79.90    3.54
  -1   3  -1   81.78    5.74
  -1   3  -1   75.26    3.66
  -1   3  -1   77.91    3.69
   1  -3   1   78.67    3.89
   1  -3   1   80.88    3.68
   1  -3   1   75.65    3.36
   1  -3   1   76.62    5.61
   1  -3   1   79.46    3.39
  -2   3  -1  102.45    7.34
  -2   3  -1  100.75    4.30
  -2   3  -1  103.76    4.77
   2  -3   1  101.08    4.66
   2  -3   1   99.37    3.91
   2  -3   1   95.00    4.69
   2  -3   1   97.91    3.92
   2  -3   1   95.90    4.75
   2  -3   1   99.37    7.21
  -3   3  -1    3.21    0.73
  -3   3  -1    3.26    1.22
   3  -3   1    3.48    1.24
   3  -3   1    2.39    0.60
   3  -3   1    2.27    0.49
   3  -3   1    2.05    0.39
  -4   3  -1    0.63    0.97
   4  -3   1    1.28    1.03
   4  -3   1    2.72    0.75
   4  -3   1    1.61    0.46
   4  -3   1    1.22    0.34
  -5   3  -1   20.91    3.53
   5  -3   1   18.23    2.09
   5  -3   1   19.64    1.33
   5  -3   1   17.60    3.02
   5  -3   1   21.06    1.50
   6  -3   1   -0.03    0.32
   6  -3   1    0.26    0.30
   6  -3   1    0.66    0.58
   7  -3   1    2.31    0.97
   7  -3   1   -0.05    0.45
   8  -3   1   -0.42    0.46
   9  -3   1    0.13    0.69
  -7  -2   1    1.15    1.18
   6   2  -1   -0.23    0.40
  -6  -2   1   -0.10    0.87
   5   2  -1    1.95    0.59
  -5  -2   1    2.96    0.70
  -5  -2   1    2.92    1.13
   4   2  -1   46.08    2.46
  -4  -2   1   47.97    2.49
  -4  -2   1   40.23    3.61
   3   2  -1   56.29    2.77
   3   2  -1   54.41    2.79
   3   2  -1   58.54    2.80
  -3  -2   1   62.93    4.26
  -3  -2   1   57.08    2.79
   2   2  -1   33.09    1.80
   2   2  -1   36.22    1.93
  -2  -2   1   36.36    1.62
  -2  -2   1   28.53    2.41
   1   2  -1  250.79   10.44
   1   2  -1  247.82   10.85
   1   2  -1  252.83    9.44
   1   2  -1  243.71   10.96
  -1  -2   1  237.13   10.48
  -1  -2   1  248.94   11.01
   0   2  -1   39.43    3.00
   0   2  -1   43.57    2.22
   0   2  -1   39.71    2.08
   0   2  -1   41.43    2.00
   0   2  -1   41.63    1.91
   0  -2   1   41.79    2.24
   0  -2   1   44.00    2.12
   0  -2   1   43.45    3.02
   0  -2   1   40.68    1.97
   0  -2   1   42.18    1.91
   0  -2   1   42.68    1.86
  -1   2  -1  176.59    7.65
  -1   2  -1  185.92   11.87
  -1   2  -1  174.06    7.82
  -1   2  -1  176.20    7.56
   1  -2   1  175.72    7.05
   1  -2   1  179.68    7.88
   1  -2   1  177.58    7.99
   1  -2   1  190.02   11.84
   1  -2   1  174.16    7.64
   1  -2   1  179.41    7.49
  -2   2  -1    0.37    0.59
  -2   2  -1   -0.18    0.23
   2  -2   1    0.02    0.12
   2  -2   1    0.36    0.53
   2  -2   1    0.12    0.27
   2  -2   1    0.24    0.21
  -3   2  -1   17.68    1.41
  -3   2  -1   19.21    2.26
   3  -2   1   17.05    2.11
   3  -2   1   17.27    1.37
   3  -2   1   15.72    1.07
   3  -2   1   17.17    0.99
  -4   2  -1   17.75    2.76
   4  -2   1   13.50    1.00
   4  -2   1   15.52    0.91
   4  -2   1   11.54    1.41
  -5   2  -1    0.16    1.02
   5  -2   1    0.49    0.21
   5  -2   1   -0.33    0.46
   5  -2   1   -0.10    1.01
   5  -2   1    0.36    0.28
   6  -2   1    1.15    0.44
   6  -2   1    0.89    0.30
   6  -2   1    0.52    0.65
   6  -2   1    0.83    1.15
   7  -2   1    0.38    0.28
   7  -2   1   -0.18    0.54
   7  -2   1   -0.23    0.32
   8  -2   1    0.93    0.66
   9  -2   1   -0.16    0.68
   6   1  -1    5.69    1.05
  -6  -1   1    9.55    2.12
   5   1  -1   40.28    2.56
  -5  -1   1   41.99    3.91
  -5  -1   1   40.61    2.56
   4   1  -1    3.17    0.63
  -4  -1   1    4.20    1.12
  -4  -1   1    5.33    0.77
   3   1  -1  191.50    8.24
  -3  -1   1  187.80    8.23
   2   1  -1  289.95   11.65
  -2  -1   1  284.22   11.63
  -2  -1   1  265.04   17.94
   1   1  -1  174.84    7.41
   1   1  -1  164.92    7.61
  -1  -1   1  169.98    7.41
  -1  -1   1  169.57    7.57
   0   1  -1    6.91    0.42
   0   1  -1    7.22    0.69
   0   1  -1    6.62    0.41
   0   1  -1    6.61    0.44
   0  -1   1    7.17    0.60
   0  -1   1    6.49    0.41
   0  -1   1    7.43    0.68
   0  -1   1    7.53    0.42
  -1   1  -1  433.89   18.20
  -1   1  -1  420.62   17.54
  -1   1  -1  436.88   27.19
   1  -1   1  424.83   18.22
   1  -1   1  428.45   18.36
   1  -1   1  435.78   16.20
   1  -1   1  409.64   27.14
   1  -1   1  415.86   17.53
  -2   1  -1   37.79    2.01
  -2   1  -1   33.87    3.08
   2  -1   1   36.32    1.78
   2  -1   1   37.22    1.68
   2  -1   1   37.07    2.01
   2  -1   1   34.63    3.04
  -3   1  -1    0.89    0.41
  -3   1  -1    1.63    0.82
   3  -1   1    1.66    0.74
   3  -1   1    1.34    0.45
   3  -1   1    1.96    0.28
   3  -1   1    1.74    0.21
  -4   1  -1   13.73    2.29
  -4   1  -1   13.87    1.51
   4  -1   1   12.80    0.71
   4  -1   1   16.24    2.37
   4  -1   1   10.24    1.26
   4  -1   1   12.35    0.80
  -5   1  -1   39.22    4.15
   5  -1   1   38.72    2.03
   5  -1   1   38.90    1.87
   5  -1   1   39.58    2.66
   5  -1   1   38.94    4.05
   6  -1   1    1.74    0.45
   6  -1   1    1.18    0.63
   6  -1   1   -0.25    0.91
   6  -1   1    1.28    0.27
   7  -1   1   57.16    2.80
   7  -1   1   55.54    3.16
   7  -1   1   59.60    3.87
   8  -1   1    3.67    0.90
   8  -1   1    4.09    1.20
   9  -1   1   -0.22    0.54
   6   0  -1   11.16    1.55
  -6   0   1   19.24    3.17
   5   0  -1    1.64    0.58
  -5   0   1    3.71    1.27
   4   0  -1   23.95    1.70
  -4   0   1   23.52    1.68
  -4   0   1   21.97    2.51
   3   0  -1   17.75    1.22
  -3   0   1   10.44    1.78
  -3   0   1   15.78    1.14
   2   0  -1    0.16    0.26
  -2   0   1    0.05    0.21
  -2   0   1   -0.32    0.44
   0   0  -1    0.02    0.02
   0   0  -1   -0.04    0.10
   0   0  -1   -0.04    0.03
   0   0   1   -0.02    0.13
   0   0   1    0.06    0.08
   0   0   1    0.00    0.02
   0   0   1    0.01    0.04
  -1   0  -1   37.48    2.87
  -1   0  -1   38.76    1.85
  -1   0  -1   37.86    1.78
   1   0   1   37.74    1.90
   1   0   1   37.79    1.83
   1   0   1   37.91    1.73
   1   0   1   36.95    2.85
  -2   0  -1    0.11    0.29
  -2   0  -1   -0.05    0.58
   2   0   1   -0.06    0.11
   2   0   1   -0.01    0.08
   2   0   1    0.45    0.57
   2   0   1    0.11    0.29
  -3   0  -1   65.35    5.46
  -3   0  -1   69.91    3.59
   3   0   1   80.30    5.50
   3   0   1   72.39    3.60
  -4   0  -1   -0.14    0.39
  -4   0  -1   -0.06    0.75
   4   0   1   -0.51    0.66
   4   0   1   -0.05    0.32
  -5   0  -1   19.15    2.97
   5   0   1   21.67    1.78
   5   0   1   20.46    1.02
   5   0   1   23.27    2.83
   5   0   1   21.63    1.14
  -6   0  -1   -1.05    0.97
   6   0   1   -0.47    0.92
   6   0   1   -0.28    0.42
   6   0   1    0.09    0.12
   6   0   1   -0.34    0.23
   7   0   1    1.69    0.54
   7   0   1    1.16    0.25
   7   0   1    2.04    0.85
   8   0   1    0.59    0.76
   8   0   1    0.08    0.56
   8   0   1    0.34    0.20
   9  -1  -1    0.65    0.43
   8  -1  -1    1.09    0.39
   8  -1  -1    0.94    0.37
   7  -1  -1    4.41    0.49
   7  -1  -1    3.64    0.47
   6  -1  -1   -0.24    0.40
   6  -1  -1    0.22    0.13
   6  -1  -1    0.10    0.13
   5  -1  -1    0.02    0.42
  -5   1   1    0.81    0.87
   4  -1  -1    2.12    0.63
  -4   1   1    1.83    0.86
  -4   1   1    1.44    0.54
   3  -1  -1    0.39    0.32
  -3   1   1    1.11    0.41
  -3   1   1    1.44    0.72
   2  -1  -1    1.06    0.12
   2  -1  -1    0.64    0.12
   2  -1  -1   -0.07    0.23
  -2   1   1    0.28    0.25
  -2   1   1    1.01    0.62
   1  -1  -1  389.80   16.65
   1  -1  -1  388.36   16.76
  -1   1   1  390.76   16.65
  -1   1   1  388.51   16.03
   0  -1  -1   21.05    1.08
   0  -1  -1   20.70    1.02
   0  -1  -1   20.01    0.96
   0   1   1   19.28    1.07
   0   1   1   21.05    1.27
  -1  -1  -1   68.97    4.97
  -1  -1  -1   73.58    3.22
  -1  -1  -1   75.95    3.29
   1   1   1   75.37    3.72
   1   1   1   76.27    3.30
   1   1   1   74.33    2.90
   1   1   1   75.02    3.23
   1   1   1   71.96    4.96
  -2  -1  -1  140.29    6.01
  -2  -1  -1  130.53    9.23
   2   1   1  146.17    6.25
   2   1   1  140.26    6.00
   2   1   1  137.23    5.99
   2   1   1  134.91    9.21
  -3  -1  -1   62.34    3.15
  -3  -1  -1   57.35    4.79
   3   1   1   69.64    4.77
   3   1   1   61.48    3.13
  -4  -1  -1   20.37    2.45
  -4  -1  -1   18.96    1.55
   4   1   1   28.63    2.51
   4   1   1   18.35    1.48
  -5  -1  -1    9.47    2.01
   5   1   1   12.13    2.25
   5   1   1   12.46    1.46
  -6  -1  -1    1.05    1.20
   6   1   1    1.29    0.63
   6   1   1    0.82    0.39
   6   1   1    1.09    1.09
   6   1   1    0.42    0.16
   7   1   1   10.45    1.26
   7   1   1   15.03    1.84
   7   1   1   10.97    0.69
   8   1   1   -0.61    0.50
   8   1   1   -0.01    0.15
   9   1   1    0.13    0.77
   9  -2  -1   -0.07    0.43
   8  -2  -1    2.75    0.62
   7  -2  -1   13.43    0.99
   7  -2  -1    8.93    1.02
   6  -2  -1   -0.01    0.23
   6  -2  -1   -0.13    0.20
   5  -2  -1   11.09    0.76
   5  -2  -1   10.20    1.44
   5  -2  -1   10.70    0.79
  -5   2   1    9.30    2.13
   4  -2  -1   16.74    0.99
   4  -2  -1   17.69    1.75
   4  -2  -1   15.76    0.92
  -4   2   1   15.08    2.36
   3  -2  -1    3.99    0.75
   3  -2  -1    3.84    0.44
   3  -2  -1    3.39    0.37
  -3   2   1    3.30    0.64
  -3   2   1    2.16    0.89
   2  -2  -1   94.15    4.38
   2  -2  -1  101.20    4.52
   2  -2  -1  100.96    4.60
  -2   2   1   96.85    4.55
   1  -2  -1    9.75    0.62
   1  -2  -1    8.53    0.74
   1  -2  -1    9.96    0.52
  -1   2   1    8.77    0.50
  -1   2   1    9.21    0.53
  -1   2   1    9.20    0.67
  -1   2   1    8.28    0.70
   0  -2  -1   -0.31    0.37
   0  -2  -1   -0.25    0.41
   0  -2  -1   -0.37    0.19
   0  -2  -1    0.17    0.24
   0   2   1   -0.13    0.20
   0   2   1   -0.37    0.39
   0   2   1   -0.36    0.38
  -1  -2  -1  128.52    6.32
  -1  -2  -1  153.85    6.31
  -1  -2  -1  129.40    9.18
   1   2   1  142.19    9.21
   1   2   1  151.05    5.63
   1   2   1  141.27    6.34
   1   2   1  155.07    6.83
   1   2   1  148.69    5.99
  -2  -2  -1    2.79    0.79
  -2  -2  -1    4.12    0.54
   2   2   1    4.27    0.83
   2   2   1    5.34    0.57
   2   2   1    5.75    0.52
   2   2   1    5.66    0.93
  -3  -2  -1   57.21    2.74
   3   2   1   54.10    2.53
   3   2   1   49.80    2.94
   3   2   1   53.66    2.70
  -4  -2  -1    0.42    0.66
  -4  -2  -1    2.67    0.60
   4   2   1    1.83    0.28
   4   2   1    1.79    0.71
   4   2   1    1.04    0.42
  -5  -2  -1    1.57    0.60
  -5  -2  -1    0.60    0.78
   5   2   1    1.89    0.29
   5   2   1    1.52    0.54
   5   2   1    1.41    0.95
  -6  -2  -1    0.35    1.11
   6   2   1    1.12    0.94
   6   2   1    0.63    0.54
   6   2   1    0.09    0.17
   7   2   1    0.36    0.53
   7   2   1   -0.06    0.54
   7   2   1    0.24    0.17
   8   2   1   -0.03    0.61
   8   2   1    0.35    0.20
   8   2   1   -0.24    0.51
   9   2   1    0.21    0.65
   9  -3  -1    0.42    0.64
   8  -3  -1    4.33    0.82
   7  -3  -1    1.58    0.51
   6  -3  -1    4.60    0.69
   6  -3  -1    3.27    0.67
   5  -3  -1    0.94    0.61
   5  -3  -1    0.78    0.38
   5  -3  -1    0.54    0.30
  -5   3   1    1.63    1.22
   4  -3  -1   14.98    1.18
   4  -3  -1   19.25    1.90
   4  -3  -1   16.54    1.11
  -4   3   1   20.71    2.90
   3  -3  -1   18.82    1.29
   3  -3  -1   18.38    1.16
   3  -3  -1   19.47    1.52
  -3   3   1   17.66    1.43
   2  -3  -1   39.94    2.32
   2  -3  -1   37.55    2.26
   2  -3  -1   39.09    2.12
  -2   3   1   39.30    1.81
  -2   3   1   37.31    2.26
  -2   3   1   45.96    1.82
  -2   3   1   48.91    3.66
   1  -3  -1  172.33    7.84
   1  -3  -1  166.59    7.41
   1  -3  -1  173.63    6.89
   1  -3  -1  176.25    7.40
   1  -3  -1  174.56    8.09
  -1   3   1  197.52   11.78
  -1   3   1  174.29    7.93
  -1   3   1  177.04    7.58
  -1   3   1  168.72    7.56
   0  -3  -1   84.30    3.95
   0  -3  -1   85.80    4.02
   0  -3  -1   83.51    4.33
   0  -3  -1   85.07    3.49
   0   3   1   88.82    4.01
   0   3   1   84.69    3.65
   0   3   1   80.69    4.23
  -1  -3  -1    0.17    0.24
  -1  -3  -1   -0.34    0.31
   1   3   1   -0.14    0.32
   1   3   1    0.02    0.35
   1   3   1    0.08    0.19
   1   3   1    0.29    0.20
  -2  -3  -1  222.17    9.52
  -2  -3  -1  229.62   10.10
  -2  -3  -1  207.88   14.63
   2   3   1  230.87    8.72
   2   3   1  253.01   10.13
   2   3   1  230.52   10.66
   2   3   1  225.33    9.51
   2   3   1  227.76    8.75
  -3  -3  -1    0.55    0.31
  -3  -3  -1   -0.22    0.45
   3   3   1    0.36    0.44
   3   3   1    0.08    0.18
   3   3   1    0.17    0.23
   3   3   1    0.26    0.41
  -4  -3  -1    9.60    1.60
  -4  -3  -1   14.89    1.32
   4   3   1   12.32    1.20
   4   3   1   13.23    0.89
   4   3   1   12.50    1.48
  -5  -3  -1    0.04    0.40
  -5  -3  -1    0.19    0.82
   5   3   1    0.46    0.40
   5   3   1    0.10    0.18
   5   3   1   -0.08    0.58
   5   3   1   -0.53    0.38
  -6  -3  -1    7.83    1.93
   6   3   1    6.35    1.45
   6   3   1    7.57    1.24
   6   3   1    7.31    0.73
   6   3   1    8.77    1.20
   7   3   1   15.21    1.83
   7   3   1   19.78    1.18
   7   3   1   17.08    1.98
   8   3   1    1.19    0.74
   8   3   1    1.03    0.70
   8   3   1    0.58    0.27
   9   3   1    0.30    0.59
  10   3   1   -0.31    0.50
   9  -4  -1    0.11    0.69
   8  -4  -1    0.64    0.55
   7  -4  -1    0.18    0.41
   6  -4  -1   10.97    1.21
   6  -4  -1   11.10    1.38
   5  -4  -1    3.52    0.74
   5  -4  -1    2.65    0.58
   4  -4  -1   21.74    1.50
   4  -4  -1   25.32    1.99
   4  -4  -1   22.07    1.67
  -4   4   1   21.84    3.19
   3  -4  -1    1.56    0.42
   3  -4  -1    0.95    0.46
   3  -4  -1    1.12    0.45
  -3   4   1    1.78    0.24
  -3   4   1    1.64    0.24
  -3   4   1    1.65    0.90
  -3   4   1    2.61    0.67
   2  -4  -1   -0.19    0.25
   2  -4  -1    0.12    0.26
   2  -4  -1   -0.18    0.19
   2  -4  -1   -0.15    0.20
  -2   4   1   -0.17    0.21
  -2   4   1    0.15    0.63
  -2   4   1   -0.19    0.19
   1  -4  -1   18.79    1.00
   1  -4  -1   18.69    1.07
   1  -4  -1   17.30    1.25
  -1   4   1   18.43    1.24
  -1   4   1   17.65    1.21
  -1   4   1   20.76    1.38
  -1   4   1   17.04    1.93
   0  -4  -1  621.72   27.60
   0  -4  -1  625.82   26.59
   0  -4  -1  632.40   24.01
   0  -4  -1  631.95   27.23
   0   4   1  619.75   26.67
   0   4   1  621.13   27.48
   0   4   1  641.99   24.20
  -1  -4  -1  226.13   10.41
  -1  -4  -1  234.59   10.28
  -1  -4  -1  237.79    9.09
   1   4   1  238.62   10.32
   1   4   1  234.51   10.85
   1   4   1  223.96   10.34
   1   4   1  224.79    9.18
  -2  -4  -1   11.72    0.98
  -2  -4  -1   14.67    1.15
   2   4   1   12.98    0.77
   2   4   1   11.06    0.93
   2   4   1    9.65    1.12
   2   4   1   12.41    1.55
   2   4   1   12.72    0.76
  -3  -4  -1   13.46    0.90
   3   4   1   12.93    0.98
   3   4   1   10.71    1.20
   3   4   1   11.27    1.51
   3   4   1   12.51    0.86
  -4  -4  -1   59.36    4.97
  -4  -4  -1   69.99    3.34
   4   4   1   68.74    3.30
   4   4   1   67.98    3.37
   4   4   1   69.37    4.05
  -5  -4  -1    0.55    0.46
  -5  -4  -1    1.57    0.97
   5   4   1    0.90    0.68
   5   4   1    1.60    0.41
   5   4   1    0.74    0.43
   5   4   1    1.82    0.88
  -6  -4  -1    7.45    1.19
  -6  -4  -1    4.13    1.44
   6   4   1    4.97    1.16
   6   4   1    4.53    0.90
   6   4   1    5.05    0.67
   7   4   1    5.92    0.73
   7   4   1    3.06    0.83
   7   4   1    6.08    1.27
   8   4   1    0.84    0.68
   9   4   1   -0.25    0.59
  10   4   1   -0.16    0.51
   9  -5  -1    0.35    0.72
   8  -5  -1    0.31    0.60
   7  -5  -1    5.69    1.04
   6  -5  -1    5.53    0.96
   5  -5  -1    0.31    0.47
   5  -5  -1    0.11    0.34
   4  -5  -1    7.56    1.20
   4  -5  -1    7.45    0.99
  -4   5   1   11.50    2.37
  -4   5   1    7.07    0.61
   3  -5  -1    0.60    0.35
   3  -5  -1    0.41    0.44
  -3   5   1    1.75    1.05
  -3   5   1    0.55    0.29
   2  -5  -1    7.77    0.77
   2  -5  -1    8.77    1.18
   2  -5  -1    7.36    0.94
   2  -5  -1   10.93    0.90
   2  -5  -1    8.53    0.91
  -2   5   1    8.16    0.90
  -2   5   1    6.01    0.91
  -2   5   1    7.98    0.84
  -2   5   1   11.23    1.91
   1  -5  -1   20.54    1.72
   1  -5  -1   20.05    1.46
   1  -5  -1   18.92    1.19
   1  -5  -1   19.41    1.18
  -1   5   1   21.54    2.20
  -1   5   1   19.92    1.38
  -1   5   1   21.36    1.45
  -1   5   1   18.63    1.48
   0  -5  -1    6.05    0.67
   0  -5  -1    6.81    0.90
   0  -5  -1    5.75    0.82
   0   5   1    4.19    0.84
   0   5   1    6.97    0.73
   0   5   1    8.34    1.15
   0   5   1    5.65    0.78
  -1  -5  -1    2.82    0.47
  -1  -5  -1    2.18    0.54
  -1  -5  -1    1.67    0.60
   1   5   1    3.73    0.87
   1   5   1    3.91    0.77
   1   5   1    2.28    0.49
  -2  -5  -1   24.65    1.69
  -2  -5  -1   22.06    1.55
   2   5   1   20.00    1.21
   2   5   1   19.83    1.47
   2   5   1   18.40    2.02
   2   5   1   21.17    1.13
  -3  -5  -1    4.84    0.54
  -3  -5  -1    5.26    0.90
  -3  -5  -1    4.20    0.78
   3   5   1    3.94    0.37
   3   5   1    4.99    1.10
   3   5   1    3.12    0.60
   3   5   1    4.97    0.43
   3   5   1    4.58    0.53
  -4  -5  -1   19.08    1.27
   4   5   1   16.24    2.01
   4   5   1   17.33    1.33
   4   5   1   19.94    1.24
  -5  -5  -1    1.69    1.01
  -5  -5  -1    5.87    0.85
   5   5   1    5.10    0.76
   5   5   1    4.36    0.71
   5   5   1    6.01    1.24
   5   5   1    5.19    1.17
  -6  -5  -1    4.55    0.91
  -6  -5  -1    3.17    1.37
   6   5   1    4.79    0.74
   6   5   1    5.10    0.87
   6   5   1    4.72    1.21
   7   5   1   16.03    1.26
   7   5   1   12.71    1.87
   7   5   1   13.79    1.60
   8   5   1    0.80    0.68
   9   5   1    0.93    0.81
  10   5   1    1.05    0.70
   8  -6  -1   -0.18    0.50
   7  -6  -1    1.21    0.68
   6  -6  -1    1.21    0.63
   5  -6  -1    8.23    1.25
   4  -6  -1    0.63    0.48
   4  -6  -1    1.17    0.68
  -4   6   1    0.56    0.38
   3  -6  -1   20.51    1.70
   3  -6  -1   21.47    2.20
  -3   6   1   25.75    2.98
  -3   6   1   21.32    1.47
   2  -6  -1   27.98    1.98
   2  -6  -1   29.29    2.26
   2  -6  -1   28.47    1.60
   2  -6  -1   28.43    1.80
  -2   6   1   27.03    1.93
  -2   6   1   27.86    1.82
  -2   6   1   27.64    1.80
  -2   6   1   26.95    2.99
   1  -6  -1    7.49    1.04
   1  -6  -1    7.17    0.82
   1  -6  -1    8.75    1.33
   1  -6  -1    6.91    0.80
  -1   6   1    7.90    0.99
  -1   6   1    7.85    1.08
  -1   6   1    8.74    1.05
  -1   6   1    7.93    1.08
  -1   6   1    9.05    1.64
   0  -6  -1    1.02    0.33
   0  -6  -1    1.41    0.53
   0  -6  -1    0.79    0.42
   0   6   1    0.83    0.33
   0   6   1    1.64    0.63
   0   6   1    0.75    0.43
   0   6   1    0.41    0.55
   0   6   1    1.42    0.64
  -1  -6  -1   41.65    2.54
  -1  -6  -1   41.72    2.08
  -1  -6  -1   41.45    2.56
   1   6   1   39.49    2.81
   1   6   1   39.18    2.17
   1   6   1   39.66    2.60
  -2  -6  -1    2.28    0.45
  -2  -6  -1    2.66    0.65
  -2  -6  -1    2.55    0.75
   2   6   1    2.92    0.90
   2   6   1    4.57    0.88
   2   6   1    3.82    0.73
   2   6   1    3.17    0.54
  -3  -6  -1    0.09    0.31
  -3  -6  -1   -0.13    0.50
   3   6   1    0.04    0.29
   3   6   1   -0.17    0.14
   3   6   1    0.14    0.17
   3   6   1    0.04    0.13
   3   6   1   -0.01    0.46
  -4  -6  -1    0.98    0.63
  -4  -6  -1    1.28    0.58
  -4  -6  -1    1.81    0.44
   4   6   1    2.17    0.53
   4   6   1    1.21    0.79
   4   6   1    1.54    0.36
  -5  -6  -1    2.68    0.64
   5   6   1    2.11    0.94
   5   6   1    3.24    0.57
   5   6   1    2.67    0.86
   5   6   1    3.39    0.69
  -6  -6  -1    0.46    1.13
   6   6   1    2.32    0.95
   6   6   1    2.99    0.65
   6   6   1    3.34    0.70
   7   6   1    9.58    1.72
   8   6   1    1.86    0.93
   9   6   1    0.40    0.74
  10   6   1   -0.10    0.71
   8  -7  -1   -1.06    0.47
   7  -7  -1    2.95    0.96
   6  -7  -1    0.31    0.56
   5  -7  -1   20.05    2.12
   4  -7  -1    1.94    0.68
   3  -7  -1    1.70    0.38
   3  -7  -1    0.79    0.35
   3  -7  -1    1.11    0.60
   3  -7  -1    0.85    0.65
  -3   7   1    1.14    0.55
  -3   7   1    2.48    1.26
   2  -7  -1    0.75    0.40
   2  -7  -1    0.15    0.48
   2  -7  -1    0.63    0.18
   2  -7  -1    1.31    0.22
   2  -7  -1    1.56    0.58
   2  -7  -1    0.13    0.33
  -2   7   1    2.16    1.10
  -2   7   1    0.93    0.45
  -2   7   1    1.52    0.59
   1  -7  -1  158.14    7.05
   1  -7  -1  156.47    6.62
   1  -7  -1  161.29    7.74
  -1   7   1  158.82    7.46
  -1   7   1  157.11    7.70
  -1   7   1  155.36    7.16
  -1   7   1  155.79    6.87
  -1   7   1  146.28   10.92
   0  -7  -1   32.68    2.17
   0  -7  -1   30.50    1.89
   0  -7  -1   34.27    2.41
   0   7   1   39.80    2.08
   0   7   1   41.26    3.21
   0   7   1   32.50    2.37
   0   7   1   33.37    2.51
   0   7   1   32.00    2.07
  -1  -7  -1    2.07    0.62
  -1  -7  -1    1.62    0.44
  -1  -7  -1    2.19    0.73
   1   7   1    1.52    0.71
   1   7   1    1.83    0.38
   1   7   1    1.29    0.56
   1   7   1    1.75    0.74
   1   7   1    2.06    0.52
  -2  -7  -1    9.54    0.96
  -2  -7  -1    7.49    1.16
  -2  -7  -1    8.54    1.31
   2   7   1    7.54    1.45
   2   7   1    8.10    0.98
   2   7   1    6.50    1.18
  -3  -7  -1   19.40    2.05
  -3  -7  -1   22.29    1.86
   3   7   1   22.28    1.34
   3   7   1   22.06    1.21
   3   7   1   25.19    1.38
   3   7   1   23.26    2.57
   4   7   1   22.86    0.98
   4   7   1   19.65    0.98
   4   7   1   22.55    1.72
   4   7   1   17.83    2.30
   4   7   1   19.45    1.18
  -5  -7  -1   12.28    1.13
  -5  -7  -1   12.05    1.65
   5   7   1   13.80    1.50
   5   7   1   11.46    0.92
   5   7   1    9.65    1.75
   6   7   1    5.59    1.39
   6   7   1    5.53    0.81
   7   7   1    1.63    0.93
   8   7   1   -0.04    0.67
   9   7   1    0.24    0.78
  10   7   1   -0.13    0.62
   8  -8  -1    0.62    0.86
   7  -8  -1    0.48    0.64
   6  -8  -1    5.38    1.21
   5  -8  -1    0.71    0.63
   4  -8  -1    9.41    1.53
   3  -8  -1    0.23    0.52
   3  -8  -1    1.45    0.50
   3  -8  -1    1.09    0.64
  -3   8   1    2.47    0.78
  -3   8   1    0.89    1.26
   2  -8  -1    0.65    0.43
   2  -8  -1   -0.90    0.45
   2  -8  -1    0.22    0.43
   2  -8  -1    0.34    0.56
   2  -8  -1    0.13    0.20
   2  -8  -1    0.48    0.24
  -2   8   1   -0.60    0.71
  -2   8   1    0.68    0.55
  -2   8   1   -0.37    0.54
  -2   8   1   -0.08    0.32
   1  -8  -1    5.69    0.83
   1  -8  -1    6.36    1.13
   1  -8  -1    7.81    1.01
  -1   8   1    8.79    1.80
  -1   8   1    7.27    1.23
  -1   8   1    6.63    1.06
  -1   8   1    6.82    1.20
  -1   8   1    6.78    1.02
   0  -8  -1    2.14    0.73
   0  -8  -1    0.51    0.52
   0  -8  -1    0.85    0.42
   0   8   1    1.30    0.77
   0   8   1    1.64    0.70
   0   8   1    1.22    0.71
   0   8   1    1.05    0.42
   0   8   1    1.30    0.60
  -1  -8  -1    4.89    1.00
  -1  -8  -1    4.85    0.76
  -1  -8  -1    2.85    0.85
   1   8   1    4.15    0.98
   1   8   1    4.55    0.80
   1   8   1    5.20    0.66
   1   8   1    5.51    1.13
   1   8   1    5.36    1.16
  -2  -8  -1    4.69    0.74
  -2  -8  -1    2.47    0.87
  -2  -8  -1    3.92    0.91
   2   8   1    3.70    1.08
   2   8   1    4.27    1.07
   2   8   1    5.30    0.90
   2   8   1    3.70    0.70
  -3  -8  -1    7.57    1.31
  -3  -8  -1    5.54    1.08
  -3  -8  -1    4.87    0.76
   3   8   1    4.69    1.17
   3   8   1    5.62    1.01
   3   8   1    5.45    0.55
   3   8   1    7.41    0.87
   4   8   1    0.55    0.20
   4   8   1    0.05    0.42
   4   8   1    0.94    0.73
   4   8   1    0.12    0.18
   4   8   1    0.13    0.21
   5   8   1    4.67    0.58
   5   8   1    5.64    1.45
   6   8   1   -0.04    0.68
   7   8   1    4.13    1.30
   8   8   1    0.32    0.71
   9   8   1    7.36    1.62
   7  -9  -1    2.00    1.02
   6  -9  -1    0.11    0.54
   5  -9  -1    3.84    1.10
   4  -9  -1    1.01    0.69
   3  -9  -1    4.02    0.81
   3  -9  -1    3.13    0.84
   3  -9  -1    2.53    0.87
   2  -9  -1    2.07    0.64
   2  -9  -1    1.80    0.81
   2  -9  -1    1.18    0.34
   2  -9  -1    0.91    0.33
  -2   9   1    1.36    0.69
  -2   9   1    1.22    0.82
  -2   9   1    0.32    0.90
   1  -9  -1   41.25    2.35
   1  -9  -1   35.48    2.31
   1  -9  -1   44.19    3.05
  -1   9   1   39.73    2.55
  -1   9   1   38.35    3.86
  -1   9   1   36.76    2.82
  -1   9   1   39.88    2.84
   0  -9  -1    1.10    0.62
   0  -9  -1    0.44    0.41
   0  -9  -1    1.73    0.74
   0   9   1    1.90    0.89
   0   9   1    0.65    0.59
   0   9   1    1.75    0.61
   0   9   1    0.51    0.70
   0   9   1    0.56    0.38
  -1  -9  -1   18.70    2.16
  -1  -9  -1   17.02    1.55
  -1  -9  -1   15.87    1.82
   1   9   1   13.35    1.77
   1   9   1   19.08    2.19
   1   9   1   17.76    2.22
   1   9   1   20.18    1.78
   1   9   1   15.65    1.19
  -2  -9  -1   -0.04    0.38
  -2  -9  -1    0.32    0.35
  -2  -9  -1    0.31    0.68
   2   9   1   -0.09    0.61
   2   9   1    0.11    0.39
   2   9   1    0.51    0.27
   2   9   1    0.40    0.49
   2   9   1   -0.17    0.65
  -3  -9  -1   75.23    3.50
  -3  -9  -1   69.06    4.32
   3   9   1   67.46    3.96
   3   9   1   68.70    3.14
   3   9   1   75.95    4.84
   3   9   1   62.83    3.35
   4   9   1   45.99    2.08
   4   9   1   46.11    2.21
   4   9   1   50.96    3.80
   4   9   1   44.05    2.28
   5   9   1    0.57    0.76
   6   9   1    0.62    0.83
   7   9   1   21.45    2.88
   8   9   1    2.29    1.09
   9   9   1    1.03    0.96
   7 -10  -1    2.72    1.17
   6 -10  -1    0.85    0.81
   5 -10  -1    6.13    1.46
   4 -10  -1    1.14    0.70
   3 -10  -1    6.30    1.02
   3 -10  -1    6.14    1.45
   2 -10  -1    0.73    0.34
   2 -10  -1    1.51    0.41
   2 -10  -1   -0.09    0.45
   2 -10  -1    0.47    0.69
  -2  10   1    1.95    0.96
  -2  10   1    1.29    1.05
   1 -10  -1   33.10    2.83
   1 -10  -1   32.46    2.18
   1 -10  -1   39.50    2.40
  -1  10   1   33.16    2.45
  -1  10   1   33.35    2.68
  -1  10   1   40.96    2.98
  -1  10   1   35.67    3.72
   0 -10  -1    0.20    0.62
   0 -10  -1    0.99    0.49
   0 -10  -1    1.67    0.66
   0  10   1    0.50    0.80
   0  10   1    0.06    0.52
   0  10   1    0.74    0.43
   0  10   1    1.76    0.98
   0  10   1    0.48    0.54
  -1 -10  -1   26.48    1.87
  -1 -10  -1   24.70    2.37
  -1 -10  -1   29.07    2.86
   1  10   1   29.22    2.99
   1  10   1   25.72    1.69
   1  10   1   22.14    2.52
   1  10   1   25.78    2.29
   1  10   1   26.53    2.83
  -2 -10  -1    0.06    0.53
  -2 -10  -1    0.28    0.42
  -2 -10  -1   -0.32    0.63
   2  10   1    1.19    0.95
   2  10   1   -0.20    0.43
   2  10   1   -0.31    0.32
   2  10   1    0.25    0.70
   2  10   1   -0.07    0.23
  -3 -10  -1   18.92    2.42
  -3 -10  -1   20.57    1.85
   3  10   1   19.54    2.63
   3  10   1   24.32    2.45
   3  10   1   21.25    1.16
   3  10   1   19.34    1.20
   3  10   1   21.63    1.60
   4  10   1   -0.05    0.80
   4  10   1    1.47    0.47
   5  10   1    0.35    0.18
   5  10   1    0.21    0.18
   5  10   1    0.52    0.76
   6  10   1    5.20    1.54
   7  10   1    1.12    0.90
   8  10   1    0.93    0.92
   9  10   1    2.20    1.15
   7 -11  -1   -0.34    0.82
   6 -11  -1    2.99    1.27
   5 -11  -1    5.57    1.48
   4 -11  -1    1.72    0.89
   3 -11  -1   -0.44    0.47
   3 -11  -1    0.20    0.63
   2 -11  -1    4.69    0.64
   2 -11  -1    3.94    0.91
   2 -11  -1    2.91    1.14
  -2  11   1    1.89    1.07
   1 -11  -1    8.87    1.38
   1 -11  -1   10.80    1.86
  -1  11   1   10.60    2.31
  -1  11   1   11.62    1.90
  -1  11   1   14.39    1.79
   0 -11  -1    0.34    0.68
   0 -11  -1    0.58    0.54
   0 -11  -1    0.60    0.63
   0  11   1    0.42    0.61
   0  11   1    0.22    0.79
   0  11   1    0.60    0.98
   0  11   1    1.09    0.77
  -1 -11  -1   -0.09    0.46
  -1 -11  -1    0.25    0.70
  -1 -11  -1    1.13    0.77
   1  11   1    0.25    0.38
   1  11   1   -0.38    0.49
   1  11   1   -1.34    0.75
   1  11   1    0.30    0.73
   1  11   1    0.42    0.68
  -2 -11  -1   25.83    1.94
  -2 -11  -1   27.69    3.00
  -2 -11  -1   33.12    3.22
   2  11   1   26.65    2.99
   2  11   1   25.13    1.94
   2  11   1   26.59    1.60
   2  11   1   20.56    2.33
   2  11   1   27.48    3.21
  -3 -11  -1    9.21    1.27
   3  11   1   10.00    0.76
   3  11   1    9.94    1.92
   3  11   1   11.39    1.86
   3  11   1   12.28    1.42
   4  11   1   13.13    1.32
   4  11   1   11.79    2.27
   5  11   1    1.66    0.40
   5  11   1    1.13    0.88
   6  11   1    8.27    1.90
   7  11   1    0.66    0.91
   8  11   1    0.88    1.09
   9  11   1   -0.12    0.80
   6 -12  -1   -0.29    0.76
   5 -12  -1    0.41    0.83
   4 -12  -1    2.90    1.27
   3 -12  -1    2.05    0.78
   3 -12  -1    0.39    0.78
   2 -12  -1    2.05    0.50
   2 -12  -1    1.97    1.01
   2 -12  -1    3.04    0.88
   1 -12  -1   11.63    1.99
   1 -12  -1    8.53    1.40
  -1  12   1    6.30    1.89
  -1  12   1   10.06    1.90
  -1  12   1    7.62    1.42
   0 -12  -1    8.69    1.40
   0 -12  -1   10.16    1.89
   0  12   1    7.07    1.87
   0  12   1    7.88    1.38
   0  12   1    6.46    1.48
   0  12   1    8.88    1.86
  -1 -12  -1   12.37    1.54
  -1 -12  -1   13.72    1.84
  -1 -12  -1    8.03    1.80
   1  12   1    9.17    1.99
   1  12   1   13.54    2.22
   1  12   1   13.10    2.18
   1  12   1   12.50    1.36
   1  12   1   10.92    1.57
  -2 -12  -1    2.70    0.86
  -2 -12  -1    5.43    1.47
   2  12   1    5.37    1.26
   2  12   1    6.50    1.65
   2  12   1    4.43    1.41
   2  12   1    4.76    0.74
   2  12   1    4.49    1.03
  -3 -12  -1    8.63    1.30
   3  12   1    8.01    1.19
   3  12   1    7.49    1.73
   3  12   1    7.37    1.78
   4  12   1    3.95    0.79
   4  12   1    4.18    1.48
   5  12   1    0.92    0.38
   5  12   1   -0.34    0.82
   6  12   1    1.00    0.94
   7  12   1   27.75    3.64
   8  12   1    0.70    1.01
   9  12   1   11.82    2.26
   6 -13  -1   -0.53    0.81
   5 -13  -1    0.67    1.01
   4 -13  -1   -1.11    0.52
   3 -13  -1    0.53    0.87
   3 -13  -1    0.07    0.58
   2 -13  -1   -1.03    0.56
   2 -13  -1   -0.45    0.51
   2 -13  -1   -0.04    0.35
   1 -13  -1    5.22    1.17
   1 -13  -1    5.58    1.47
  -1  13   1    4.46    1.48
   0 -13  -1    0.16    0.58
   0 -13  -1   -0.22    0.72
   0  13   1    0.56    1.13
   0  13   1   -0.21    0.93
   0  13   1    0.04    0.61
  -1 -13  -1   26.83    2.42
  -1 -13  -1   27.88    3.26
   1  13   1   24.27    3.02
   1  13   1   19.86    2.17
   1  13   1   22.95    2.98
   1  13   1   21.96    2.83
  -2 -13  -1    6.35    1.19
   2  13   1    6.55    1.22
   2  13   1    7.24    1.84
   2  13   1    5.27    1.64
  -3 -13  -1   -0.18    0.54
   3  13   1   -0.04    0.78
   3  13   1    1.02    0.60
   3  13   1   -1.32    0.89
   4  13   1   10.03    2.16
   4  13   1    8.18    1.16
   5  13   1    0.42    0.96
   5  13   1    0.01    0.32
   6  13   1    2.75    1.35
   7  13   1    9.45    2.19
   8  13   1    0.38    0.95
   9  13   1   -0.11    0.90
   5 -14  -1    1.30    1.27
   4 -14  -1    1.54    1.21
   3 -14  -1    2.33    0.94
   3 -14  -1    0.91    1.19
   2 -14  -1   -0.63    0.84
   2 -14  -1    0.66    0.78
   1 -14  -1    2.32    0.93
   1 -14  -1    3.32    1.42
  -1  14   1    1.93    1.28
   0 -14  -1    6.00    1.25
   0 -14  -1    9.55    2.08
   0  14   1    5.29    1.72
   0  14   1    8.55    1.91
   0  14   1   11.59    1.84
  -1 -14  -1    2.19    0.89
   1  14   1    3.60    1.02
   1  14   1    2.25    1.28
  -2 -14  -1   -0.13    0.51
   2  14   1   -0.06    0.54
   2  14   1   -0.14    1.00
   2  14   1    0.23    0.87
  -3 -14  -1    1.96    0.83
   3  14   1    2.71    0.84
   3  14   1    3.27    1.49
   3  14   1    2.51    1.40
   4  14   1    0.48    0.97
   4  14   1    0.46    0.95
   4  14   1    0.04    0.40
   5  14   1   16.72    1.59
   5  14   1   18.99    3.09
   6  14   1    4.99    0.57
   6  14   1    6.90    1.95
   7  14   1   -0.26    0.88
   8  14   1    2.34    1.26
   4 -15  -1    1.22    1.26
   3 -15  -1   -1.14    0.85
   3 -15  -1    0.50    0.73
   2 -15  -1    9.70    1.69
   2 -15  -1   18.13    3.07
   1 -15  -1    1.47    0.81
   1 -15  -1   -0.17    0.88
  -1  15   1   -0.32    1.16
   0 -15  -1   15.07    2.71
   0 -15  -1   17.13    2.14
   0  15   1   15.62    2.64
   0  15   1   22.72    2.60
  -1 -15  -1    4.01    1.10
   1  15   1    0.54    1.15
   1  15   1    2.97    1.09
  -2 -15  -1   16.79    2.00
   2  15   1   11.18    1.68
  -3 -15  -1    3.59    1.05
   3  15   1    2.33    1.34
   3  15   1    2.06    0.82
   4  15   1    3.90    0.93
   4  15   1    5.35    1.73
   5  15   1    6.34    1.91
   5  15   1    5.11    0.95
   6  15   1    1.38    1.13
   6  15   1    1.81    0.44
   7  15   1    2.20    1.28
   8  15   1    0.83    1.06
   4 -16  -1   -1.18    1.12
   3 -16  -1    0.43    0.81
   3 -16  -1    0.08    1.13
   2 -16  -1    5.42    1.85
   2 -16  -1    3.94    1.27
   1 -16  -1   -0.16    0.70
   1 -16  -1   -0.20    1.06
   0 -16  -1    0.38    0.85
   0  16   1    0.77    0.91
  -1 -16  -1    3.40    1.14
   1  16   1    5.17    1.28
  -2 -16  -1    0.57    0.80
   2  16   1   -0.72    0.50
   3  16   1    0.09    0.56
   3  16   1   -0.41    0.86
   4  16   1    2.36    1.40
   4  16   1    3.26    0.96
   5  16   1    5.05    0.96
   5  16   1    6.19    2.02
   6  16   1    4.07    0.72
   6  16   1    5.62    2.00
   7  16   1    0.31    1.30
   3 -17  -1    1.13    1.38
   3 -17  -1    0.19    0.86
   2 -17  -1    0.86    0.85
   2 -17  -1    0.38    0.89
   2 -17  -1    1.05    1.21
   1 -17  -1    0.41    0.87
   0 -17  -1    5.41    1.39
  -1 -17  -1    3.43    1.18
   1  17   1    4.82    1.45
  -2 -17  -1    0.82    0.85
   2  17   1    3.21    1.13
   3  17   1   -0.35    0.51
   4  17   1    0.53    0.57
   4  17   1   -0.88    0.97
   5  17   1   10.51    2.54
   5  17   1    8.36    1.30
   6  17   1    1.51    0.56
   6  17   1   -0.17    1.01
   7  17   1    0.64    1.22
   2 -18  -1    0.12    0.92
   2 -18  -1    0.47    0.88
   1 -18  -1    0.49    0.88
   0 -18  -1    0.55    0.95
  -1 -18  -1    8.91    1.90
   1  18   1    5.30    1.53
  -2 -18  -1    0.21    0.77
   2  18   1   -0.60    0.64
   3  18   1    4.93    1.33
   4  18   1    1.30    0.72
   5  18   1    1.49    0.64
   5  18   1    3.97    1.85
   6  18   1    0.36    0.44
   6  18   1    0.80    1.34
   1 -19  -1    0.80    1.01
   0 -19  -1    3.50    1.34
  -1 -19  -1    4.97    1.50
   1  19   1    4.98    1.48
  -2 -19  -1    1.32    1.09
   2  19   1    0.86    0.93
   3  19   1    0.78    0.79
   4  19   1    1.24    0.73
   5  19   1    0.98    0.62
  -1 -20  -1    1.33    1.24
   1  20   1    3.28    1.36
  -2 -20  -1    1.59    1.28
   2  20   1   -0.34    0.73
   3  20   1    0.65    0.80
   2  20  -2   -0.43    0.71
  -2 -20   2   -0.31    1.01
   5  19  -2    0.76    0.55
   4  19  -2   -0.63    0.40
   3  19  -2    0.22    0.67
   2  19  -2   -0.16    0.71
  -2 -19   2   -0.31    1.04
   1  19  -2   -0.06    0.88
  -1 -19   2    1.68    1.19
   0 -19   2    1.67    1.25
   1 -19   2    1.85    1.18
   1 -19   2    2.00    1.26
   6  18  -2    0.55    1.13
   6  18  -2   -0.01    0.37
   5  18  -2    0.85    1.21
   5  18  -2   -0.31    0.43
   4  18  -2    0.25    0.55
   3  18  -2    4.86    1.31
   2  18  -2    1.35    0.83
  -2 -18   2   -0.05    0.90
   1  18  -2    3.31    1.11
  -1 -18   2    4.02    1.42
   0 -18   2   -0.17    0.86
   1 -18   2   -0.40    0.79
   1 -18   2   -0.59    0.94
   2 -18   2   -0.16    0.95
   7  17  -2    0.66    1.13
   6  17  -2   -0.48    0.81
   6  17  -2   -0.08    0.32
   5  17  -2   12.09    2.62
   5  17  -2    7.30    1.17
   4  17  -2    0.36    0.56
   4  17  -2   -0.13    0.88
   3  17  -2    1.40    0.79
   2  17  -2   -0.78    0.54
  -2 -17   2   -0.38    0.76
   1  17  -2   20.68    2.56
  -1 -17   2   15.68    2.37
   0  17  -2   -0.82    0.66
   0 -17   2   -0.17    0.82
   1 -17   2    4.84    1.50
   2 -17   2    1.19    1.05
   2 -17   2   -1.32    1.17
   3 -17   2    2.40    1.22
   3 -17   2    1.03    1.58
   7  16  -2   -0.89    0.81
   6  16  -2    1.93    1.18
   6  16  -2    1.66    0.44
   5  16  -2    0.20    0.87
   5  16  -2   -0.23    0.32
   4  16  -2    3.12    1.32
   4  16  -2    1.10    0.61
   3  16  -2    1.03    0.69
   3  16  -2   -0.17    0.75
   2  16  -2   -0.84    0.44
  -2 -16   2    0.33    0.80
   1  16  -2   14.56    2.09
  -1 -16   2   10.43    1.92
   0  16  -2    0.19    0.73
   0 -16   2   -0.37    0.75
   1 -16   2    5.73    2.16
   1 -16   2    5.01    1.42
   2 -16   2   -0.17    0.76
   2 -16   2   -1.06    1.12
   3 -16   2    7.32    1.65
   3 -16   2    7.40    2.54
   4 -16   2    2.81    1.88
   8  15  -2    0.67    0.98
   7  15  -2    1.73    1.21
   6  15  -2    2.25    1.27
   6  15  -2    2.96    0.47
   5  15  -2    0.75    0.45
   5  15  -2    1.45    1.05
   4  15  -2   -0.03    0.36
   4  15  -2   -0.57    0.77
   3  15  -2    0.28    0.46
   3  15  -2   -0.75    0.61
   2  15  -2    7.29    1.82
   2  15  -2    6.93    1.30
  -2 -15   2    9.57    1.69
   1  15  -2    3.49    1.08
  -1 -15   2    1.49    0.97
   0  15  -2   -0.01    0.64
   0  15  -2    1.66    1.31
   0 -15   2    0.32    0.74
  -1  15  -2    1.07    1.14
   1 -15   2    0.23    0.82
   1 -15   2   -0.48    1.09
   2 -15   2    2.19    1.06
   2 -15   2    0.71    1.33
   3 -15   2   -1.61    0.90
   3 -15   2    0.64    0.96
   4 -15   2   -0.86    1.22
   8  14  -2   -0.39    0.78
   7  14  -2    0.36    0.81
   6  14  -2    3.40    1.45
   5  14  -2   -0.35    0.73
   5  14  -2    0.35    0.34
   4  14  -2    1.83    1.15
   4  14  -2    1.02    0.89
   4  14  -2    2.72    0.75
   3  14  -2    4.62    1.36
   3  14  -2    2.14    0.70
   2  14  -2    0.75    1.19
   2  14  -2    2.13    0.77
   2  14  -2    1.58    0.93
  -2 -14   2    1.56    0.85
   1  14  -2   -0.07    0.54
   1  14  -2   -0.36    0.99
  -1 -14   2   -0.10    0.63
   0  14  -2   11.62    2.13
   0  14  -2    8.06    1.45
   0 -14   2   15.32    2.05
   0 -14   2    8.92    2.24
  -1  14  -2    8.08    1.81
   1 -14   2   11.68    1.85
   1 -14   2   11.19    2.51
   2 -14   2    1.90    1.34
   2 -14   2    4.54    1.28
   2 -14   2    5.91    1.36
   3 -14   2    1.94    0.98
   3 -14   2    5.69    1.95
   4 -14   2    2.60    1.58
   4 -14   2    1.24    0.60
   5 -14   2   -1.52    0.96
   8  13  -2    0.72    0.75
   7  13  -2    1.74    1.08
   6  13  -2   -0.64    0.69
   5  13  -2    8.30    0.96
   5  13  -2    8.65    2.03
   4  13  -2    3.16    1.05
   4  13  -2    3.43    1.30
   4  13  -2    2.70    0.63
   3  13  -2   17.33    2.51
   3  13  -2   18.07    1.83
   3  13  -2   20.65    2.60
  -3 -13   2   17.79    2.04
   2  13  -2   -0.16    0.68
   2  13  -2    1.47    1.07
   2  13  -2    0.43    0.49
  -2 -13   2    0.62    0.67
   1  13  -2    9.09    1.73
   1  13  -2    9.74    1.46
   1  13  -2   10.50    1.96
  -1 -13   2    7.43    1.39
  -1 -13   2   10.59    2.30
   0  13  -2    1.46    1.33
   0  13  -2    2.12    1.24
   0  13  -2    2.62    0.84
   0 -13   2    3.23    1.00
   0 -13   2    2.55    1.32
  -1  13  -2    4.80    1.17
  -1  13  -2    1.54    1.20
   1 -13   2    0.66    0.77
   1 -13   2    3.07    1.35
   2 -13   2   36.26    3.13
   2 -13   2   29.32    2.87
   2 -13   2   31.23    3.87
   3 -13   2    1.12    1.11
   3 -13   2    1.98    0.91
   4 -13   2    0.69    1.11
   5 -13   2    1.98    1.39
   6 -13   2    0.29    1.04
   9  12  -2    3.92    1.42
   8  12  -2    0.26    0.82
   7  12  -2    4.75    1.48
   6  12  -2   22.58    3.04
   5  12  -2    4.44    0.64
   5  12  -2    6.23    1.62
   4  12  -2    3.58    0.69
   4  12  -2    1.24    0.93
   4  12  -2    3.67    0.92
   3  12  -2    5.24    0.98
   3  12  -2    9.00    1.68
   3  12  -2    7.22    1.60
  -3 -12   2    6.55    1.19
   2  12  -2   19.99    2.51
   2  12  -2   15.23    2.26
   2  12  -2   12.51    1.48
  -2 -12   2    9.74    1.44
   1  12  -2    7.48    1.04
   1  12  -2    3.11    1.47
   1  12  -2    8.12    1.53
   1  12  -2    8.37    1.72
   1  12  -2    9.16    1.34
  -1 -12   2    8.36    1.37
  -1 -12   2    5.43    1.65
  -1 -12   2    8.78    1.44
   0  12  -2   48.28    3.45
   0  12  -2   44.03    2.88
   0  12  -2   38.40    4.39
   0  12  -2   40.08    3.43
   0 -12   2   48.01    4.63
   0 -12   2   46.74    3.06
  -1  12  -2   12.96    1.75
  -1  12  -2   17.16    3.24
  -1  12  -2   16.57    2.38
   1 -12   2   12.91    1.84
   1 -12   2   17.00    2.69
   2 -12   2    2.04    1.07
   2 -12   2    0.59    0.75
   2 -12   2    0.66    0.72
   3 -12   2   -0.32    0.61
   3 -12   2   -0.50    0.68
   4 -12   2    3.57    1.52
   5 -12   2    1.91    1.35
   6 -12   2    1.09    1.28
   9  11  -2   -0.08    0.68
   8  11  -2    0.87    0.78
   7  11  -2   -0.03    0.69
   6  11  -2    7.11    1.65
   5  11  -2   13.90    2.16
   5  11  -2   14.85    0.92
   4  11  -2   11.11    1.12
   4  11  -2    8.83    1.72
   3  11  -2    2.00    0.96
   3  11  -2    0.70    0.93
   3  11  -2    1.03    0.49
  -3 -11   2    1.59    0.62
   2  11  -2   71.90    3.63
   2  11  -2   72.87    4.49
   2  11  -2   67.23    4.51
   2  11  -2   65.55    3.24
  -2 -11   2   70.75    4.95
  -2 -11   2   64.87    3.68
   1  11  -2    0.16    0.59
   1  11  -2    0.16    0.35
   1  11  -2    0.09    0.94
   1  11  -2    0.03    0.45
   1  11  -2    1.08    0.92
  -1 -11   2    1.10    0.71
  -1 -11   2    0.38    0.82
  -1 -11   2    1.02    0.62
   0  11  -2   30.37    2.52
   0  11  -2   28.88    2.98
   0  11  -2   32.19    2.12
   0  11  -2   24.91    3.32
   0  11  -2   32.51    2.26
   0 -11   2   34.61    3.63
   0 -11   2   29.54    2.21
   0 -11   2   27.55    2.48
  -1  11  -2   15.35    2.86
  -1  11  -2   12.30    1.57
  -1  11  -2   10.53    1.76
   1 -11   2    8.14    1.27
   1 -11   2    9.63    1.96
   1 -11   2   14.55    1.75
  -2  11  -2    2.22    1.04
   2 -11   2    3.21    1.02
   2 -11   2    1.81    0.84
   2 -11   2    1.75    0.70
   2 -11   2    2.99    1.21
   3 -11   2    1.18    0.92
   3 -11   2    1.84    0.88
   3 -11   2    1.90    0.81
   4 -11   2   13.50    1.99
   4 -11   2   16.62    2.63
   5 -11   2   -0.26    0.77
   6 -11   2   -0.33    0.80
   7 -11   2   -0.35    0.80
   9  10  -2    2.14    1.03
   8  10  -2   -0.27    0.57
   7  10  -2    1.17    0.77
   6  10  -2    0.46    0.66
   5  10  -2    1.51    0.89
   4  10  -2   17.28    1.23
   4  10  -2   24.47    2.74
   3  10  -2   10.37    1.74
   3  10  -2   13.17    1.75
   3  10  -2   11.02    1.23
  -3 -10   2    8.74    1.89
  -3 -10   2   11.93    1.40
   2  10  -2   39.77    3.20
   2  10  -2   46.17    3.22
   2  10  -2   40.23    2.46
   2  10  -2   47.53    2.21
  -2 -10   2   46.81    3.03
  -2 -10   2   39.52    3.43
  -2 -10   2   41.47    2.58
   1  10  -2    7.25    0.92
   1  10  -2    4.92    1.33
   1  10  -2    8.92    1.46
   1  10  -2    7.97    1.16
   1  10  -2    9.27    1.60
  -1 -10   2    9.97    1.90
  -1 -10   2    7.98    1.21
  -1 -10   2   11.75    1.52
   0  10  -2   13.83    2.48
   0  10  -2   12.19    1.85
   0  10  -2   13.46    1.79
   0  10  -2   15.38    1.62
   0  10  -2   14.38    1.50
   0 -10   2   15.82    2.28
   0 -10   2   12.93    1.61
   0 -10   2   13.86    1.41
   0 -10   2   13.83    1.53
  -1  10  -2   12.89    2.60
  -1  10  -2   13.11    1.53
  -1  10  -2   11.17    1.50
  -1  10  -2   12.94    1.78
   1 -10   2   11.53    1.41
   1 -10   2   10.95    1.90
   1 -10   2    6.06    1.52
   1 -10   2   11.21    1.55
   1 -10   2    9.30    1.13
  -2  10  -2    1.58    1.40
  -2  10  -2    1.50    0.88
   2 -10   2    2.30    0.82
   2 -10   2    2.90    0.89
   2 -10   2    2.19    0.80
   2 -10   2    0.12    1.00
   2 -10   2    0.98    0.38
   2 -10   2    0.15    0.66
   3 -10   2    3.39    0.99
   3 -10   2    1.52    0.97
   3 -10   2    3.06    0.93
   4 -10   2    0.94    0.72
   4 -10   2    0.72    0.85
   5 -10   2    4.65    1.44
   6 -10   2    1.81    1.17
   7 -10   2    0.16    0.87
   9   9  -2    0.76    0.76
   8   9  -2    0.56    0.70
   7   9  -2   14.20    2.06
   6   9  -2    8.94    1.66
   5   9  -2    0.24    0.63
   4   9  -2    0.44    0.66
   4   9  -2    0.09    0.23
   4   9  -2    0.23    0.23
   3   9  -2   34.21    2.86
   3   9  -2   40.76    2.62
   3   9  -2   36.55    2.07
  -3  -9   2   36.76    2.24
  -3  -9   2   42.36    3.29
   2   9  -2   48.83    3.42
   2   9  -2   51.09    2.68
   2   9  -2   49.24    2.34
   2   9  -2   48.01    3.26
  -2  -9   2   51.53    3.18
  -2  -9   2   49.51    2.75
  -2  -9   2   50.75    3.72
   1   9  -2   17.55    2.07
   1   9  -2   13.54    1.81
   1   9  -2   15.01    1.11
   1   9  -2   12.39    1.33
  -1  -9   2   14.79    1.62
  -1  -9   2   10.11    1.81
  -1  -9   2   16.28    1.57
   0   9  -2   44.41    3.04
   0   9  -2   40.37    4.10
   0   9  -2   44.30    3.09
   0   9  -2   46.55    2.67
   0   9  -2   46.10    2.62
   0  -9   2   47.80    3.50
   0  -9   2   49.65    4.17
   0  -9   2   43.38    2.58
   0  -9   2   51.81    2.82
   0  -9   2   44.49    2.70
  -1   9  -2    6.78    1.13
  -1   9  -2    6.42    1.27
  -1   9  -2   10.41    2.26
  -1   9  -2    6.89    1.13
   1  -9   2    5.65    0.99
   1  -9   2    6.30    0.88
   1  -9   2    8.73    2.03
   1  -9   2    6.65    1.40
   1  -9   2    6.92    1.11
  -2   9  -2    2.41    0.73
  -2   9  -2    4.06    1.02
  -2   9  -2    1.63    1.38
   2  -9   2    2.97    1.11
   2  -9   2    3.78    1.56
   2  -9   2    3.37    0.90
   2  -9   2    2.15    0.74
   2  -9   2    2.11    0.48
   3  -9   2    0.44    1.23
   3  -9   2    1.06    0.67
   3  -9   2    0.87    0.69
   3  -9   2    1.45    0.87
   4  -9   2    2.32    0.97
   4  -9   2    4.13    1.06
   5  -9   2    0.20    0.73
   6  -9   2    0.58    0.91
   7  -9   2   -0.45    0.62
   9   8  -2    0.03    0.53
   8   8  -2   -0.21    0.47
   7   8  -2    1.35    0.77
   6   8  -2    0.92    0.68
   5   8  -2    8.74    1.48
   4   8  -2  114.42    4.55
   4   8  -2  111.67    6.20
   4   8  -2  111.48    4.53
   4   8  -2  107.61    6.05
   3   8  -2   14.71    1.82
   3   8  -2   14.28    1.82
   3   8  -2   15.45    1.49
   3   8  -2   14.78    1.04
  -3  -8   2   13.88    1.30
  -3  -8   2   10.82    1.77
   2   8  -2   93.99    4.92
   2   8  -2   91.87    3.92
   2   8  -2   97.23    5.24
   2   8  -2   90.19    4.17
  -2  -8   2   91.46    4.81
  -2  -8   2   89.16    5.41
  -2  -8   2   86.27    4.21
   1   8  -2    7.60    1.27
   1   8  -2    8.49    0.87
   1   8  -2    8.96    1.04
   1   8  -2   10.06    1.45
  -1  -8   2   11.22    1.50
  -1  -8   2    8.69    0.84
  -1  -8   2    9.05    1.59
  -1  -8   2   10.64    1.23
  -1  -8   2    8.15    1.11
   0   8  -2  121.24    5.53
   0   8  -2  121.62    6.21
   0   8  -2  127.58    9.03
   0   8  -2  122.32    5.70
   0   8  -2  119.82    6.33
   0  -8   2  133.33    8.86
   0  -8   2  118.69    5.58
   0  -8   2  117.12    6.71
   0  -8   2  122.93    5.70
   0  -8   2  122.87    5.90
  -1   8  -2    1.25    0.55
  -1   8  -2    1.10    0.63
  -1   8  -2    0.03    0.34
  -1   8  -2    1.10    0.50
  -1   8  -2    1.07    1.01
   1  -8   2    1.31    0.74
   1  -8   2    1.35    0.94
   1  -8   2    0.69    0.37
   1  -8   2    0.45    0.47
   1  -8   2    1.60    0.55
  -2   8  -2    8.96    2.14
  -2   8  -2    2.73    0.83
  -2   8  -2    5.74    0.93
  -2   8  -2    4.45    0.89
   2  -8   2    6.66    1.34
   2  -8   2    6.11    0.64
   2  -8   2    4.83    0.99
   2  -8   2    6.14    1.91
   2  -8   2    5.68    1.05
   2  -8   2    5.68    1.27
  -3   8  -2    0.20    0.56
   3  -8   2    0.10    0.48
   3  -8   2   -0.38    0.50
   3  -8   2    0.61    1.26
   3  -8   2   -0.08    0.54
   3  -8   2    0.13    0.52
   4  -8   2    1.09    0.70
   5  -8   2    0.68    0.72
   5  -8   2    0.32    0.58
   6  -8   2    0.68    0.75
   7  -8   2    4.47    1.31
   8  -8   2   -0.04    0.90
  10   7  -2    0.42    0.52
   9   7  -2    0.32    0.58
   8   7  -2   -0.39    0.42
   7   7  -2    0.26    0.46
   6   7  -2    5.51    1.13
   5   7  -2    1.63    0.75
   5   7  -2    2.71    0.81
  -5  -7   2    1.82    0.39
   4   7  -2    2.86    0.85
   4   7  -2    3.94    0.92
   3   7  -2    7.33    0.71
   3   7  -2    7.42    0.73
   3   7  -2    4.35    0.99
   3   7  -2    6.84    0.71
  -3  -7   2    6.29    1.07
  -3  -7   2    7.30    1.43
   2   7  -2    4.40    0.65
   2   7  -2    5.03    1.00
   2   7  -2    4.38    0.98
   2   7  -2    4.30    0.32
  -2  -7   2    3.96    1.02
  -2  -7   2    5.21    0.92
  -2  -7   2    2.98    0.59
   1   7  -2   32.29    1.84
   1   7  -2   31.76    2.27
   1   7  -2   33.41    2.72
   1   7  -2   31.50    2.23
   1   7  -2   32.11    1.67
  -1  -7   2   24.35    2.49
  -1  -7   2   32.29    2.08
  -1  -7   2   32.23    1.88
  -1  -7   2   31.14    2.48
  -1  -7   2   33.73    1.67
   0   7  -2    4.89    1.30
   0   7  -2    6.23    0.79
   0   7  -2    5.72    0.99
   0   7  -2    5.93    0.99
   0   7  -2    3.93    0.69
   0  -7   2    4.99    0.83
   0  -7   2    5.52    0.74
   0  -7   2    5.10    0.82
   0  -7   2    5.65    1.24
   0  -7   2    5.70    1.13
  -1   7  -2   14.89    1.41
  -1   7  -2   13.03    1.36
  -1   7  -2   16.92    2.60
  -1   7  -2   15.64    1.55
  -1   7  -2   14.66    1.49
   1  -7   2   12.28    1.70
   1  -7   2   15.07    2.31
   1  -7   2   17.29    1.57
   1  -7   2   12.95    1.04
   1  -7   2   12.03    1.29
  -2   7  -2    2.08    0.66
  -2   7  -2    2.20    0.61
  -2   7  -2    3.17    1.42
  -2   7  -2    2.56    0.60
   2  -7   2    2.80    1.24
   2  -7   2    2.29    0.38
   2  -7   2    3.21    0.83
   2  -7   2    1.76    0.63
   2  -7   2    2.73    0.75
   2  -7   2    2.61    0.79
  -3   7  -2   12.99    1.39
  -3   7  -2   16.06    3.02
   3  -7   2   20.26    3.23
   3  -7   2   17.70    1.31
   3  -7   2   17.42    1.88
   3  -7   2   16.06    2.01
   3  -7   2   17.54    1.93
   3  -7   2   18.13    1.55
   4  -7   2   25.06    3.85
   4  -7   2   20.90    2.33
   4  -7   2   16.39    2.03
   5  -7   2    1.97    0.83
   5  -7   2    2.02    0.90
   6  -7   2   -0.63    0.49
   7  -7   2    0.43    0.68
   8  -7   2    2.01    1.15
  10   6  -2    0.39    0.43
   9   6  -2    3.26    0.82
   8   6  -2    0.30    0.49
   7   6  -2   26.55    2.14
   6   6  -2   -0.31    0.39
   6   6  -2   -0.23    0.40
   5   6  -2    0.65    0.42
   5   6  -2    0.60    0.53
  -5  -6   2    0.42    0.33
   4   6  -2    8.27    1.26
   4   6  -2    7.16    1.14
  -4  -6   2    6.47    0.53
  -4  -6   2    7.07    0.99
   3   6  -2   63.20    2.74
   3   6  -2   64.32    3.76
   3   6  -2   61.76    3.75
   3   6  -2   65.37    2.75
  -3  -6   2   66.02    3.46
   2   6  -2    3.39    0.79
   2   6  -2    3.67    0.80
   2   6  -2    3.51    0.53
   2   6  -2    3.28    0.72
  -2  -6   2    3.49    0.59
  -2  -6   2    3.26    0.94
  -2  -6   2    2.84    0.66
   1   6  -2   72.72    3.16
   1   6  -2   70.29    4.97
   1   6  -2   74.05    3.23
   1   6  -2   67.30    3.84
   1   6  -2   66.82    3.69
  -1  -6   2   69.21    4.12
  -1  -6   2   74.14    3.29
  -1  -6   2   58.12    4.81
  -1  -6   2   71.00    3.61
  -1  -6   2   71.39    3.13
   0   6  -2   77.57    5.71
   0   6  -2   73.64    3.99
   0   6  -2   75.31    3.90
   0   6  -2   72.65    3.58
   0   6  -2   76.99    3.51
   0  -6   2   76.28    3.73
   0  -6   2   78.34    3.60
   0  -6   2   69.65    5.47
   0  -6   2   74.93    4.35
   0  -6   2   74.02    3.54
  -1   6  -2   84.12    3.71
  -1   6  -2   81.40    6.24
  -1   6  -2   81.82    3.98
  -1   6  -2   83.43    3.98
  -1   6  -2   73.96    4.04
   1  -6   2   77.36    3.93
   1  -6   2   83.02    6.09
   1  -6   2   86.43    4.51
   1  -6   2   66.53    3.63
   1  -6   2   74.54    4.45
   1  -6   2   80.22    3.77
  -2   6  -2   21.91    1.55
  -2   6  -2   24.31    1.59
  -2   6  -2   24.76    2.92
  -2   6  -2   19.52    1.68
   2  -6   2   20.91    1.69
   2  -6   2   25.91    1.63
   2  -6   2   22.26    1.97
   2  -6   2   22.54    2.67
   2  -6   2   24.31    1.18
   2  -6   2   24.54    1.69
  -3   6  -2   16.55    2.96
  -3   6  -2   11.74    1.16
   3  -6   2   13.59    1.55
   3  -6   2   12.48    1.60
   3  -6   2   13.99    1.72
   3  -6   2   14.23    1.06
   3  -6   2   20.13    2.99
   3  -6   2   14.21    1.00
  -4   6  -2   12.61    1.04
   4  -6   2   10.69    2.62
   4  -6   2   12.80    1.55
   4  -6   2    9.88    1.52
   4  -6   2   12.26    1.70
   5  -6   2    2.10    0.88
   5  -6   2    1.06    0.68
   6  -6   2    1.62    0.82
   6  -6   2   -0.02    0.61
   7  -6   2    0.46    0.64
   8  -6   2    1.09    0.95
  10   5  -2    2.99    0.63
   9   5  -2    1.37    0.50
   8   5  -2    4.42    0.88
   7   5  -2   28.15    1.99
   7   5  -2   27.89    2.04
   6   5  -2    3.24    0.76
   6   5  -2    3.76    0.81
  -6  -5   2    0.64    0.78
   5   5  -2   24.82    1.88
   5   5  -2   20.86    1.76
  -5  -5   2   25.06    2.34
  -5  -5   2   23.69    1.53
   4   5  -2    5.04    0.94
   4   5  -2    5.01    0.88
  -4  -5   2    6.59    0.74
  -4  -5   2    6.07    0.63
  -4  -5   2    6.52    0.98
   3   5  -2    4.75    0.86
   3   5  -2    6.65    1.02
   3   5  -2    5.77    0.36
   3   5  -2    6.33    0.37
  -3  -5   2    6.01    0.41
  -3  -5   2    5.35    0.81
   2   5  -2    0.03    0.33
   2   5  -2    0.18    0.38
   2   5  -2    0.18    0.18
   2   5  -2    0.01    0.16
  -2  -5   2    0.64    0.46
  -2  -5   2    0.13    0.36
   1   5  -2   52.71    2.42
   1   5  -2   52.19    2.99
   1   5  -2   52.46    2.47
   1   5  -2   54.13    2.89
   1   5  -2   50.50    3.83
  -1  -5   2   52.43    2.40
  -1  -5   2   51.80    2.51
  -1  -5   2   57.82    3.85
  -1  -5   2   49.19    3.20
  -1  -5   2   52.33    2.80
   0   5  -2   27.08    2.54
   0   5  -2   27.92    1.76
   0   5  -2   26.07    1.53
   0   5  -2   27.62    1.57
   0   5  -2   25.73    1.76
   0  -5   2   27.30    1.55
   0  -5   2   30.12    1.66
   0  -5   2   27.12    2.44
   0  -5   2   24.70    1.56
   0  -5   2   26.09    2.02
  -1   5  -2   31.71    1.94
  -1   5  -2   31.75    3.08
  -1   5  -2   32.27    1.78
  -1   5  -2   32.21    1.87
  -1   5  -2   29.90    1.89
   1  -5   2   32.66    1.89
   1  -5   2   32.70    1.70
   1  -5   2   30.11    2.24
   1  -5   2   30.06    1.90
   1  -5   2   34.45    3.00
   1  -5   2   34.11    2.13
   1  -5   2   30.59    1.85
  -2   5  -2   39.60    2.06
  -2   5  -2   34.86    3.56
  -2   5  -2   34.80    1.96
  -2   5  -2   34.25    2.22
   2  -5   2   31.79    2.19
   2  -5   2   35.28    2.24
   2  -5   2   35.92    2.45
   2  -5   2   38.61    1.98
   2  -5   2   33.87    2.03
  -3   5  -2    3.56    0.53
  -3   5  -2    4.03    1.46
   3  -5   2    4.21    1.43
   3  -5   2    3.13    0.78
   3  -5   2    3.04    0.78
   3  -5   2    2.84    0.64
  -4   5  -2   13.55    2.66
  -4   5  -2   11.02    0.86
   4  -5   2   11.17    1.48
   4  -5   2   10.39    2.39
   4  -5   2    9.55    1.21
   4  -5   2    9.76    1.44
   5  -5   2    0.64    0.55
   5  -5   2    1.20    0.69
   5  -5   2    1.26    1.64
   6  -5   2   17.29    2.08
   6  -5   2   15.07    2.12
   7  -5   2    2.30    0.98
   8  -5   2    1.73    0.97
  10   4  -2   -0.02    0.24
   9   4  -2   -0.38    0.24
   8   4  -2    0.07    0.35
   7   4  -2   14.02    1.39
   7   4  -2   14.31    1.40
   6   4  -2    5.84    0.92
   6   4  -2    3.01    0.67
  -6  -4   2    4.06    1.30
  -6  -4   2    5.20    0.90
   5   4  -2    4.80    0.83
   5   4  -2    5.46    0.85
  -5  -4   2    3.74    1.05
  -5  -4   2    5.23    0.79
   4   4  -2   15.61    1.31
   4   4  -2   17.34    1.67
  -4  -4   2   14.69    1.08
  -4  -4   2   18.99    1.72
   3   4  -2    1.86    0.50
   3   4  -2    1.29    0.53
  -3  -4   2    1.95    0.51
  -3  -4   2    1.47    0.28
  -3  -4   2    1.44    0.38
   2   4  -2    5.79    0.44
   2   4  -2    5.59    0.48
   2   4  -2    4.66    0.85
   2   4  -2    4.03    0.69
  -2  -4   2    5.21    0.69
  -2  -4   2    5.81    1.02
   1   4  -2    4.91    0.86
   1   4  -2    2.44    0.54
   1   4  -2    3.81    0.49
   1   4  -2    3.76    0.67
   1   4  -2    3.26    0.71
   1   4  -2    4.52    0.86
   1   4  -2    3.92    0.40
  -1  -4   2    4.34    0.56
  -1  -4   2    3.95    0.38
  -1  -4   2    3.81    0.84
  -1  -4   2    3.40    0.63
   0   4  -2    0.37    0.27
   0   4  -2    0.64    0.41
   0   4  -2    1.81    0.72
   0   4  -2    0.40    0.25
   0   4  -2    0.64    0.27
   0  -4   2    0.43    0.33
   0  -4   2    0.60    0.36
   0  -4   2   -0.03    0.34
   0  -4   2    0.53    0.25
   0  -4   2    0.34    0.54
  -1   4  -2    0.00    0.27
  -1   4  -2   -0.21    0.19
  -1   4  -2    0.08    0.30
  -1   4  -2    0.30    0.62
   1  -4   2   -0.19    0.18
   1  -4   2   -0.30    0.28
   1  -4   2   -0.32    0.49
   1  -4   2   -0.45    0.24
   1  -4   2   -0.22    0.18
   1  -4   2    0.11    0.27
   1  -4   2   -0.08    0.35
  -2   4  -2    3.50    0.71
  -2   4  -2    4.37    0.53
  -2   4  -2    5.15    0.58
  -2   4  -2    6.00    1.49
   2  -4   2    4.21    0.57
   2  -4   2    3.19    0.70
   2  -4   2    4.89    1.23
   2  -4   2    2.79    0.64
   2  -4   2    3.95    0.66
   2  -4   2    3.50    0.60
  -3   4  -2    4.58    1.53
  -3   4  -2    3.88    0.48
   3  -4   2    3.08    0.58
   3  -4   2    3.61    0.77
   3  -4   2    4.09    1.29
   3  -4   2    3.78    0.79
  -4   4  -2   12.36    2.46
  -4   4  -2    8.00    0.63
   4  -4   2    7.57    0.95
   4  -4   2    8.83    1.29
   4  -4   2   10.83    1.34
   4  -4   2    9.01    2.13
  -5   4  -2    2.54    0.37
   5  -4   2    2.97    1.65
   5  -4   2    2.96    0.88
   5  -4   2    3.23    0.82
   5  -4   2    1.71    0.51
   6  -4   2    0.11    0.56
   6  -4   2   -0.44    0.42
   7  -4   2    0.33    0.59
   8  -4   2    0.02    0.64
   9  -4   2   -0.01    0.77
   8   3  -2    0.27    0.28
   8   3  -2    0.05    0.27
   7   3  -2    0.43    0.35
   7   3  -2    0.11    0.30
  -7  -3   2   -0.48    0.87
   6   3  -2   13.95    1.11
   6   3  -2   15.18    1.25
  -6  -3   2   15.63    2.56
   5   3  -2   22.01    1.43
   5   3  -2   20.48    1.56
  -5  -3   2   19.72    2.29
  -5  -3   2   23.10    1.60
   4   3  -2   23.35    1.54
   4   3  -2   24.26    1.76
  -4  -3   2   27.34    2.34
  -4  -3   2   25.04    1.55
   3   3  -2   16.41    1.18
   3   3  -2   19.01    1.45
  -3  -3   2   17.04    1.01
  -3  -3   2   14.24    1.50
   2   3  -2    0.88    0.44
   2   3  -2    0.89    0.32
   2   3  -2    0.84    0.14
   2   3  -2    0.66    0.13
  -2  -3   2    1.09    0.31
  -2  -3   2    0.67    0.44
   1   3  -2    0.16    0.37
   1   3  -2    0.14    0.22
   1   3  -2    0.44    0.18
   1   3  -2    0.53    0.37
   1   3  -2    2.54    0.68
  -1  -3   2    0.40    0.18
  -1  -3   2    0.14    0.39
  -1  -3   2    0.59    0.35
  -1  -3   2    1.03    0.59
   0   3  -2  149.99    6.27
   0   3  -2  146.96    6.46
   0   3  -2  146.32    6.65
   0   3  -2  148.82    5.86
   0   3  -2  150.62    9.74
   0  -3   2  147.76    6.70
   0  -3   2  138.45    9.72
   0  -3   2  143.38    5.95
   0  -3   2  141.12    6.24
   0  -3   2  141.85    6.40
   0  -3   2  151.77    7.06
  -1   3  -2    1.52    0.35
  -1   3  -2    3.46    1.11
  -1   3  -2    1.22    0.32
  -1   3  -2    1.03    0.39
   1  -3   2    1.24    0.43
   1  -3   2    1.95    0.44
   1  -3   2    2.13    0.83
   1  -3   2    1.32    0.29
   1  -3   2    0.87    0.43
  -2   3  -2    0.90    0.24
  -2   3  -2    0.76    0.77
  -2   3  -2    0.75    0.39
  -2   3  -2    1.05    0.26
   2  -3   2    0.73    0.37
   2  -3   2    1.15    0.37
   2  -3   2    1.07    0.30
   2  -3   2    0.76    0.26
   2  -3   2    0.44    0.62
   2  -3   2    1.25    0.45
  -3   3  -2    0.07    0.16
  -3   3  -2   -0.11    0.31
  -3   3  -2   -0.56    0.63
   3  -3   2    0.11    0.18
   3  -3   2    0.04    0.26
   3  -3   2    0.10    0.67
   3  -3   2    0.00    0.34
  -4   3  -2    0.93    1.08
   4  -3   2    2.03    0.57
   4  -3   2    2.31    1.22
   4  -3   2    1.56    0.61
   4  -3   2    2.59    0.48
   5  -3   2    1.49    0.60
   5  -3   2   -0.27    0.43
   5  -3   2    0.80    1.15
   5  -3   2    0.84    0.34
   6  -3   2    1.68    0.68
   6  -3   2    2.13    0.52
   6  -3   2    2.24    0.85
   7  -3   2   -0.24    0.54
   7  -3   2   -0.78    0.41
   8  -3   2    6.45    1.40
   9  -3   2   -0.11    0.83
  -7  -2   2   26.86    3.88
  -6  -2   2   13.56    2.45
   5   2  -2   40.20    2.20
   5   2  -2   42.79    2.03
  -5  -2   2   33.87    3.58
  -5  -2   2   43.79    2.51
   4   2  -2    2.96    0.42
  -4  -2   2    3.23    0.58
  -4  -2   2    2.34    0.84
   3   2  -2   77.32    3.53
  -3  -2   2   68.86    5.28
  -3  -2   2   77.09    3.48
   2   2  -2    0.78    0.26
   2   2  -2    0.53    0.42
   1   2  -2    0.42    0.21
   1   2  -2    0.82    0.17
   1   2  -2    0.33    0.31
   1   2  -2    0.81    0.28
  -1  -2   2    0.97    0.46
  -1  -2   2    0.81    0.26
  -1  -2   2   -0.06    0.33
   0   2  -2   50.12    2.42
   0   2  -2   51.54    3.63
   0   2  -2   51.40    2.75
   0   2  -2   46.00    2.28
   0   2  -2   51.53    2.13
   0   2  -2   49.46    2.33
   0  -2   2   49.55    2.81
   0  -2   2   50.06    2.44
   0  -2   2   49.93    2.25
   0  -2   2   48.88    3.58
   0  -2   2   49.49    2.29
   0  -2   2   45.72    2.29
  -1   2  -2   19.34    2.00
  -1   2  -2   16.41    0.97
  -1   2  -2   17.37    1.03
  -1   2  -2   17.95    1.18
   1  -2   2   20.02    1.21
   1  -2   2   18.49    1.39
   1  -2   2   18.69    1.95
   1  -2   2   17.15    1.18
  -2   2  -2  134.03    5.77
  -2   2  -2  133.47    9.58
  -2   2  -2  140.72    6.22
   2  -2   2  133.93    9.49
   2  -2   2  136.58    5.25
   2  -2   2  137.60    6.42
   2  -2   2  138.14    5.29
   2  -2   2  135.97    6.10
   2  -2   2  131.73    6.16
  -3   2  -2   16.13    1.52
  -3   2  -2   13.73    2.19
   3  -2   2   13.10    2.01
   3  -2   2    9.41    1.18
   3  -2   2   11.89    1.05
   3  -2   2   13.51    0.86
  -4   2  -2    5.27    1.57
   4  -2   2    3.40    0.79
   4  -2   2    4.75    0.74
   4  -2   2    3.55    1.23
   4  -2   2    5.47    0.59
  -5   2  -2   -0.64    1.07
   5  -2   2   -0.02    0.16
   5  -2   2    0.38    0.54
   5  -2   2    0.44    0.40
   5  -2   2   -0.10    0.87
   6  -2   2    1.57    0.62
   6  -2   2    1.10    0.35
   6  -2   2    0.09    1.13
   6  -2   2    0.73    0.65
   7  -2   2   -0.31    0.55
   7  -2   2    1.13    0.60
   8  -2   2    1.87    0.84
   9  -2   2   -0.22    0.77
  -6  -1   2   26.54    3.69
  -5  -1   2    0.01    0.34
  -5  -1   2    0.17    0.68
  -4  -1   2   13.03    1.33
  -4  -1   2   14.61    1.78
   3   1  -2   19.36    1.09
  -3  -1   2   21.95    1.34
  -3  -1   2   20.01    2.01
   2   1  -2  584.27   25.91
   2   1  -2  594.25   25.52
  -2  -1   2  610.99   24.45
   1   1  -2   10.52    0.65
   1   1  -2   10.02    0.49
  -1  -1   2   10.22    0.59
  -1  -1   2    8.89    0.64
  -1  -1   2   11.01    1.18
   0   1  -2  211.97    9.75
   0   1  -2  239.19    9.03
   0   1  -2  219.24   13.75
   0   1  -2  206.69    8.86
   0   1  -2  210.15    9.26
   0  -1   2  201.09    9.00
   0  -1   2  209.56    9.80
   0  -1   2  208.38    9.27
   0  -1   2  204.85   13.72
   0  -1   2  214.78    8.87
  -1   1  -2  165.39    7.10
  -1   1  -2  163.99    7.00
  -1   1  -2  163.50   10.96
  -1   1  -2  170.79    7.22
   1  -1   2  166.47   10.98
   1  -1   2  164.92    6.62
   1  -1   2  161.88    7.64
   1  -1   2  158.29    7.07
   1  -1   2  168.16    7.24
  -2   1  -2  112.22    5.06
  -2   1  -2  113.51    7.86
   2  -1   2  108.14    4.89
   2  -1   2  109.02    7.78
   2  -1   2  108.03    5.03
   2  -1   2  107.31    5.21
  -3   1  -2    6.57    1.47
  -3   1  -2   12.07    1.22
   3  -1   2   10.00    0.64
   3  -1   2   10.77    1.17
   3  -1   2    8.10    0.91
   3  -1   2   10.17    1.66
  -4   1  -2   19.91    1.89
  -4   1  -2   16.09    2.50
   4  -1   2   18.09    1.06
   4  -1   2   19.34    1.35
   4  -1   2   17.68    1.76
   4  -1   2   24.26    2.57
  -5   1  -2    1.03    1.24
   5  -1   2   -0.14    0.45
   5  -1   2    0.10    0.16
   5  -1   2    0.02    0.32
   5  -1   2    0.92    1.03
   6  -1   2    0.99    0.29
   6  -1   2    1.15    0.52
   6  -1   2    0.21    1.18
   6  -1   2    0.89    0.66
   7  -1   2    3.96    0.97
   7  -1   2    4.73    0.60
   7  -1   2    4.44    1.14
   8  -1   2    3.96    1.18
   9  -1   2    0.98    0.91
  -6   0   2   16.88    3.00
  -5   0   2   -0.12    0.65
  -4   0   2   23.19    2.46
  -4   0   2   21.17    1.58
  -3   0   2   37.08    3.17
  -3   0   2   35.07    2.04
   2   0  -2  245.98   10.87
   2   0  -2  252.22   10.65
  -2   0   2  244.09   10.45
   1   0  -2    2.32    0.53
   1   0  -2    1.22    0.20
   1   0  -2    1.56    0.14
  -1   0   2    1.73    0.40
   0   0  -2    9.21    0.99
   0   0  -2    9.77    0.56
   0   0  -2   10.33    0.60
   0   0   2    9.73    0.55
   0   0   2    9.23    0.58
   0   0   2   10.72    1.04
   0   0   2    8.81    1.09
  -1   0  -2   15.48    1.63
  -1   0  -2   16.39    1.00
  -1   0  -2   16.17    0.81
  -1   0  -2   16.41    0.88
   1   0   2   16.21    0.94
   1   0   2   17.03    1.60
   1   0   2   16.91    0.88
   1   0   2   13.99    1.26
   1   0   2   16.53    1.01
  -2   0  -2  351.63   23.40
  -2   0  -2  353.10   15.14
   2   0   2  362.84   15.97
   2   0   2  363.99   15.53
   2   0   2  367.01   15.17
   2   0   2  369.54   23.45
  -3   0  -2   -0.28    0.61
  -3   0  -2    0.06    0.33
   3   0   2    0.54    0.16
   3   0   2    0.17    0.59
   3   0   2   -0.18    0.24
   3   0   2    0.40    0.31
  -4   0  -2  110.00    8.82
  -4   0  -2  124.43    5.82
   4   0   2  127.90    8.76
   4   0   2  118.38    5.65
   4   0   2  118.76    5.27
   4   0   2  113.02    5.72
  -5   0  -2    3.64    1.46
   5   0   2    5.28    0.50
   5   0   2    8.84    1.96
   5   0   2    3.65    0.73
   5   0   2    5.56    1.05
  -6   0  -2  102.82    8.74
   6   0   2  108.07    5.43
   6   0   2  105.16    5.63
   6   0   2  105.13    4.79
   6   0   2  104.43    8.50
   7   0   2    6.91    1.36
   7   0   2   10.46    1.50
   7   0   2    9.31    0.73
   8   0   2   13.48    1.97
   8   0   2   15.80    2.09
   8  -1  -2    2.86    0.45
   8  -1  -2    1.11    0.51
   7  -1  -2    2.15    0.49
   7  -1  -2    2.95    0.39
   6  -1  -2    2.33    0.30
   6  -1  -2    1.40    0.35
   5  -1  -2    9.34    0.55
   5  -1  -2    8.49    0.64
  -5   1   2   11.78    2.24
   4  -1  -2  108.74    4.86
   4  -1  -2  107.21    4.96
  -4   1   2  121.27    8.35
  -4   1   2  115.13    5.46
   3  -1  -2   -0.10    0.08
   3  -1  -2    0.19    0.16
  -3   1   2   -0.10    0.54
  -3   1   2   -0.04    0.22
   2  -1  -2   49.10    2.48
   2  -1  -2   48.24    2.25
  -2   1   2   50.46    2.52
   1  -1  -2  194.15    8.45
   1  -1  -2  196.70    8.88
   1  -1  -2  200.12    7.42
  -1   1   2  191.32    8.15
  -1   1   2  193.62    8.71
  -1   1   2  191.33    8.19
   0  -1  -2   10.15    0.62
   0  -1  -2    9.99    0.93
   0  -1  -2    9.99    1.24
   0  -1  -2   10.35    0.58
   0  -1  -2    9.71    0.65
   0   1   2   10.27    0.62
   0   1   2   10.51    0.64
   0   1   2   10.26    0.93
   0   1   2   11.48    1.27
  -1  -1  -2    8.41    1.08
  -1  -1  -2    9.02    0.68
   1   1   2   10.35    1.29
   1   1   2    8.73    0.65
   1   1   2   10.18    1.20
   1   1   2    9.35    0.59
   1   1   2    8.60    0.67
  -2  -1  -2  269.15   17.96
  -2  -1  -2  278.75   11.65
   2   1   2  282.80   11.65
   2   1   2  268.75   17.95
   2   1   2  278.17   11.93
  -3  -1  -2   50.90    2.71
   3   1   2   51.80    2.91
   3   1   2   50.62    2.69
   3   1   2   50.21    2.37
   3   1   2   49.04    4.07
  -4  -1  -2    1.93    1.01
  -4  -1  -2    3.34    0.76
   4   1   2    4.16    0.41
   4   1   2    2.56    0.64
   4   1   2    0.80    0.73
   4   1   2    2.71    0.70
  -5  -1  -2   13.59    2.41
   5   1   2   16.41    1.62
   5   1   2   16.24    0.91
   5   1   2   13.45    2.21
   5   1   2   12.19    1.48
  -6  -1  -2    6.61    2.06
   6   1   2    8.77    1.35
   6   1   2    6.67    0.58
   6   1   2    8.65    2.11
   6   1   2    9.10    1.32
   7   1   2    4.02    0.49
   7   1   2    2.74    1.38
   7   1   2    4.75    1.11
   8   1   2    6.47    1.43
   9   1   2   -0.32    0.90
   9  -2  -2   -0.24    0.36
   8  -2  -2    5.35    0.75
   7  -2  -2   11.75    1.28
   7  -2  -2   11.53    0.91
   6  -2  -2    0.22    0.32
   6  -2  -2    0.03    0.19
   5  -2  -2    0.55    0.21
   5  -2  -2    0.36    0.28
  -5   2   2   -0.37    0.68
   4  -2  -2    0.30    0.25
   4  -2  -2    0.09    0.15
  -4   2   2   -0.05    0.58
   3  -2  -2    0.36    0.16
   3  -2  -2    0.84    0.31
  -3   2   2    0.52    0.62
  -3   2   2    0.19    0.26
   2  -2  -2    7.97    0.90
   2  -2  -2    8.69    0.60
  -2   2   2    8.67    0.92
   1  -2  -2   20.24    1.48
   1  -2  -2   18.76    0.92
   1  -2  -2   18.47    1.07
  -1   2   2   18.83    1.10
  -1   2   2   18.01    1.29
  -1   2   2   19.53    0.97
   0  -2  -2  176.56    7.41
   0  -2  -2  174.97    6.77
   0  -2  -2  170.57    7.67
   0  -2  -2  176.31    7.66
   0  -2  -2  164.33    8.23
   0   2   2  168.07    7.68
   0   2   2  182.33    7.67
   0   2   2  170.56    8.19
  -1  -2  -2  150.51    6.86
  -1  -2  -2  154.44   10.08
   1   2   2  157.44    6.20
   1   2   2  155.55    7.56
   1   2   2  156.81    6.57
   1   2   2  150.14   10.10
  -2  -2  -2    0.06    0.26
  -2  -2  -2    0.17    0.17
  -2  -2  -2   -0.03    0.68
   2   2   2    0.03    0.16
   2   2   2    0.14    0.13
   2   2   2    0.05    0.24
   2   2   2    0.42    0.54
   2   2   2    0.22    0.52
   2   2   2    0.07    0.08
  -3  -2  -2    5.47    0.75
  -3  -2  -2    2.83    0.91
   3   2   2    4.48    0.49
   3   2   2    6.49    1.24
   3   2   2    3.69    0.60
   3   2   2    5.63    1.05
  -4  -2  -2   13.25    1.37
  -4  -2  -2   10.80    1.75
   4   2   2   11.72    0.81
   4   2   2   16.31    1.87
   4   2   2   12.41    1.29
  -5  -2  -2    1.74    0.64
  -5  -2  -2    1.09    1.06
   5   2   2    1.52    0.58
   5   2   2    0.71    0.79
   5   2   2    1.20    0.27
  -6  -2  -2    0.29    1.21
   6   2   2    0.86    0.54
   6   2   2    0.29    0.20
   6   2   2    0.50    0.80
   7   2   2    0.18    0.20
   7   2   2    0.40    1.05
   7   2   2    0.06    0.49
   7   2   2    0.63    0.65
   8   2   2    0.02    0.76
   8   2   2    1.25    0.75
   9   2   2    0.08    0.71
  10   2   2    1.14    0.77
   9  -3  -2    1.83    0.66
   8  -3  -2    4.63    0.81
   7  -3  -2    0.49    0.35
   6  -3  -2    5.25    0.73
   6  -3  -2    4.47    0.87
   5  -3  -2    0.27    0.36
   5  -3  -2    0.67    0.31
  -5   3   2    1.33    1.04
   4  -3  -2    0.52    0.25
   4  -3  -2    0.16    0.33
  -4   3   2    0.00    0.68
   3  -3  -2    0.94    0.39
   3  -3  -2    0.45    0.22
  -3   3   2    0.40    0.34
  -3   3   2    0.43    0.75
   2  -3  -2   81.61    4.22
   2  -3  -2   81.85    3.86
  -2   3   2   83.34    4.01
  -2   3   2   80.73    3.53
   1  -3  -2    1.36    0.54
   1  -3  -2    0.04    0.18
   1  -3  -2   -0.13    0.18
   1  -3  -2    0.08    0.21
   1  -3  -2    0.14    0.22
  -1   3   2    0.19    0.36
  -1   3   2   -0.22    0.22
  -1   3   2   -0.37    0.33
   0  -3  -2   20.66    1.29
   0  -3  -2   20.53    1.78
   0  -3  -2   21.28    1.10
   0  -3  -2   19.76    1.42
   0   3   2   18.69    1.64
   0   3   2   22.34    1.38
   0   3   2   20.68    1.50
  -1  -3  -2   11.33    0.90
  -1  -3  -2   11.51    1.25
   1   3   2   10.38    0.94
   1   3   2   10.93    1.18
   1   3   2   11.72    1.56
   1   3   2   14.14    1.59
   1   3   2   11.94    0.87
  -2  -3  -2   64.66    4.50
  -2  -3  -2   59.73    3.05
  -2  -3  -2   65.43    2.96
   2   3   2   64.62    2.66
   2   3   2   62.36    2.95
   2   3   2   59.84    4.51
   2   3   2   57.86    3.73
   2   3   2   62.88    3.07
  -3  -3  -2    5.80    0.74
   3   3   2    5.26    1.11
   3   3   2    5.41    0.72
   3   3   2    4.17    0.99
   3   3   2    5.99    0.63
  -4  -3  -2    0.31    0.37
  -4  -3  -2   -0.98    0.60
   4   3   2    0.43    0.57
   4   3   2    0.00    0.54
   4   3   2    0.32    0.32
   4   3   2    0.02    0.19
  -5  -3  -2   -0.23    0.93
  -5  -3  -2    1.56    0.64
   5   3   2    0.07    0.58
   5   3   2   -0.31    0.31
   5   3   2    0.61    0.27
   5   3   2   -0.18    0.61
  -6  -3  -2    2.58    1.45
   6   3   2    0.31    0.67
   6   3   2    1.56    0.37
   6   3   2    1.20    0.59
   6   3   2    1.51    0.98
  -7  -3  -2    3.44    1.74
   7   3   2    2.80    0.87
   7   3   2    4.22    1.17
   7   3   2    3.35    0.52
   7   3   2    2.50    1.27
   8   3   2    0.30    0.62
   8   3   2    0.51    0.81
   9   3   2    1.64    0.94
  10   3   2   -0.85    0.72
   9  -4  -2   -0.34    0.50
   8  -4  -2    2.35    0.72
   7  -4  -2    0.78    0.45
   6  -4  -2    0.74    0.65
   6  -4  -2    2.10    0.56
   5  -4  -2    0.51    0.35
   5  -4  -2    0.79    0.50
   4  -4  -2    1.74    0.44
   4  -4  -2    1.57    0.55
  -4   4   2   -0.24    0.82
   3  -4  -2    7.89    1.14
   3  -4  -2    7.88    0.87
  -3   4   2    7.38    1.08
  -3   4   2    9.12    1.71
  -3   4   2    8.61    0.54
  -3   4   2    7.44    0.54
   2  -4  -2   10.12    0.79
   2  -4  -2    9.36    0.93
   2  -4  -2    8.05    0.57
   2  -4  -2   10.88    1.32
  -2   4   2    8.57    1.01
  -2   4   2    9.99    0.75
  -2   4   2    4.93    1.16
  -2   4   2    8.71    0.63
   1  -4  -2   12.50    0.76
   1  -4  -2   11.87    0.79
   1  -4  -2   11.71    0.96
  -1   4   2   13.04    1.33
  -1   4   2   13.02    1.06
   0  -4  -2  181.62    8.58
   0  -4  -2  188.83    8.48
   0  -4  -2  190.79    7.54
   0   4   2  195.05    9.10
   0   4   2  186.35    8.58
   0   4   2  194.35    7.83
  -1  -4  -2  174.08    8.03
  -1  -4  -2  172.52    6.98
  -1  -4  -2  177.51    8.01
   1   4   2  179.83    7.20
   1   4   2  174.54    7.95
   1   4   2  173.01    8.03
   1   4   2  172.18    8.65
  -2  -4  -2   -0.14    0.38
  -2  -4  -2    0.20    0.22
   2   4   2   -0.15    0.13
   2   4   2   -0.12    0.17
   2   4   2    0.05    0.48
   2   4   2    0.17    0.26
   2   4   2    0.69    0.66
  -3  -4  -2    3.29    0.54
  -3  -4  -2    3.62    0.97
   3   4   2    3.17    0.21
   3   4   2    2.78    0.51
   3   4   2    3.14    0.23
   3   4   2    2.69    0.50
   3   4   2    0.94    0.57
   3   4   2    2.26    0.83
  -4  -4  -2    8.62    1.64
  -4  -4  -2   13.98    1.26
   4   4   2   11.54    0.94
   4   4   2   13.28    1.07
   4   4   2   11.38    1.75
   4   4   2   13.08    1.77
  -5  -4  -2    8.60    1.15
  -5  -4  -2    5.99    1.61
   5   4   2    6.44    1.38
   5   4   2    7.60    1.49
   5   4   2    9.13    0.91
   5   4   2    8.46    1.09
  -6  -4  -2    0.25    1.24
   6   4   2    1.23    0.39
   6   4   2    0.86    0.50
   6   4   2    1.22    0.82
   6   4   2    1.54    0.92
   7   4   2   12.94    1.01
   7   4   2   10.73    1.83
   7   4   2   13.68    1.68
   7   4   2    9.49    2.01
   8   4   2    1.02    0.90
   9   4   2    0.98    0.82
  10   4   2    0.07    0.74
   9  -5  -2    0.44    0.69
   8  -5  -2   -0.41    0.42
   7  -5  -2    1.72    0.64
   6  -5  -2    0.75    0.45
   5  -5  -2   14.43    1.47
   5  -5  -2   15.32    1.86
   4  -5  -2   16.95    1.95
   4  -5  -2   20.28    1.53
  -4   5   2   19.13    1.16
  -4   5   2   26.52    3.12
   3  -5  -2   73.36    4.06
   3  -5  -2   65.08    3.55
  -3   5   2   64.59    3.20
  -3   5   2   67.98    3.12
  -3   5   2   67.84    5.70
   2  -5  -2    0.98    0.46
   2  -5  -2    0.34    0.27
   2  -5  -2    0.41    0.30
   2  -5  -2   -0.16    0.35
  -2   5   2    0.24    0.71
  -2   5   2    1.25    0.48
  -2   5   2    0.75    0.37
  -2   5   2    0.75    0.39
   1  -5  -2    0.64    0.35
   1  -5  -2    0.41    0.26
   1  -5  -2    0.92    0.30
   1  -5  -2    1.10    0.61
   1  -5  -2    0.32    0.24
  -1   5   2    0.97    0.37
  -1   5   2    1.05    0.47
  -1   5   2    1.15    0.50
   0  -5  -2  996.18   41.41
   0  -5  -2  991.74   37.38
   0  -5  -2  960.28   42.32
   0   5   2  958.76   42.76
   0   5   2  974.43   41.54
   0   5   2 1000.00   37.68
  -1  -5  -2  101.17    5.21
  -1  -5  -2  107.57    4.49
  -1  -5  -2   99.63    5.18
   1   5   2  113.79    5.36
   1   5   2  105.37    4.69
   1   5   2  109.22    5.83
  -2  -5  -2   54.52    2.96
  -2  -5  -2   53.76    3.08
   2   5   2   56.90    3.65
   2   5   2   51.77    2.85
   2   5   2   52.53    2.56
   2   5   2   50.68    2.51
   2   5   2   52.77    3.88
  -3  -5  -2    0.81    0.60
  -3  -5  -2    0.67    0.55
   3   5   2    1.39    0.24
   3   5   2    1.23    0.27
   3   5   2    1.73    0.46
   3   5   2    1.22    0.37
   3   5   2    1.55    0.76
  -4  -5  -2   50.82    2.62
  -4  -5  -2   46.06    3.89
   4   5   2   54.86    2.76
   4   5   2   43.12    3.72
   4   5   2   48.86    2.56
   4   5   2   51.91    3.61
  -5  -5  -2   27.59    1.85
   5   5   2   26.33    1.76
   5   5   2   26.71    1.73
   5   5   2   21.40    2.64
  -6  -5  -2   10.68    1.39
  -6  -5  -2    7.24    1.99
   6   5   2   15.04    1.54
   6   5   2   12.19    1.20
   6   5   2    8.61    1.74
   7   5   2   12.46    2.15
   7   5   2   19.59    1.91
   8   5   2    1.10    0.83
   9   5   2    1.86    0.98
  10   5   2    0.19    0.82
   8  -6  -2    0.49    0.58
   7  -6  -2    2.45    0.81
   6  -6  -2    2.48    0.73
   5  -6  -2    3.25    0.80
   4  -6  -2    1.19    0.70
   4  -6  -2    1.14    0.52
  -4   6   2    0.83    0.46
   3  -6  -2    9.85    1.22
   3  -6  -2    8.62    1.48
  -3   6   2   10.35    2.14
  -3   6   2    8.70    1.02
   2  -6  -2    6.33    0.74
   2  -6  -2    5.76    0.91
   2  -6  -2    4.38    1.09
   2  -6  -2    3.79    0.75
  -2   6   2    6.23    0.91
  -2   6   2    6.36    0.92
  -2   6   2    4.01    1.32
  -2   6   2    6.75    1.04
   1  -6  -2   10.50    1.25
   1  -6  -2    8.98    0.74
   1  -6  -2    8.05    0.87
   1  -6  -2    8.94    0.91
   1  -6  -2    8.56    1.47
  -1   6   2   10.67    1.21
  -1   6   2    8.46    1.18
  -1   6   2    8.07    1.09
  -1   6   2    8.43    1.02
   0  -6  -2   45.34    2.30
   0  -6  -2   45.36    2.75
   0  -6  -2   47.19    2.69
   0   6   2   47.07    2.58
   0   6   2   51.17    3.17
   0   6   2   41.78    2.79
  -1  -6  -2   46.67    2.82
  -1  -6  -2   50.68    2.93
  -1  -6  -2   50.22    2.39
   1   6   2   48.82    3.01
   1   6   2   45.69    3.25
   1   6   2   45.09    2.54
  -2  -6  -2   72.59    3.27
  -2  -6  -2   70.25    3.91
  -2  -6  -2   70.67    3.99
   2   6   2   73.87    3.82
   2   6   2   71.16    3.37
   2   6   2   71.08    3.91
   2   6   2   79.92    4.69
  -3  -6  -2    0.26    0.35
  -3  -6  -2    1.46    0.65
   3   6   2    0.29    0.33
   3   6   2    0.42    0.25
   3   6   2    0.54    0.66
   3   6   2    0.16    0.24
   3   6   2    0.28    0.18
   3   6   2    0.12    0.45
  -4  -6  -2   47.14    2.77
  -4  -6  -2   42.72    2.29
   4   6   2   40.00    3.29
   4   6   2   35.23    3.22
   4   6   2   45.55    2.30
   4   6   2   48.01    2.61
  -5  -6  -2    9.28    1.12
  -5  -6  -2   10.79    1.85
   5   6   2    8.56    1.39
   5   6   2    9.25    1.06
   5   6   2    9.92    1.16
   5   6   2    8.82    1.69
  -6  -6  -2   33.28    3.64
   6   6   2   35.34    2.23
   6   6   2   39.51    2.30
   6   6   2   32.06    3.18
   6   6   2   35.19    3.52
   7   6   2    0.89    0.90
   8   6   2    3.03    1.14
   9   6   2    3.19    1.14
  10   6   2    0.75    0.80
   8  -7  -2    0.52    0.65
   7  -7  -2   13.32    1.87
   6  -7  -2    1.10    0.60
   5  -7  -2   11.51    1.52
   4  -7  -2    6.55    1.13
   3  -7  -2    3.49    0.86
   3  -7  -2    7.36    1.45
  -3   7   2    4.93    1.67
  -3   7   2    2.50    0.73
   2  -7  -2   10.69    1.37
   2  -7  -2    6.60    1.09
   2  -7  -2    9.56    1.01
   2  -7  -2   10.94    0.56
   2  -7  -2    9.84    0.56
  -2   7   2   11.07    1.33
  -2   7   2    9.86    1.24
  -2   7   2   12.87    2.22
   1  -7  -2   62.65    3.18
   1  -7  -2   58.84    3.00
   1  -7  -2   66.64    3.67
   1  -7  -2   60.50    3.02
  -1   7   2   61.20    3.74
  -1   7   2   61.95    3.35
  -1   7   2   65.63    3.63
  -1   7   2   59.98    3.32
  -1   7   2   64.07    5.23
   0  -7  -2   -0.27    0.39
   0  -7  -2    0.40    0.41
   0  -7  -2   -0.39    0.25
   0   7   2   -0.04    0.27
   0   7   2   -0.25    0.37
   0   7   2   -0.51    0.50
   0   7   2   -0.32    0.36
  -1  -7  -2    0.97    0.64
  -1  -7  -2    0.44    0.38
  -1  -7  -2    0.39    0.31
   1   7   2   -0.14    0.36
   1   7   2    0.32    0.63
   1   7   2    0.50    0.54
  -2  -7  -2    5.45    1.10
  -2  -7  -2    6.64    0.81
  -2  -7  -2    8.64    1.24
   2   7   2    6.72    0.91
   2   7   2    6.64    1.20
   2   7   2    9.35    1.67
  -3  -7  -2    0.30    0.68
  -3  -7  -2   -0.13    0.37
   3   7   2   -0.28    0.21
   3   7   2    0.29    0.65
   3   7   2   -0.03    0.30
   3   7   2    0.28    0.27
   4   7   2    0.30    0.15
   4   7   2   -0.63    0.57
   4   7   2   -0.20    0.39
   4   7   2   -0.16    0.30
   4   7   2    0.25    0.28
   4   7   2   -0.18    0.15
  -5  -7  -2    2.32    0.60
  -5  -7  -2    0.41    1.13
   5   7   2    0.89    0.87
   5   7   2    2.18    0.64
   5   7   2    1.96    0.50
   6   7   2   -0.13    0.33
   6   7   2    0.26    0.78
   7   7   2    8.68    1.84
   8   7   2    0.43    0.78
   9   7   2    1.75    0.98
  10   7   2    0.26    0.75
   8  -8  -2   -0.27    0.62
   7  -8  -2   -0.14    0.57
   6  -8  -2   10.54    1.66
   5  -8  -2   13.07    1.74
   4  -8  -2    1.20    0.66
   3  -8  -2    3.69    0.63
   3  -8  -2    5.40    0.82
   3  -8  -2    4.67    1.04
  -3   8   2    4.23    0.98
   2  -8  -2   40.10    1.91
   2  -8  -2   43.13    3.39
   2  -8  -2   40.53    1.91
   2  -8  -2   38.22    2.78
   2  -8  -2   43.03    2.31
   2  -8  -2   42.79    2.63
  -2   8   2   42.73    4.13
  -2   8   2   38.12    2.63
  -2   8   2   36.34    2.54
  -2   8   2   36.52    2.67
   1  -8  -2   96.07    4.86
   1  -8  -2  105.04    5.51
   1  -8  -2  101.47    4.63
  -1   8   2   99.29    5.57
  -1   8   2  100.34    4.96
  -1   8   2  105.19    5.10
  -1   8   2  100.06    5.40
  -1   8   2  105.97    7.86
   0  -8  -2    0.25    0.41
   0  -8  -2    0.80    0.62
   0  -8  -2    0.59    0.41
   0   8   2    1.82    0.51
   0   8   2    0.96    0.66
   0   8   2    1.21    0.81
   0   8   2    0.77    0.56
   0   8   2    0.38    0.60
  -1  -8  -2   37.15    2.58
  -1  -8  -2   36.81    2.60
  -1  -8  -2   37.37    2.11
   1   8   2   36.13    2.73
   1   8   2   35.31    2.26
   1   8   2   32.89    2.88
  -2  -8  -2    4.94    0.77
  -2  -8  -2    3.90    0.90
  -2  -8  -2    3.80    1.00
   2   8   2    2.28    0.92
   2   8   2    1.88    0.58
   2   8   2    4.27    1.19
  -3  -8  -2   27.68    2.69
  -3  -8  -2   28.47    2.25
  -3  -8  -2   26.40    1.72
   3   8   2   31.66    3.36
   3   8   2   28.02    1.62
   3   8   2   29.57    1.77
   3   8   2   29.56    2.11
   4   8   2    2.93    1.13
   4   8   2    1.04    0.29
   4   8   2    1.17    0.37
   4   8   2    1.21    0.34
   4   8   2    0.55    0.44
   5   8   2    4.82    0.69
   5   8   2    5.20    1.50
   6   8   2    2.24    1.05
   7   8   2   22.64    2.97
   8   8   2   -0.43    0.72
   9   8   2   -0.02    0.78
   7  -9  -2    5.02    1.39
   6  -9  -2    0.17    0.59
   5  -9  -2    6.86    1.37
   4  -9  -2    7.85    1.41
   3  -9  -2    0.24    0.43
   3  -9  -2    0.11    0.53
   3  -9  -2    0.20    0.50
   2  -9  -2    1.75    0.37
   2  -9  -2    1.85    0.38
   2  -9  -2    1.22    0.56
   2  -9  -2    1.64    0.76
  -2   9   2    1.87    0.89
  -2   9   2    0.94    0.85
  -2   9   2    3.39    1.43
   1  -9  -2   -0.03    0.50
   1  -9  -2    0.09    0.33
   1  -9  -2    0.35    0.45
  -1   9   2    0.20    0.78
  -1   9   2   -0.13    0.44
  -1   9   2   -0.38    0.72
  -1   9   2   -0.35    0.50
   0  -9  -2    0.53    0.45
   0  -9  -2    0.39    0.48
   0  -9  -2    0.31    0.53
   0   9   2    0.11    0.59
   0   9   2   -0.81    0.61
   0   9   2    0.29    0.77
   0   9   2    0.11    0.35
   0   9   2    0.34    0.51
  -1  -9  -2    8.76    1.43
  -1  -9  -2    9.76    1.12
  -1  -9  -2   10.46    1.50
   1   9   2    7.83    1.18
   1   9   2   10.04    1.09
   1   9   2   10.40    1.70
   1   9   2   10.41    1.87
  -2  -9  -2    7.88    1.47
  -2  -9  -2    6.32    0.92
  -2  -9  -2    7.60    1.36
   2   9   2    6.99    1.09
   2   9   2    6.02    1.52
   2   9   2    7.70    1.49
  -3  -9  -2   10.91    1.64
  -3  -9  -2    9.84    1.17
   3   9   2   11.55    1.23
   3   9   2   12.64    2.18
   3   9   2   15.31    1.82
   3   9   2   10.19    0.99
   4   9   2   19.08    1.26
   4   9   2   16.95    2.58
   4   9   2   17.02    1.15
   4   9   2   18.77    1.17
   5   9   2    4.95    1.48
   5   9   2    4.79    0.64
   6   9   2    1.71    1.09
   7   9   2    0.17    0.85
   8   9   2    4.54    1.59
   9   9   2   -0.15    0.89
   7 -10  -2    0.44    0.72
   6 -10  -2    2.40    1.04
   5 -10  -2    1.69    0.89
   4 -10  -2    0.27    0.57
   3 -10  -2   -0.23    0.52
   3 -10  -2    0.74    0.55
   2 -10  -2    1.46    0.38
   2 -10  -2    4.91    1.14
   2 -10  -2    3.51    0.52
   2 -10  -2    2.47    0.73
  -2  10   2    2.74    1.06
  -2  10   2    4.24    1.84
   1 -10  -2    0.16    0.46
   1 -10  -2   -0.91    0.41
   1 -10  -2    0.90    0.53
  -1  10   2    0.62    0.87
  -1  10   2   -0.38    0.46
  -1  10   2    0.46    0.69
  -1  10   2   -0.10    0.87
   0 -10  -2   20.05    2.39
   0 -10  -2   21.82    2.12
   0 -10  -2   22.44    1.94
   0  10   2   21.58    2.64
   0  10   2   19.68    2.45
   0  10   2   24.53    1.80
   0  10   2   26.70    2.75
   0  10   2   24.58    2.28
  -1 -10  -2   -0.10    0.51
  -1 -10  -2    0.21    0.39
  -1 -10  -2    0.07    0.68
   1  10   2    0.78    0.74
   1  10   2    0.52    0.91
   1  10   2    0.13    0.30
   1  10   2    0.06    0.63
   1  10   2    0.74    0.56
  -2 -10  -2    7.93    1.49
  -2 -10  -2    9.58    1.25
  -2 -10  -2    8.51    1.52
   2  10   2    6.55    1.23
   2  10   2    7.86    1.78
   2  10   2    7.17    1.14
   2  10   2    7.31    1.60
  -3 -10  -2    2.16    0.66
  -3 -10  -2    2.91    0.97
   3  10   2    2.25    1.13
   3  10   2    0.36    0.87
   3  10   2    0.70    0.51
   3  10   2    3.74    0.61
   3  10   2    1.61    0.58
   3  10   2    4.22    1.18
   4  10   2    1.51    0.51
   4  10   2    2.84    1.31
   4  10   2    1.92    0.44
   5  10   2    3.95    0.46
   5  10   2    3.95    0.49
   5  10   2    2.47    1.21
   6  10   2    1.04    0.83
   7  10   2    0.91    0.95
   8  10   2    0.12    0.80
   9  10   2    1.82    1.03
   7 -11  -2   -0.17    0.73
   6 -11  -2    0.41    0.75
   5 -11  -2    5.42    1.46
   4 -11  -2    2.94    1.13
   3 -11  -2   16.86    1.61
   3 -11  -2   14.59    2.14
   2 -11  -2    1.57    0.69
   2 -11  -2    1.74    0.46
   2 -11  -2    1.18    0.82
  -2  11   2    0.33    0.96
   1 -11  -2    6.65    1.13
   1 -11  -2    8.08    1.55
  -1  11   2    3.56    1.53
  -1  11   2    6.96    1.30
  -1  11   2    5.61    1.49
   0 -11  -2   28.90    2.98
   0 -11  -2   27.26    2.17
   0 -11  -2   24.56    2.20
   0  11   2   26.91    2.55
   0  11   2   31.12    3.23
   0  11   2   20.53    3.18
   0  11   2   26.95    2.99
  -1 -11  -2   12.54    1.96
  -1 -11  -2   13.91    1.59
  -1 -11  -2    8.80    1.54
   1  11   2   14.78    1.46
   1  11   2   12.53    2.09
   1  11   2   10.63    1.90
   1  11   2   15.08    1.78
   1  11   2   13.66    2.22
  -2 -11  -2    3.76    0.85
  -2 -11  -2    5.38    1.32
  -2 -11  -2    5.46    1.44
   2  11   2    5.31    0.77
   2  11   2    5.94    1.55
   2  11   2    5.56    1.21
   2  11   2    7.92    1.74
   2  11   2    2.37    0.77
  -3 -11  -2    1.50    0.59
   3  11   2    3.78    1.31
   3  11   2    1.10    0.60
   3  11   2    1.49    1.11
   3  11   2    0.12    0.50
   4  11   2    0.07    0.34
   4  11   2   -0.56    0.69
   5  11   2    0.39    0.90
   5  11   2    0.25    0.27
   6  11   2    2.06    1.21
   7  11   2    1.08    1.08
   8  11   2    2.18    1.25
   9  11   2   -1.38    0.72
   6 -12  -2    2.45    1.23
   5 -12  -2    3.68    1.30
   4 -12  -2   13.16    2.25
   3 -12  -2    2.16    0.71
   3 -12  -2    3.28    1.24
   2 -12  -2   15.68    2.33
   2 -12  -2   15.47    1.13
   2 -12  -2   15.36    1.75
   1 -12  -2   36.37    2.53
   1 -12  -2   36.01    3.63
  -1  12   2   30.81    3.32
  -1  12   2   38.94    2.82
  -1  12   2   31.56    3.88
   0 -12  -2   18.80    2.53
   0 -12  -2   20.68    2.06
   0  12   2   18.73    2.59
   0  12   2   18.12    2.17
   0  12   2   14.06    2.61
  -1 -12  -2    6.85    1.20
  -1 -12  -2    6.19    1.51
  -1 -12  -2    5.11    1.25
   1  12   2    5.80    1.53
   1  12   2    5.45    0.93
   1  12   2    3.28    1.40
   1  12   2    9.93    1.93
   1  12   2    6.74    1.31
  -2 -12  -2    1.97    0.74
  -2 -12  -2    2.55    1.09
   2  12   2    3.10    1.06
   2  12   2    3.06    0.64
   2  12   2    4.69    1.45
   2  12   2    2.81    0.86
   2  12   2    0.69    1.13
  -3 -12  -2   28.85    2.19
   3  12   2   31.55    3.75
   3  12   2   31.66    3.26
   3  12   2   31.11    2.24
   4  12   2    0.00    0.37
   4  12   2    0.11    0.87
   5  12   2    9.01    2.16
   5  12   2    7.88    0.94
   6  12   2    1.77    1.19
   7  12   2   -0.77    0.91
   8  12   2    3.91    1.56
   9  12   2   -0.38    0.98
   6 -13  -2    0.08    0.95
   5 -13  -2    1.76    1.11
   4 -13  -2    0.22    0.86
   3 -13  -2    3.84    0.97
   3 -13  -2    1.81    1.14
   2 -13  -2    2.84    1.18
   2 -13  -2    0.85    0.66
   2 -13  -2    0.92    0.41
   1 -13  -2    0.61    0.64
   1 -13  -2    0.96    0.88
  -1  13   2    2.30    1.22
   0 -13  -2    1.88    0.79
   0 -13  -2    4.96    1.46
   0  13   2    2.41    0.97
   0  13   2    1.42    1.22
   0  13   2    1.63    1.21
  -1 -13  -2   12.08    2.18
  -1 -13  -2   10.71    1.50
   1  13   2   11.04    2.15
   1  13   2   10.13    2.03
   1  13   2   17.79    2.07
   1  13   2    8.47    2.02
  -2 -13  -2    1.71    0.78
   2  13   2   -0.43    0.82
   2  13   2    3.26    1.46
   2  13   2    1.59    0.79
  -3 -13  -2    8.90    1.37
   3  13   2   11.24    2.01
   3  13   2    9.11    1.40
   3  13   2    8.69    2.05
   4  13   2   12.99    2.49
   4  13   2   12.43    1.48
   5  13   2    1.74    1.37
   5  13   2    2.17    0.63
   6  13   2    3.37    1.47
   7  13   2    2.60    1.38
   8  13   2   -0.90    0.88
   5 -14  -2   -0.78    0.84
   4 -14  -2    0.42    0.96
   3 -14  -2   -0.30    0.76
   3 -14  -2    0.05    0.63
   2 -14  -2   -0.94    0.65
   2 -14  -2   -0.78    0.50
   1 -14  -2   -0.15    0.76
   1 -14  -2    1.08    0.73
  -1  14   2   -0.01    1.03
   0 -14  -2    2.80    0.91
   0 -14  -2    2.76    1.27
   0  14   2    1.97    1.25
   0  14   2    2.64    1.07
   0  14   2    3.46    1.54
  -1 -14  -2    1.78    0.81
   1  14   2    4.87    1.66
   1  14   2    3.67    1.12
  -2 -14  -2    1.21    0.73
   2  14   2   -0.44    0.46
   2  14   2    1.30    1.04
   2  14   2    1.65    1.29
  -3 -14  -2   -0.02    0.52
   3  14   2   -0.07    0.94
   3  14   2    1.36    0.73
   4  14   2    3.96    1.56
   4  14   2    4.92    0.98
   5  14   2    0.55    0.95
   5  14   2   -0.16    0.34
   6  14   2    2.21    0.44
   6  14   2    3.74    1.60
   7  14   2   -0.40    0.82
   8  14   2   -0.43    0.78
   4 -15  -2    1.47    1.40
   3 -15  -2    4.60    1.12
   3 -15  -2    4.63    1.72
   2 -15  -2    1.51    0.94
   2 -15  -2    2.58    1.34
   1 -15  -2    0.91    0.81
   1 -15  -2    2.40    1.31
   0 -15  -2    1.04    0.78
   0 -15  -2    1.16    1.13
   0  15   2    1.82    0.97
   0  15   2    3.81    1.56
  -1 -15  -2    0.37    0.65
   1  15   2   -0.14    1.08
   1  15   2   -0.04    0.71
  -2 -15  -2   13.62    1.84
   2  15   2   12.68    1.87
  -3 -15  -2    6.72    1.32
   3  15   2    4.40    1.65
   3  15   2    5.97    1.19
   4  15   2    0.89    1.17
   4  15   2    3.71    0.90
   5  15   2    7.29    1.08
   5  15   2    3.94    1.72
   6  15   2    3.96    1.76
   6  15   2    2.38    0.52
   7  15   2    6.38    2.05
   8  15   2    2.26    1.46
   4 -16  -2   -0.41    1.24
   3 -16  -2   -0.38    0.64
   3 -16  -2    0.31    1.03
   2 -16  -2    0.53    0.81
   2 -16  -2    0.38    1.09
   1 -16  -2    0.39    0.77
   1 -16  -2    0.19    1.08
   0 -16  -2    1.92    0.98
   0  16   2    1.16    0.96
  -1 -16  -2   -0.20    0.66
   1  16   2   -0.24    0.70
  -2 -16  -2   -0.23    0.61
   2  16   2    0.18    0.72
   3  16   2    0.84    1.29
   3  16   2    0.02    0.62
   4  16   2    1.03    1.11
   4  16   2    0.17    0.48
   5  16   2    2.02    1.38
   5  16   2    1.09    0.57
   6  16   2    0.81    0.44
   6  16   2    2.55    1.72
   7  16   2    0.94    1.39
   3 -17  -2    1.72    1.57
   3 -17  -2    1.66    0.94
   2 -17  -2   -0.78    0.71
   2 -17  -2    0.04    1.11
   1 -17  -2   -0.31    0.71
   0 -17  -2   -0.10    0.73
  -1 -17  -2    1.99    1.13
   1  17   2   -0.34    0.75
  -2 -17  -2    3.96    1.22
   2  17   2    3.06    1.15
   3  17   2    1.89    0.90
   4  17   2    0.14    1.10
   4  17   2    0.80    0.65
   5  17   2    6.30    2.13
   5  17   2    5.95    1.11
   6  17   2    0.77    1.36
   6  17   2   -0.24    0.32
   7  17   2    1.63    1.36
   2 -18  -2    0.82    0.99
   1 -18  -2    1.34    0.97
   0 -18  -2    1.39    1.09
  -1 -18  -2    1.52    1.00
   1  18   2   -0.28    0.86
  -2 -18  -2    5.11    1.45
   2  18   2    9.85    1.77
   3  18   2    2.39    1.03
   4  18   2    5.29    1.20
   5  18   2    2.07    1.65
   5  18   2    1.21    0.68
   6  18   2    2.86    0.71
   6  18   2    4.50    2.09
   1 -19  -2    0.21    0.91
   0 -19  -2    5.48    1.59
  -1 -19  -2    2.75    1.28
   1  19   2    2.42    1.26
  -2 -19  -2    9.00    1.82
   2  19   2   10.72    2.00
   3  19   2    1.71    0.88
   4  19   2    5.08    1.20
   5  19   2    1.34    0.73
  -1 -20  -2   -0.52    0.92
   1  20   2    1.78    1.12
  -2 -20  -2    0.19    1.11
   2  20   2    0.45    0.88
   3  20   2   -0.24    0.66
   5  19  -3    1.69    0.71
   4  19  -3    1.19    0.68
   3  19  -3    9.79    1.67
   2  19  -3    2.46    1.09
  -2 -19   3    4.09    1.58
   1  19  -3   -0.24    0.77
  -1 -19   3   -0.13    0.94
   0 -19   3   -0.52    1.05
   6  18  -3    1.58    0.52
   6  18  -3    1.88    1.38
   5  18  -3    1.58    0.72
   5  18  -3    4.27    1.64
   4  18  -3    1.07    0.65
   3  18  -3    4.52    1.19
   2  18  -3    0.72    0.86
  -2 -18   3    1.32    1.07
   1  18  -3    1.35    0.86
  -1 -18   3    1.18    1.09
   0 -18   3   -0.20    0.93
   1 -18   3    0.10    0.92
   1 -18   3    0.02    1.04
   2 -18   3    0.96    1.08
   6  17  -3    0.19    0.34
   5  17  -3    7.04    1.11
   5  17  -3    8.40    2.15
   4  17  -3    1.18    1.19
   4  17  -3   -0.30    0.40
   3  17  -3    7.96    1.40
   2  17  -3    3.19    1.12
  -2 -17   3    2.20    1.22
   1  17  -3    5.23    1.30
  -1 -17   3    4.38    1.44
   0  17  -3    2.46    1.05
   0 -17   3    1.75    1.18
   1 -17   3    0.05    0.86
   1 -17   3    0.56    1.01
   2 -17   3    0.28    1.01
   3 -17   3    0.73    1.12
   3 -17   3    4.74    2.24
   7  16  -3    0.64    0.95
   6  16  -3   -0.42    0.63
   6  16  -3    0.32    0.31
   5  16  -3    0.33    0.45
   5  16  -3    1.04    1.05
   4  16  -3    3.03    1.38
   4  16  -3    2.18    0.71
   3  16  -3    3.02    0.99
   3  16  -3    2.49    1.31
   2  16  -3    0.05    0.56
  -2 -16   3    1.11    0.93
   1  16  -3   -0.21    0.58
  -1 -16   3    0.28    0.82
   0  16  -3   -0.04    0.65
   0 -16   3   -0.32    0.76
   1 -16   3    0.74    0.99
   1 -16   3   -0.66    0.84
   2 -16   3    2.76    1.22
   2 -16   3    3.59    1.54
   3 -16   3   -0.15    1.42
   3 -16   3    1.39    0.99
   4 -16   3    1.35    0.79
   4 -16   3    0.06    1.32
   8  15  -3    0.88    1.00
   7  15  -3    2.17    1.20
   6  15  -3   -0.15    0.84
   6  15  -3    0.12    0.21
   5  15  -3    2.85    1.27
   5  15  -3    2.28    0.63
   4  15  -3    3.23    1.35
   4  15  -3    3.77    0.84
   3  15  -3    2.14    0.76
   3  15  -3    1.80    1.00
   2  15  -3    0.18    0.58
  -2 -15   3   -0.75    0.70
   1  15  -3   -0.05    0.50
  -1 -15   3   -0.87    0.65
   0  15  -3    2.25    1.29
   0  15  -3    2.64    0.95
   0 -15   3    3.25    1.22
  -1  15  -3    3.62    1.53
   1 -15   3    4.24    1.37
   1 -15   3    3.44    1.30
   1 -15   3    9.24    2.48
   2 -15   3    4.00    1.88
   2 -15   3    2.40    1.13
   3 -15   3    4.02    1.26
   3 -15   3    5.91    2.16
   4 -15   3    7.87    1.22
   4 -15   3    5.61    2.23
   8  14  -3    0.53    0.77
   7  14  -3    0.27    0.80
   6  14  -3    4.72    1.54
   5  14  -3    1.18    0.92
   5  14  -3    0.08    0.32
   4  14  -3    9.54    1.93
   4  14  -3    5.92    1.00
   3  14  -3   15.28    2.44
   3  14  -3   14.35    1.65
   2  14  -3    2.90    1.49
   2  14  -3    4.72    1.40
   2  14  -3    3.36    0.92
  -2 -14   3    6.50    1.42
   1  14  -3    1.34    1.14
   1  14  -3    1.74    0.78
  -1 -14   3    0.63    0.82
   0  14  -3    2.52    1.27
   0  14  -3    0.05    0.61
   0 -14   3    0.92    0.94
   0 -14   3    0.89    1.12
  -1  14  -3    0.59    1.08
   1 -14   3    1.89    1.06
   1 -14   3   -0.93    0.81
   2 -14   3   -0.48    0.67
   2 -14   3   -0.59    0.90
   3 -14   3    1.00    1.26
   3 -14   3   -0.82    0.77
   4 -14   3    5.13    1.04
   4 -14   3    6.02    2.10
   5 -14   3    1.57    1.46
   8  13  -3    0.35    0.80
   7  13  -3   -0.63    0.57
   6  13  -3    3.87    1.30
   5  13  -3   13.64    2.26
   5  13  -3   13.47    1.24
   4  13  -3   -0.10    0.29
   4  13  -3    0.59    0.74
   4  13  -3    0.21    0.66
   3  13  -3    2.18    0.67
   3  13  -3    3.53    1.18
   3  13  -3    2.37    1.16
   2  13  -3   11.52    2.03
   2  13  -3    7.96    1.26
   2  13  -3    9.07    1.74
  -2 -13   3    9.51    1.60
   1  13  -3   -0.65    0.41
   1  13  -3    0.73    0.97
   1  13  -3    0.32    0.61
  -1 -13   3   -0.67    0.50
  -1 -13   3    0.36    1.04
   0  13  -3    0.69    0.97
   0  13  -3    0.05    0.49
   0  13  -3   -0.46    1.11
   0 -13   3    1.14    1.02
   0 -13   3    0.05    0.70
  -1  13  -3    1.12    1.00
  -1  13  -3    0.19    0.61
   1 -13   3   -0.39    0.67
   1 -13   3   -1.81    0.63
   2 -13   3   -0.08    0.47
   2 -13   3    0.30    1.01
   2 -13   3    0.02    0.75
   3 -13   3   -0.39    0.74
   3 -13   3    1.79    0.86
   3 -13   3   -0.31    0.95
   4 -13   3   -0.39    0.84
   4 -13   3   -0.40    0.55
   5 -13   3    0.02    1.15
   9  12  -3   -0.38    0.59
   8  12  -3    3.36    1.24
   7  12  -3   -0.21    0.60
   6  12  -3    8.71    1.84
   5  12  -3    0.53    0.83
   5  12  -3    0.94    0.36
   4  12  -3   43.27    2.53
   4  12  -3   48.64    2.88
   4  12  -3   47.84    3.73
   3  12  -3   38.15    3.12
   3  12  -3   44.22    3.39
   3  12  -3   39.34    2.40
  -3 -12   3   32.08    2.51
   2  12  -3    0.00    0.50
   2  12  -3    0.32    0.92
   2  12  -3    0.86    0.70
  -2 -12   3   -0.05    0.61
   1  12  -3    1.72    0.63
   1  12  -3    1.75    1.18
   1  12  -3    1.98    1.22
   1  12  -3    1.52    0.88
   1  12  -3    1.03    0.62
  -1 -12   3    3.04    0.93
  -1 -12   3    2.91    1.26
  -1 -12   3    1.72    0.83
   0  12  -3    2.38    1.20
   0  12  -3    5.29    1.08
   0  12  -3    1.76    1.31
   0 -12   3    4.12    1.15
   0 -12   3    1.00    0.85
   0 -12   3    4.34    0.90
   0 -12   3    3.80    1.50
  -1  12  -3   39.72    3.23
  -1  12  -3   36.53    2.65
  -1  12  -3   38.25    4.54
   1 -12   3   33.50    4.00
   1 -12   3   36.34    2.65
   1 -12   3   38.73    2.90
   2 -12   3    2.49    0.90
   2 -12   3    3.66    1.61
   2 -12   3    2.43    0.94
   3 -12   3    2.05    0.95
   3 -12   3    1.57    1.22
   3 -12   3    2.29    0.90
   4 -12   3    0.82    1.10
   4 -12   3   -0.85    0.46
   5 -12   3    8.55    2.22
   6 -12   3   -0.30    1.06
   9  11  -3    3.44    1.18
   8  11  -3    0.60    0.74
   7  11  -3    0.63    0.80
   6  11  -3   25.23    2.98
   5  11  -3    0.59    0.73
   5  11  -3    1.41    0.32
   4  11  -3   10.70    1.86
   4  11  -3   10.00    1.09
   3  11  -3   10.79    1.73
   3  11  -3    9.65    1.17
   3  11  -3   13.00    2.04
  -3 -11   3   10.57    1.49
   2  11  -3   84.97    3.95
   2  11  -3   84.31    4.26
   2  11  -3   93.31    5.35
   2  11  -3   82.78    5.10
  -2 -11   3   81.90    4.40
  -2 -11   3   81.50    5.75
   1  11  -3    7.77    1.45
   1  11  -3    6.26    1.49
   1  11  -3    7.96    1.19
   1  11  -3    8.14    1.74
   1  11  -3    7.88    1.03
  -1 -11   3    6.59    1.22
  -1 -11   3   10.45    2.02
  -1 -11   3    7.25    1.30
   0  11  -3   54.09    3.13
   0  11  -3   50.85    3.69
   0  11  -3   52.65    3.61
   0  11  -3   56.00    3.20
   0 -11   3   54.30    3.25
   0 -11   3   53.16    4.87
   0 -11   3   49.74    3.29
   0 -11   3   53.13    3.09
   0 -11   3   60.20    4.44
  -1  11  -3   -0.04    0.84
  -1  11  -3    0.49    0.54
  -1  11  -3    1.76    1.33
   1 -11   3    1.40    0.65
   1 -11   3    1.28    1.06
   1 -11   3    1.51    0.88
   1 -11   3    1.15    1.24
  -2  11  -3    2.43    1.07
   2 -11   3    1.09    1.05
   2 -11   3    5.09    1.85
   2 -11   3    3.21    1.02
   2 -11   3    5.95    1.17
   3 -11   3   13.41    1.82
   3 -11   3   21.71    3.09
   3 -11   3   15.53    2.05
   4 -11   3   -0.12    0.85
   4 -11   3    0.06    0.41
   4 -11   3   -0.05    0.64
   5 -11   3    0.60    1.00
   6 -11   3   -0.03    0.93
   9  10  -3    0.47    0.67
   8  10  -3   -0.17    0.52
   7  10  -3    0.73    0.74
   6  10  -3    1.35    0.83
   5  10  -3   14.93    2.09
   4  10  -3    8.44    0.89
   4  10  -3    6.52    1.43
   3  10  -3    0.72    0.70
   3  10  -3    0.84    0.80
   3  10  -3    0.83    0.43
  -3 -10   3    1.40    0.61
   2  10  -3    1.52    0.92
   2  10  -3    1.03    0.50
   2  10  -3   -0.49    0.67
   2  10  -3   -0.05    0.26
   2  10  -3    0.76    0.64
  -2 -10   3    0.31    0.45
  -2 -10   3   -0.57    0.57
  -2 -10   3   -0.33    0.36
   1  10  -3    7.86    1.13
   1  10  -3    8.47    1.44
   1  10  -3    9.91    1.71
   1  10  -3    6.73    1.59
   1  10  -3    9.90    1.09
  -1 -10   3   11.66    1.46
  -1 -10   3    9.71    1.86
  -1 -10   3    8.50    0.97
  -1 -10   3   10.12    1.63
  -1 -10   3    8.76    1.26
   0  10  -3    1.91    0.76
   0  10  -3    1.19    0.57
   0  10  -3    2.17    1.28
   0  10  -3    2.79    0.76
   0  10  -3    0.54    0.88
   0 -10   3    2.60    0.79
   0 -10   3    4.90    1.36
   0 -10   3    2.76    0.68
   0 -10   3    3.01    0.92
   0 -10   3    2.39    0.99
  -1  10  -3    1.75    0.70
  -1  10  -3    4.98    1.86
  -1  10  -3    2.43    1.00
  -1  10  -3    3.31    0.87
   1 -10   3    1.85    1.10
   1 -10   3    2.25    0.89
   1 -10   3    2.34    0.74
   1 -10   3    1.57    0.56
   1 -10   3    3.29    1.48
  -2  10  -3    4.36    1.12
   2 -10   3    1.63    1.09
   2 -10   3    3.47    1.62
   2 -10   3    2.94    0.90
   2 -10   3    2.55    0.94
   3 -10   3    8.73    1.93
   3 -10   3    7.92    1.36
   3 -10   3    8.70    1.51
   4 -10   3    8.36    1.58
   4 -10   3    2.92    1.28
   5 -10   3    0.55    0.81
   6 -10   3    1.02    0.99
   7 -10   3    2.23    1.34
   9   9  -3    1.11    0.75
   8   9  -3    3.06    0.99
   7   9  -3    0.69    0.68
   6   9  -3    0.27    0.55
   5   9  -3    2.44    0.90
   4   9  -3   28.30    2.83
   4   9  -3   26.33    1.46
   4   9  -3   25.32    1.43
   3   9  -3    0.97    0.74
   3   9  -3    1.07    0.68
   3   9  -3    1.13    0.40
  -3  -9   3    1.01    0.76
  -3  -9   3    0.31    0.41
   2   9  -3    9.35    1.47
   2   9  -3    6.40    0.67
   2   9  -3    7.23    0.97
   2   9  -3    8.90    1.37
  -2  -9   3    9.45    1.15
  -2  -9   3    8.03    1.69
  -2  -9   3    7.75    1.27
  -2  -9   3    6.74    1.06
   1   9  -3    4.58    1.14
   1   9  -3    4.01    1.20
   1   9  -3    2.85    0.86
   1   9  -3    2.34    0.54
   1   9  -3    3.96    0.74
  -1  -9   3    3.12    0.54
  -1  -9   3    3.82    1.24
  -1  -9   3    4.26    0.91
  -1  -9   3    3.30    1.01
  -1  -9   3    3.67    0.87
   0   9  -3    1.13    0.60
   0   9  -3    0.57    0.71
   0   9  -3    0.56    0.88
   0   9  -3    0.79    0.47
   0   9  -3    0.54    0.41
   0  -9   3    0.18    0.31
   0  -9   3    0.40    0.76
   0  -9   3    0.48    0.44
   0  -9   3    2.07    0.99
   0  -9   3    0.38    0.54
  -1   9  -3    5.31    1.16
  -1   9  -3    5.07    0.98
  -1   9  -3    6.08    1.07
  -1   9  -3    6.44    1.83
   1  -9   3    5.07    1.06
   1  -9   3    4.63    0.93
   1  -9   3    4.17    0.72
   1  -9   3    4.60    1.35
   1  -9   3    3.98    1.46
  -2   9  -3   -0.33    0.60
  -2   9  -3    0.64    0.54
  -2   9  -3    0.20    1.18
   2  -9   3    0.32    0.64
   2  -9   3    0.22    0.34
   2  -9   3    0.89    1.11
   2  -9   3    0.42    0.83
   2  -9   3    0.10    0.43
   3  -9   3   19.22    2.17
   3  -9   3   23.46    2.13
   3  -9   3   24.07    3.97
   3  -9   3   18.26    2.67
   4  -9   3    3.23    1.24
   4  -9   3    2.53    0.91
   5  -9   3    8.88    1.96
   6  -9   3    0.26    0.80
   7  -9   3    0.49    0.91
   9   8  -3   -0.01    0.49
   8   8  -3    0.31    0.51
   7   8  -3    3.16    0.98
   6   8  -3    3.13    0.93
   5   8  -3   -0.09    0.47
   4   8  -3   48.95    2.23
   4   8  -3   52.38    2.25
   4   8  -3   53.56    3.47
   4   8  -3   48.01    3.45
   3   8  -3    3.64    1.00
   3   8  -3    4.60    0.87
   3   8  -3    7.35    1.31
   3   8  -3    3.74    0.58
  -3  -8   3    4.08    0.74
  -3  -8   3    4.28    1.28
   2   8  -3   39.69    1.88
   2   8  -3   39.50    3.07
   2   8  -3   39.28    2.15
   2   8  -3   40.98    2.71
   2   8  -3   39.88    2.79
  -2  -8   3   40.40    1.84
  -2  -8   3   39.09    3.20
  -2  -8   3   36.80    2.25
  -2  -8   3   35.20    2.49
  -2  -8   3   39.62    3.00
   1   8  -3    0.40    0.31
   1   8  -3    0.74    0.37
   1   8  -3    0.09    0.59
   1   8  -3    0.24    0.45
   1   8  -3    0.36    0.72
  -1  -8   3    0.72    0.49
  -1  -8   3    0.61    0.65
  -1  -8   3    0.30    0.48
  -1  -8   3    0.45    0.26
  -1  -8   3    0.71    0.43
   0   8  -3   92.72    4.95
   0   8  -3   95.32    7.11
   0   8  -3   91.60    4.37
   0   8  -3   94.36    4.52
   0   8  -3   97.02    5.05
   0  -8   3   87.08    5.51
   0  -8   3   94.69    4.63
   0  -8   3   97.00    4.52
   0  -8   3   86.71    6.88
   0  -8   3   88.31    4.49
  -1   8  -3    3.19    0.72
  -1   8  -3    3.37    0.77
  -1   8  -3    4.77    1.03
  -1   8  -3    3.49    0.77
  -1   8  -3    6.03    1.73
   1  -8   3    4.01    0.91
   1  -8   3    4.44    1.34
   1  -8   3    4.37    0.82
   1  -8   3    4.88    0.98
   1  -8   3    3.20    1.08
   1  -8   3    4.81    0.73
  -2   8  -3   22.27    2.04
  -2   8  -3   19.98    1.60
  -2   8  -3   28.58    3.94
  -2   8  -3   18.68    1.71
   2  -8   3   21.53    3.25
   2  -8   3   17.01    1.19
   2  -8   3   21.81    2.04
   2  -8   3   22.71    2.66
   2  -8   3   19.78    1.98
  -3   8  -3    1.11    0.71
   3  -8   3    1.71    1.54
   3  -8   3    1.18    0.60
   3  -8   3    1.22    0.72
   3  -8   3    0.54    0.54
   3  -8   3    0.04    0.68
   4  -8   3    6.75    1.31
   4  -8   3    6.07    1.51
   5  -8   3    6.08    1.35
   5  -8   3    5.67    1.55
   6  -8   3   -0.20    0.73
   7  -8   3    4.19    1.43
   8  -8   3   -0.20    0.89
   9   7  -3    2.03    0.75
   8   7  -3    0.75    0.54
   7   7  -3    0.95    0.56
   6   7  -3   27.76    2.28
   5   7  -3   41.48    2.98
   5   7  -3   40.85    2.88
   4   7  -3    0.62    0.55
   4   7  -3    0.43    0.52
   3   7  -3    7.50    1.23
   3   7  -3    7.37    0.75
   3   7  -3    7.40    0.74
   3   7  -3    7.75    0.77
  -3  -7   3    6.92    1.44
  -3  -7   3    6.57    1.07
   2   7  -3   36.80    2.80
   2   7  -3   32.83    1.90
   2   7  -3   38.88    2.44
   2   7  -3   33.76    2.48
  -2  -7   3   33.99    2.30
  -2  -7   3   35.12    1.66
  -2  -7   3   36.51    2.09
  -2  -7   3   36.78    2.97
  -2  -7   3   40.73    2.84
   1   7  -3   62.11    2.95
   1   7  -3   60.17    4.68
   1   7  -3   59.43    3.55
   1   7  -3   59.94    2.98
   1   7  -3   56.74    3.44
  -1  -7   3   63.38    2.92
  -1  -7   3   62.85    4.61
  -1  -7   3   59.50    3.28
  -1  -7   3   57.06    3.08
  -1  -7   3   62.23    4.09
   0   7  -3    3.67    0.65
   0   7  -3    5.95    0.95
   0   7  -3    3.96    0.68
   0   7  -3    5.76    1.39
   0   7  -3    3.27    0.86
   0  -7   3    5.11    0.84
   0  -7   3    2.17    0.91
   0  -7   3    5.12    1.24
   0  -7   3    4.29    0.74
   0  -7   3    3.59    0.65
  -1   7  -3    3.47    0.77
  -1   7  -3    3.60    0.79
  -1   7  -3    2.91    0.68
  -1   7  -3    3.50    0.71
  -1   7  -3    3.86    1.37
   1  -7   3    2.25    0.61
   1  -7   3    2.98    0.57
   1  -7   3    2.75    0.73
   1  -7   3    2.52    0.93
   1  -7   3    3.78    1.20
   1  -7   3    2.77    0.72
  -2   7  -3   14.70    1.40
  -2   7  -3   11.73    1.27
  -2   7  -3   16.30    2.92
  -2   7  -3   15.23    1.24
   2  -7   3   10.63    1.39
   2  -7   3   11.56    1.80
   2  -7   3   12.84    1.62
   2  -7   3   12.95    0.88
   2  -7   3   10.69    1.37
  -3   7  -3   25.68    3.91
  -3   7  -3   17.19    1.52
   3  -7   3   19.28    2.06
   3  -7   3   20.21    3.18
   3  -7   3   20.67    2.48
   3  -7   3   18.91    1.75
   3  -7   3   20.86    2.21
   3  -7   3   19.92    1.47
   4  -7   3    1.52    0.87
   4  -7   3    0.92    1.33
   4  -7   3    0.88    0.64
   5  -7   3    1.79    0.92
   5  -7   3    1.23    0.81
   6  -7   3    0.07    0.62
   7  -7   3   -0.17    0.66
   8  -7   3    0.84    1.03
  10   6  -3    0.97    0.49
   9   6  -3    2.09    0.66
   8   6  -3    0.80    0.49
   7   6  -3   26.17    2.05
   6   6  -3   47.11    3.16
   6   6  -3   46.11    2.99
   5   6  -3    4.46    0.93
   5   6  -3    3.76    0.94
  -5  -6   3    4.42    0.95
  -5  -6   3    3.06    0.53
   4   6  -3   27.53    2.20
   4   6  -3   22.62    1.91
  -4  -6   3   26.98    1.86
  -4  -6   3   24.99    1.29
   3   6  -3   11.30    0.73
   3   6  -3   10.84    1.39
   3   6  -3   10.75    0.72
   3   6  -3    9.36    1.43
  -3  -6   3   12.76    1.92
  -3  -6   3   10.79    1.24
   2   6  -3    1.76    0.60
   2   6  -3    1.29    0.51
   2   6  -3    2.16    0.44
   2   6  -3    2.75    0.82
  -2  -6   3    2.06    0.45
  -2  -6   3    1.02    0.51
  -2  -6   3    2.50    0.27
  -2  -6   3    1.77    0.76
   1   6  -3   55.55    2.76
   1   6  -3   63.63    3.29
   1   6  -3   49.60    4.32
   1   6  -3   62.92    3.38
   1   6  -3   54.93    2.73
  -1  -6   3   54.10    3.75
  -1  -6   3   60.68    4.40
  -1  -6   3   58.90    2.74
  -1  -6   3   59.55    2.92
  -1  -6   3   61.02    3.11
   0   6  -3   66.33    3.59
   0   6  -3   66.36    5.10
   0   6  -3   66.82    3.51
   0   6  -3   64.81    3.11
   0   6  -3   65.17    3.24
   0  -6   3   67.83    3.25
   0  -6   3   67.34    5.07
   0  -6   3   61.59    3.29
   0  -6   3   60.62    3.21
   0  -6   3   64.11    4.09
  -1   6  -3   25.74    2.86
  -1   6  -3   27.31    1.79
  -1   6  -3   22.16    1.69
  -1   6  -3   25.72    1.77
  -1   6  -3   26.32    1.64
   1  -6   3   23.31    2.68
   1  -6   3   27.15    2.25
   1  -6   3   26.67    1.55
   1  -6   3   25.62    1.79
   1  -6   3   25.27    1.77
   1  -6   3   28.48    1.83
  -2   6  -3    5.43    0.84
  -2   6  -3    4.02    0.69
  -2   6  -3    5.40    1.00
  -2   6  -3    8.04    1.91
   2  -6   3    5.00    0.91
   2  -6   3    5.34    0.96
   2  -6   3    6.15    1.21
   2  -6   3    4.64    1.46
   2  -6   3    5.70    0.97
   2  -6   3    6.26    0.57
  -3   6  -3    0.39    1.01
  -3   6  -3    1.53    0.52
   3  -6   3    0.62    1.10
   3  -6   3    2.02    0.70
   3  -6   3    3.08    0.59
   3  -6   3    1.59    0.76
   3  -6   3    1.24    0.50
   3  -6   3    0.80    0.52
   4  -6   3    1.88    0.81
   4  -6   3    1.01    1.37
   4  -6   3    3.09    0.90
   5  -6   3   14.47    2.03
   5  -6   3    9.86    1.63
   6  -6   3   -0.17    0.52
   6  -6   3   -0.24    0.54
   7  -6   3    3.05    1.23
   8  -6   3    0.59    0.98
  10   5  -3   -0.23    0.29
   9   5  -3    1.29    0.48
   8   5  -3    2.98    0.70
   7   5  -3   26.02    1.89
   6   5  -3    2.43    0.70
   6   5  -3    3.75    0.87
  -6  -5   3    2.24    0.99
   5   5  -3    3.27    0.72
   5   5  -3    3.47    0.88
  -5  -5   3    1.64    0.70
  -5  -5   3    3.78    0.61
   4   5  -3    0.13    0.40
   4   5  -3    0.50    0.38
  -4  -5   3    0.09    0.19
  -4  -5   3    0.39    0.40
  -4  -5   3   -0.20    0.32
   3   5  -3   18.67    0.91
   3   5  -3   20.36    2.07
   3   5  -3   18.06    0.89
   3   5  -3   19.29    1.54
  -3  -5   3   19.24    0.99
  -3  -5   3   19.37    1.41
   2   5  -3   56.18    3.96
   2   5  -3   75.39    3.90
   2   5  -3   74.46    3.14
   2   5  -3   72.82    3.58
  -2  -5   3   67.55    4.35
  -2  -5   3   79.08    3.70
  -2  -5   3   74.11    3.13
   1   5  -3    8.23    1.04
   1   5  -3    8.96    0.70
   1   5  -3    8.51    1.05
   1   5  -3    8.57    0.83
   1   5  -3   12.35    1.58
  -1  -5   3    7.65    0.91
  -1  -5   3    8.60    0.90
  -1  -5   3    8.35    0.66
  -1  -5   3    8.51    1.40
   0   5  -3  296.88   12.74
   0   5  -3  297.52   11.92
   0   5  -3  300.51   13.17
   0   5  -3  294.60   13.52
   0   5  -3  305.35   19.79
   0  -5   3  304.02   12.74
   0  -5   3  311.54   19.82
   0  -5   3  298.94   14.15
   0  -5   3  303.14   13.05
  -1   5  -3   15.54    2.31
  -1   5  -3   14.89    1.13
  -1   5  -3   12.52    1.07
  -1   5  -3   12.81    1.16
  -1   5  -3   14.58    1.35
   1  -5   3   11.61    0.91
   1  -5   3   15.84    2.23
   1  -5   3   12.92    1.35
   1  -5   3   12.06    1.26
   1  -5   3   14.81    1.78
   1  -5   3   15.84    1.48
  -2   5  -3   62.28    5.26
  -2   5  -3   60.45    2.98
  -2   5  -3   57.72    3.28
  -2   5  -3   63.43    3.08
   2  -5   3   52.52    4.97
   2  -5   3   62.36    3.35
   2  -5   3   58.24    3.68
   2  -5   3   57.45    2.64
   2  -5   3   54.80    3.03
  -3   5  -3   11.73    2.46
  -3   5  -3   10.38    0.98
   3  -5   3   10.54    1.21
   3  -5   3   11.29    2.20
   3  -5   3   10.81    0.95
   3  -5   3    7.50    1.34
   3  -5   3   10.76    0.81
   3  -5   3    7.99    1.20
  -4   5  -3   10.37    0.96
  -4   5  -3    9.88    2.58
   4  -5   3    6.41    1.30
   4  -5   3    8.71    1.45
   4  -5   3   14.33    2.62
   4  -5   3   12.64    1.39
   5  -5   3    0.05    0.45
   5  -5   3    0.40    0.56
   6  -5   3    0.34    0.63
   6  -5   3    0.35    0.55
   7  -5   3   -0.32    0.57
   8  -5   3    0.45    0.90
  10   4  -3    2.31    0.43
   9   4  -3    0.24    0.27
   8   4  -3    0.07    0.30
   7   4  -3    8.34    1.20
   7   4  -3    7.74    0.97
   6   4  -3    0.16    0.36
   6   4  -3    0.51    0.48
  -6  -4   3    0.02    0.38
  -6  -4   3    0.37    0.72
   5   4  -3    9.24    1.10
   5   4  -3    9.54    1.36
  -5  -4   3   11.63    1.79
  -5  -4   3    9.07    1.08
   4   4  -3    2.53    0.73
   4   4  -3    3.13    0.63
  -4  -4   3    3.32    0.87
  -4  -4   3    2.80    0.49
   3   4  -3   12.39    1.23
   3   4  -3   10.46    1.44
  -3  -4   3   11.26    0.74
  -3  -4   3   11.05    0.90
   2   4  -3   14.29    0.82
   2   4  -3   15.75    1.20
   2   4  -3   14.82    0.95
   2   4  -3   15.03    1.69
  -2  -4   3   13.52    1.08
  -2  -4   3   13.39    1.75
  -2  -4   3   13.77    1.44
   1   4  -3  172.55    7.99
   1   4  -3  161.36   10.64
   1   4  -3  159.52    7.47
   1   4  -3  157.22    6.47
   1   4  -3  159.16    6.82
   1   4  -3  160.97    7.25
  -1  -4   3  157.59    7.18
  -1  -4   3  163.66    6.62
  -1  -4   3  162.10    8.13
  -1  -4   3  156.86   10.63
  -1  -4   3  161.08    6.82
   0   4  -3   39.64    2.11
   0   4  -3   38.51    2.18
   0   4  -3   41.69    2.28
   0   4  -3   41.15    1.99
   0   4  -3   40.42    3.35
   0  -4   3   40.61    3.35
   0  -4   3   37.66    2.74
   0  -4   3   39.27    2.08
   0  -4   3   39.33    2.12
   0  -4   3   40.12    2.12
  -1   4  -3    3.72    0.66
  -1   4  -3    2.70    0.51
  -1   4  -3    2.42    1.01
  -1   4  -3    3.78    0.56
  -1   4  -3    2.39    0.46
   1  -4   3    2.43    0.93
   1  -4   3    3.05    0.43
   1  -4   3    2.33    0.59
   1  -4   3    2.92    0.80
   1  -4   3    2.69    0.53
   1  -4   3    4.05    0.65
  -2   4  -3    1.38    0.34
  -2   4  -3    1.42    0.51
  -2   4  -3    2.94    1.18
  -2   4  -3    0.87    0.35
   2  -4   3    2.01    0.45
   2  -4   3    1.92    0.68
   2  -4   3    1.50    0.89
   2  -4   3    2.89    0.68
   2  -4   3    1.28    0.48
   2  -4   3    1.41    0.42
   2  -4   3    1.49    0.20
  -3   4  -3   23.49    3.35
  -3   4  -3   17.65    1.10
   3  -4   3   17.44    1.31
   3  -4   3   14.45    1.64
   3  -4   3   18.19    1.97
   3  -4   3   15.33    2.46
  -4   4  -3    9.17    2.24
  -4   4  -3    8.69    0.74
   4  -4   3   10.68    1.48
   4  -4   3   11.01    1.16
   4  -4   3    8.92    1.36
   5  -4   3    2.30    0.59
   5  -4   3    1.30    1.40
   5  -4   3    1.15    0.70
   5  -4   3    3.36    0.95
   6  -4   3    2.39    0.91
   6  -4   3    1.93    0.94
   7  -4   3    1.83    0.92
   8  -4   3    0.06    0.78
   9  -4   3    0.51    1.01
   9   3  -3    1.46    0.35
   8   3  -3    5.42    0.88
   8   3  -3    5.75    0.68
   7   3  -3    0.08    0.40
   7   3  -3   -0.17    0.23
   6   3  -3   18.17    1.88
   6   3  -3   18.21    1.31
  -6  -3   3   24.47    2.68
   5   3  -3   15.13    1.15
   5   3  -3   16.91    1.81
  -5  -3   3   15.82    1.31
   4   3  -3   -0.03    0.42
   4   3  -3    0.23    0.27
  -4  -3   3    0.16    0.24
  -4  -3   3   -0.19    0.40
   3   3  -3   26.62    2.06
   3   3  -3   26.72    1.60
  -3  -3   3   24.27    1.41
   2   3  -3    9.31    0.56
   2   3  -3    8.92    1.28
   2   3  -3   10.94    0.88
   2   3  -3   10.42    0.59
  -2  -3   3   11.49    1.51
  -2  -3   3    9.59    0.80
   1   3  -3    0.51    0.41
   1   3  -3    0.92    0.53
   1   3  -3    0.87    0.33
   1   3  -3    1.16    0.74
   1   3  -3    0.56    0.24
   1   3  -3    1.09    0.74
  -1  -3   3   -0.02    0.55
  -1  -3   3    0.89    0.42
  -1  -3   3    0.38    0.31
  -1  -3   3    1.60    0.80
   0   3  -3  262.38   11.11
   0   3  -3  274.01   16.90
   0   3  -3  263.85   10.09
   0   3  -3  256.92   11.41
   0   3  -3  247.28   10.82
   0  -3   3  248.35   12.07
   0  -3   3  249.40   10.28
   0  -3   3  246.84   10.27
   0  -3   3  262.03   11.03
   0  -3   3  255.17   16.81
   0  -3   3  258.96   10.84
  -1   3  -3   90.32    4.45
  -1   3  -3   97.53    6.94
  -1   3  -3   86.75    4.28
  -1   3  -3   95.55    4.47
   1  -3   3   95.23    4.47
   1  -3   3   98.42    4.31
   1  -3   3  103.29    7.04
   1  -3   3   96.70    5.10
   1  -3   3   93.74    4.23
   1  -3   3   97.66    4.55
  -2   3  -3   69.91    3.76
  -2   3  -3   77.55    5.96
  -2   3  -3   73.38    3.39
  -2   3  -3   78.07    3.54
   2  -3   3   72.54    4.14
   2  -3   3   76.95    3.82
   2  -3   3   70.31    5.81
   2  -3   3   73.66    3.20
   2  -3   3   72.94    3.45
   2  -3   3   73.38    3.65
  -3   3  -3   38.15    2.38
  -3   3  -3   32.77    1.72
  -3   3  -3   37.77    3.77
   3  -3   3   41.99    3.73
   3  -3   3   32.72    1.97
   3  -3   3   34.59    2.42
   3  -3   3   33.27    2.27
  -4   3  -3    3.27    1.51
  -4   3  -3    2.49    0.36
   4  -3   3    2.05    0.74
   4  -3   3    2.97    1.27
   4  -3   3    2.74    0.54
   4  -3   3    1.92    0.69
  -5   3  -3    6.06    0.51
   5  -3   3    5.40    1.15
   5  -3   3    4.43    1.05
   5  -3   3    6.31    0.82
   5  -3   3    8.03    2.19
   6  -3   3   -0.01    0.48
   6  -3   3    0.03    0.44
   7  -3   3    3.67    1.13
   7  -3   3    3.39    1.14
   8  -3   3   -0.50    0.72
   9  -3   3   -1.60    0.82
   8   2  -3    0.17    0.18
   8   2  -3    0.18    0.40
   7   2  -3   88.54    3.99
   7   2  -3   81.34    4.49
   6   2  -3   11.20    0.80
  -6  -2   3    8.37    1.76
   5   2  -3   26.58    1.42
  -5  -2   3   25.47    1.80
  -5  -2   3   17.99    2.68
   4   2  -3    9.28    0.75
  -4  -2   3   10.08    1.04
  -4  -2   3   12.00    1.79
   3   2  -3   78.06    3.69
  -3  -2   3   76.43    3.62
   2   2  -3    1.00    0.56
   2   2  -3    1.48    0.33
  -2  -2   3    1.76    0.29
  -2  -2   3    1.47    0.33
   1   2  -3   96.33    4.61
   1   2  -3  100.69    4.00
   1   2  -3  101.06    4.47
  -1  -2   3   90.16    5.29
  -1  -2   3  104.90    6.82
  -1  -2   3  100.09    4.46
   0   2  -3   39.21    1.99
   0   2  -3   41.01    3.24
   0   2  -3   37.63    2.01
   0   2  -3   36.47    2.03
   0   2  -3   40.29    1.81
   0  -2   3   42.76    3.27
   0  -2   3   38.80    1.95
   0  -2   3   39.11    2.68
   0  -2   3   39.78    2.05
   0  -2   3   40.68    2.02
  -1   2  -3   47.62    3.89
  -1   2  -3   46.45    2.45
  -1   2  -3   42.72    2.29
  -1   2  -3   50.57    2.24
   1  -2   3   46.41    2.47
   1  -2   3   46.09    3.85
   1  -2   3   46.92    2.95
   1  -2   3   45.21    2.42
   1  -2   3   43.30    2.15
  -2   2  -3  107.71    4.74
  -2   2  -3  106.48    7.69
  -2   2  -3  102.62    4.56
  -2   2  -3   99.01    4.93
   2  -2   3  103.85    4.44
   2  -2   3  104.99    7.68
   2  -2   3  106.40    4.23
   2  -2   3   99.74    4.92
   2  -2   3  104.93    4.83
   2  -2   3  101.67    5.38
  -3   2  -3   20.46    1.07
  -3   2  -3   23.61    2.72
  -3   2  -3   22.13    1.68
   3  -2   3   19.52    2.47
   3  -2   3   22.53    1.67
   3  -2   3   21.99    1.30
   3  -2   3   19.35    1.68
  -4   2  -3   12.11    2.32
   4  -2   3   13.05    1.51
   4  -2   3   12.38    0.93
   4  -2   3   11.81    2.10
   4  -2   3   13.97    1.58
  -5   2  -3   -0.53    0.96
   5  -2   3    0.49    0.51
   5  -2   3    0.15    0.92
   5  -2   3    0.45    0.54
   5  -2   3    0.08    0.22
   6  -2   3   12.50    1.81
   6  -2   3   10.16    1.05
   6  -2   3   10.25    1.57
   6  -2   3    8.63    2.30
   7  -2   3    0.42    0.69
   7  -2   3   -0.89    0.45
   8  -2   3    3.64    1.30
   9  -2   3    0.18    0.98
   7   1  -3    1.25    0.62
   7   1  -3    2.02    0.29
   6   1  -3    5.77    0.46
   6   1  -3    4.29    0.78
  -6  -1   3    4.91    1.41
   5   1  -3   19.36    1.50
   5   1  -3   21.05    1.13
  -5  -1   3   20.96    1.66
  -5  -1   3   21.89    2.56
   4   1  -3    0.75    0.22
   4   1  -3    0.39    0.38
  -4  -1   3    0.99    0.40
  -4  -1   3    1.13    0.76
   3   1  -3   35.57    2.31
   3   1  -3   35.01    1.76
  -3  -1   3   33.27    1.93
   2   1  -3   10.67    1.42
   2   1  -3   12.16    0.78
   1   1  -3   43.71    2.00
   1   1  -3   39.67    2.09
   1   1  -3   42.56    1.80
  -1  -1   3   42.14    2.01
  -1  -1   3   44.36    2.88
   0   1  -3  124.08    5.42
   0   1  -3  125.08    4.95
   0   1  -3  119.92    5.59
   0   1  -3  129.89    6.38
   0   1  -3  114.66    5.38
   0   1  -3  136.56    8.46
   0  -1   3  125.43    6.43
   0  -1   3  118.80    5.41
   0  -1   3  127.44    8.42
   0  -1   3  129.01    5.41
   0  -1   3  119.12    5.21
   0  -1   3  124.76    5.60
  -1   1  -3    6.26    0.54
  -1   1  -3    7.99    1.45
  -1   1  -3    6.26    0.77
  -1   1  -3    6.38    0.57
   1  -1   3    7.44    0.87
   1  -1   3    5.46    0.71
   1  -1   3    6.87    1.38
   1  -1   3    6.57    1.14
   1  -1   3    6.47    0.54
  -2   1  -3  139.96    6.49
  -2   1  -3  145.77    6.14
  -2   1  -3  142.06   10.02
  -2   1  -3  144.64    6.36
   2  -1   3  145.41    6.42
   2  -1   3  146.56    7.10
   2  -1   3  135.39    6.46
   2  -1   3  144.15    5.78
   2  -1   3  141.58    5.62
   2  -1   3  146.49   10.07
  -3   1  -3   15.12    1.47
  -3   1  -3    9.73    1.75
   3  -1   3   17.77    1.58
   3  -1   3   15.32    2.27
   3  -1   3   12.63    0.86
   3  -1   3   15.60    1.61
  -4   1  -3   45.96    4.54
   4  -1   3   49.15    2.40
   4  -1   3   46.54    2.91
   4  -1   3   48.21    4.46
   4  -1   3   46.55    2.98
  -5   1  -3    3.67    1.62
   5  -1   3    4.02    0.54
   5  -1   3    4.70    1.59
   5  -1   3    5.37    1.09
   5  -1   3    6.55    1.20
   6  -1   3   21.95    3.57
   6  -1   3   13.72    1.81
   6  -1   3   16.58    1.14
   6  -1   3   16.19    1.99
   7  -1   3   13.87    2.02
   7  -1   3   13.73    2.01
   8  -1   3    0.14    0.74
   8   0  -3    1.20    0.26
   8   0  -3    0.07    0.53
   7   0  -3    2.15    0.60
   7   0  -3    1.73    0.28
   6   0  -3   10.33    1.09
   6   0  -3   10.45    0.65
  -6   0   3    9.56    1.97
   5   0  -3    1.90    0.53
   5   0  -3    2.16    0.29
  -5   0   3    1.53    1.03
   4   0  -3   41.78    1.99
   4   0  -3   39.48    2.32
  -4   0   3   42.23    3.81
  -4   0   3   44.84    2.52
   3   0  -3   16.65    0.96
   3   0  -3   17.61    1.38
  -3   0   3   19.67    1.32
   2   0  -3   33.01    2.26
   2   0  -3   35.55    1.73
   1   0  -3    4.40    0.46
   1   0  -3    4.71    0.39
   1   0  -3    4.81    0.97
   1   0  -3    4.20    0.46
   1   0  -3    5.45    0.37
  -1   0   3    4.97    0.42
  -1   0   3    5.04    0.64
  -1   0   3    5.31    0.96
   0   0  -3   80.71    3.85
   0   0  -3   85.44    3.42
   0   0  -3   85.01    3.73
   0   0   3   80.82    3.73
   0   0   3   86.42    5.89
   0   0   3   90.48    4.83
   0   0   3   83.90    3.72
   0   0   3   83.29    3.86
  -1   0  -3   18.77    1.05
  -1   0  -3   16.97    1.20
  -1   0  -3   17.54    1.00
  -1   0  -3   19.05    1.99
   1   0   3   19.16    2.02
   1   0   3   17.08    0.96
   1   0   3   18.11    1.21
   1   0   3   17.28    1.24
   1   0   3   16.27    1.82
  -2   0  -3   19.81    1.33
  -2   0  -3   18.50    1.03
  -2   0  -3   17.31    2.06
   2   0   3   20.40    1.35
   2   0   3   16.79    1.05
   2   0   3   17.64    2.10
   2   0   3   19.64    1.02
   2   0   3   17.90    1.87
   2   0   3   19.38    0.89
  -3   0  -3   11.88    1.30
  -3   0  -3    9.11    1.61
   3   0   3   11.19    1.20
   3   0   3   11.31    1.44
   3   0   3   14.74    2.18
   3   0   3   11.53    0.77
  -4   0  -3   21.80    2.81
  -4   0  -3   23.21    1.84
   4   0   3   23.98    2.75
   4   0   3   23.37    1.30
   4   0   3   21.94    1.88
   4   0   3   24.12    1.81
  -5   0  -3    8.88    2.06
   5   0   3    8.36    0.67
   5   0   3    7.81    1.24
   5   0   3    7.34    1.30
   5   0   3   10.20    2.12
   6   0   3   11.47    0.87
   6   0   3   11.51    1.64
   6   0   3   10.69    1.68
   6   0   3   12.02    2.59
   7   0   3   12.84    1.97
   7   0   3   13.38    0.99
   7   0   3    9.20    1.53
   8   0   3    0.41    0.73
   9  -1  -3   -0.36    0.23
   8  -1  -3    2.23    0.42
   7  -1  -3    0.08    0.18
   7  -1  -3    0.12    0.44
   6  -1  -3    1.20    0.27
   6  -1  -3    0.95    0.48
   5  -1  -3    1.79    0.29
   5  -1  -3    1.25    0.46
  -5   1   3    3.02    1.29
   4  -1  -3   -0.03    0.12
   4  -1  -3    0.23    0.33
  -4   1   3    0.31    0.36
  -4   1   3   -0.43    0.67
   3  -1  -3   31.63    1.59
   3  -1  -3   31.54    2.01
  -3   1   3   32.38    1.97
   2  -1  -3   31.32    2.16
   2  -1  -3   33.58    1.66
   1  -1  -3  269.68   11.63
   1  -1  -3  268.91   11.27
   1  -1  -3  290.79   11.22
   1  -1  -3  266.64   12.43
   1  -1  -3  272.39   10.26
  -1   1   3  261.41   11.49
  -1   1   3  271.90   12.23
  -1   1   3  237.63   11.26
   0  -1  -3   82.34    4.00
   0  -1  -3   83.66    4.71
   0  -1  -3   83.59    3.39
   0  -1  -3   78.57    3.67
   0  -1  -3   83.64    3.84
   0   1   3   87.63    4.70
   0   1   3   81.73    3.73
   0   1   3   85.82    3.70
  -1  -1  -3   91.83    6.37
  -1  -1  -3   90.57    3.97
  -1  -1  -3   86.05    4.08
  -1  -1  -3   89.97    4.12
   1   1   3   86.76    3.93
   1   1   3   91.83    4.13
   1   1   3   89.74    5.10
   1   1   3   90.11    6.33
  -2  -1  -3    0.24    0.16
  -2  -1  -3    0.15    0.27
  -2  -1  -3    0.57    0.74
   2   1   3   -0.02    0.13
   2   1   3    0.56    0.22
   2   1   3    0.10    0.64
   2   1   3    0.24    0.27
   2   1   3   -0.04    0.09
  -3  -1  -3  117.75    5.35
  -3  -1  -3  109.36    8.14
   3   1   3  110.13    5.30
   3   1   3  111.38    8.15
   3   1   3  117.95    5.11
   3   1   3  101.84    5.88
  -4  -1  -3    3.38    0.76
  -4  -1  -3    0.97    0.96
   4   1   3    2.38    1.05
   4   1   3    1.52    0.53
   4   1   3    2.57    0.78
   4   1   3    1.99    0.35
  -5  -1  -3   11.53    2.21
   5   1   3   11.99    1.72
   5   1   3   12.06    1.52
   5   1   3   12.02    2.07
   5   1   3   12.59    0.86
  -6  -1  -3   -0.05    1.25
   6   1   3    0.82    1.07
   6   1   3    1.66    0.86
   6   1   3    0.86    0.64
   6   1   3    1.52    0.35
   7   1   3   39.70    2.14
   7   1   3   39.19    2.98
   7   1   3   41.39    4.53
   8   1   3    0.67    0.75
   9   1   3    0.07    0.98
   9  -2  -3    0.27    0.38
   8  -2  -3    0.03    0.28
   7  -2  -3    5.47    1.04
   7  -2  -3    2.62    0.49
   6  -2  -3    8.97    1.23
   6  -2  -3    8.92    0.75
   5  -2  -3    0.46    0.46
   5  -2  -3    0.37    0.22
  -5   2   3    0.66    1.01
   4  -2  -3   14.52    1.47
   4  -2  -3   16.18    0.97
  -4   2   3   12.49    2.19
   3  -2  -3   12.43    1.33
   3  -2  -3   10.41    0.75
  -3   2   3   12.05    1.27
   2  -2  -3   30.55    2.09
   2  -2  -3   29.04    1.55
  -2   2   3   29.48    1.30
  -2   2   3   27.56    1.31
   1  -2  -3   16.88    0.87
   1  -2  -3   17.21    0.99
   1  -2  -3   16.09    1.04
   1  -2  -3   18.75    1.91
   1  -2  -3   16.20    0.89
  -1   2   3   15.90    1.59
  -1   2   3   16.36    1.24
  -1   2   3   15.95    0.95
   0  -2  -3   37.38    2.81
   0  -2  -3   40.75    1.98
   0  -2  -3   39.23    1.83
   0  -2  -3   42.84    2.10
   0  -2  -3   39.76    2.31
   0   2   3   41.63    2.35
   0   2   3   42.23    2.82
   0   2   3   43.07    2.22
   0   2   3   40.87    1.98
  -1  -2  -3   89.73    4.23
  -1  -2  -3   93.22    6.36
   1   2   3   89.63    4.14
   1   2   3   86.47    5.13
   1   2   3   89.68    4.01
   1   2   3   95.01    6.47
   1   2   3   89.40    4.21
  -2  -2  -3   22.73    1.33
  -2  -2  -3   23.68    2.25
  -2  -2  -3   24.70    1.48
   2   2   3   23.52    2.34
   2   2   3   22.29    1.33
   2   2   3   23.33    1.25
   2   2   3   21.78    1.44
   2   2   3   24.72    2.56
  -3  -2  -3   10.26    1.09
  -3  -2  -3    7.56    1.59
   3   2   3   11.11    1.66
   3   2   3   10.53    0.77
   3   2   3   10.77    1.12
   3   2   3   10.64    1.70
  -4  -2  -3    0.16    0.85
  -4  -2  -3    0.51    0.45
   4   2   3    1.47    0.34
   4   2   3    1.87    0.99
   4   2   3    2.18    0.62
   4   2   3    0.64    0.67
  -5  -2  -3   12.23    2.22
   5   2   3   14.11    1.56
   5   2   3   14.16    0.96
  -6  -2  -3    1.25    1.44
   6   2   3    2.07    0.78
   6   2   3    2.61    1.22
   6   2   3    0.27    0.82
   6   2   3    3.11    0.49
   7   2   3    0.17    0.22
   7   2   3    0.75    0.65
   7   2   3    1.21    0.91
   7   2   3    1.35    1.09
   8   2   3    1.57    1.04
   8   2   3   -0.25    0.48
   9   2   3    1.03    0.97
   9  -3  -3   -0.15    0.41
   8  -3  -3    0.19    0.36
   7  -3  -3    0.39    0.32
   6  -3  -3    0.96    0.37
   6  -3  -3    2.36    0.80
   5  -3  -3    7.38    0.80
   5  -3  -3    7.24    1.13
   4  -3  -3   -0.01    0.38
   4  -3  -3    0.22    0.23
  -4   3   3    0.24    0.75
   3  -3  -3    6.38    0.65
   3  -3  -3    5.02    0.91
  -3   3   3    2.88    0.90
  -3   3   3    5.30    0.86
   2  -3  -3   55.81    2.79
   2  -3  -3   53.95    3.35
  -2   3   3   57.59    2.53
  -2   3   3   53.89    2.63
   1  -3  -3   36.92    1.72
   1  -3  -3   36.74    2.00
   1  -3  -3   40.69    1.77
   1  -3  -3   30.48    1.81
  -1   3   3   39.45    1.85
  -1   3   3   39.39    2.42
  -1   3   3   37.52    2.10
   0  -3  -3  523.80   22.35
   0  -3  -3  524.40   20.01
   0  -3  -3  519.27   22.63
   0  -3  -3  508.35   23.55
   0  -3  -3  530.34   21.99
   0   3   3  514.03   22.42
   0   3   3  525.24   20.38
   0   3   3  531.98   23.45
  -1  -3  -3   92.48    4.44
  -1  -3  -3   89.35    3.63
  -1  -3  -3   82.66    4.14
   1   3   3   81.59    3.90
   1   3   3   86.02    5.08
  -2  -3  -3   43.95    2.31
  -2  -3  -3   42.17    3.47
  -2  -3  -3   43.93    2.28
   2   3   3   44.32    2.11
   2   3   3   41.78    2.28
   2   3   3   41.83    3.18
   2   3   3   44.81    2.30
  -3  -3  -3    2.42    1.03
  -3  -3  -3    1.91    0.52
   3   3   3    2.40    0.56
   3   3   3    1.72    0.39
   3   3   3    2.96    0.93
   3   3   3    2.18    0.89
  -4  -3  -3   62.73    3.24
  -4  -3  -3   54.98    4.88
   4   3   3   59.30    4.80
   4   3   3   60.73    3.18
   4   3   3   58.69    2.95
   4   3   3   53.25    3.93
  -5  -3  -3    1.29    0.60
  -5  -3  -3    2.78    1.39
   5   3   3    1.07    0.94
   5   3   3    1.51    0.37
   5   3   3    1.80    0.94
   5   3   3    2.11    0.65
  -6  -3  -3    3.31    1.76
   6   3   3    0.90    0.98
   6   3   3    4.10    1.26
   6   3   3    4.94    1.01
   6   3   3    3.65    0.57
   7   3   3    1.28    0.37
   7   3   3    0.15    0.88
   7   3   3    0.73    0.64
   7   3   3    0.65    0.91
   8   3   3    0.06    0.57
   8   3   3    0.21    0.90
   9   3   3    0.43    1.05
  10   3   3   -1.23    0.80
   9  -4  -3   -0.03    0.49
   8  -4  -3    3.20    0.76
   7  -4  -3   -0.08    0.32
   6  -4  -3    5.92    0.87
   5  -4  -3    1.85    0.51
   5  -4  -3    2.77    0.85
   4  -4  -3    0.36    0.29
   4  -4  -3   -0.04    0.46
  -4   4   3   -0.48    0.73
   3  -4  -3    2.17    0.46
   3  -4  -3    1.70    0.68
  -3   4   3    2.01    0.37
  -3   4   3    2.24    0.33
  -3   4   3    1.16    0.83
   2  -4  -3   22.64    1.12
   2  -4  -3   21.19    1.42
   2  -4  -3   22.81    1.30
   2  -4  -3   23.53    1.98
  -2   4   3   22.48    1.22
  -2   4   3   20.96    1.56
  -2   4   3   20.41    1.38
   1  -4  -3   49.31    2.28
   1  -4  -3   42.83    3.14
   1  -4  -3   49.19    2.60
   1  -4  -3   48.55    2.22
  -1   4   3   48.57    2.67
  -1   4   3   49.33    2.97
   0  -4  -3   31.55    1.93
   0  -4  -3   27.75    1.56
   0  -4  -3   28.05    1.75
   0  -4  -3   28.99    1.50
   0   4   3   29.59    1.84
   0   4   3   29.90    2.01
   0   4   3   25.56    2.19
  -1  -4  -3   49.21    2.66
  -1  -4  -3   49.68    2.28
  -1  -4  -3   46.40    2.85
   1   4   3   49.10    3.41
   1   4   3   50.43    2.89
  -2  -4  -3    2.95    0.78
  -2  -4  -3    3.92    0.61
   2   4   3    3.87    0.59
   2   4   3    4.67    0.68
   2   4   3    4.18    1.12
   2   4   3    5.64    1.28
  -3  -4  -3    3.22    1.03
  -3  -4  -3    3.28    0.61
   3   4   3    4.45    0.39
   3   4   3    3.76    0.43
   3   4   3    2.59    0.99
   3   4   3    3.34    0.60
   3   4   3    4.77    0.66
  -4  -4  -3    4.68    1.43
  -4  -4  -3    5.44    0.87
   4   4   3    3.07    0.56
   4   4   3    4.33    0.75
   4   4   3    5.81    1.29
   4   4   3    3.35    1.19
  -5  -4  -3    0.12    0.47
  -5  -4  -3   -0.16    1.09
   5   4   3    0.45    0.43
   5   4   3   -1.20    0.44
   5   4   3   -0.13    0.20
   5   4   3    0.76    0.73
  -6  -4  -3    1.92    1.59
   6   4   3    2.86    0.55
   6   4   3    1.77    0.71
   6   4   3    2.12    1.12
   6   4   3    0.58    0.85
  -7  -4  -3   14.35    3.25
   7   4   3   23.73    2.21
   7   4   3   17.65    2.52
   7   4   3   10.17    2.23
   8   4   3    0.63    0.86
   8   4   3    0.61    0.66
   9   4   3   -0.03    0.92
  10   4   3    2.02    1.17
   8  -5  -3    0.79    0.57
   7  -5  -3    2.90    0.75
   6  -5  -3    2.41    0.65
   5  -5  -3    0.30    0.38
   4  -5  -3    4.63    0.78
   4  -5  -3    3.79    1.02
  -4   5   3    5.72    1.80
  -4   5   3    3.51    0.55
   3  -5  -3    4.76    1.10
   3  -5  -3    4.83    0.77
  -3   5   3    5.96    0.64
  -3   5   3    3.62    1.33
  -3   5   3    5.54    0.73
   2  -5  -3    2.99    0.45
   2  -5  -3    3.81    0.70
   2  -5  -3    5.29    1.16
   2  -5  -3    2.93    0.59
  -2   5   3    2.43    0.60
  -2   5   3    2.98    0.66
  -2   5   3    2.29    0.64
   1  -5  -3   63.02    3.50
   1  -5  -3   78.48    4.64
   1  -5  -3   75.47    3.86
   1  -5  -3   74.22    3.30
   1  -5  -3   77.74    3.41
  -1   5   3   78.42    3.92
  -1   5   3   75.16    4.20
   0  -5  -3   60.38    3.19
   0  -5  -3   57.25    3.20
   0  -5  -3   58.09    2.71
   0   5   3   58.96    3.37
   0   5   3   60.21    3.08
   0   5   3   53.79    3.64
  -1  -5  -3   39.69    2.62
  -1  -5  -3   43.50    2.47
  -1  -5  -3   39.12    2.05
   1   5   3   45.56    2.75
   1   5   3   40.63    3.09
   1   5   3   43.36    2.36
  -2  -5  -3   32.13    2.08
  -2  -5  -3   33.69    1.75
  -2  -5  -3   36.72    2.40
   2   5   3   32.61    2.04
   2   5   3   34.83    1.92
   2   5   3   32.98    1.91
   2   5   3   33.39    2.92
   2   5   3   35.88    2.95
  -3  -5  -3    0.57    0.34
  -3  -5  -3    0.08    0.55
  -3  -5  -3    0.49    0.70
   3   5   3    0.58    0.28
   3   5   3   -0.31    0.56
   3   5   3    0.24    0.31
   3   5   3    1.14    0.76
   3   5   3    1.03    0.38
   3   5   3    0.38    0.18
  -4  -5  -3   14.22    1.30
  -4  -5  -3   12.24    1.94
   4   5   3   11.72    1.18
   4   5   3    8.22    1.48
   4   5   3   12.02    2.01
   4   5   3   11.99    1.20
  -5  -5  -3    1.12    0.61
  -5  -5  -3    0.31    1.02
   5   5   3    0.44    0.74
   5   5   3    0.60    0.44
   5   5   3    0.41    0.34
   5   5   3    0.49    0.84
  -6  -5  -3    0.27    1.36
   6   5   3    2.67    0.58
   6   5   3    2.63    0.75
   6   5   3   -0.28    0.68
   6   5   3    1.64    1.05
   7   5   3    1.67    0.73
   7   5   3    1.80    1.11
   8   5   3   -0.30    0.78
   9   5   3    1.85    1.06
  10   5   3    0.82    1.04
   8  -6  -3   -0.10    0.46
   7  -6  -3    0.03    0.38
   6  -6  -3   -0.31    0.33
   5  -6  -3   11.34    1.40
   4  -6  -3    1.97    0.91
   4  -6  -3    0.84    0.46
  -4   6   3    1.28    0.55
   3  -6  -3    0.03    0.58
   3  -6  -3    0.80    0.45
  -3   6   3    1.54    1.11
  -3   6   3    1.28    0.55
   2  -6  -3   55.50    2.68
   2  -6  -3   57.50    3.03
   2  -6  -3   62.09    3.32
  -2   6   3   56.35    3.20
  -2   6   3   56.03    3.30
   1  -6  -3   67.86    3.67
   1  -6  -3   66.97    3.16
   1  -6  -3   69.08    3.35
   1  -6  -3   62.96    4.34
   1  -6  -3   65.72    3.10
  -1   6   3   68.98    3.53
  -1   6   3   61.86    3.90
  -1   6   3   67.17    3.71
   0  -6  -3   35.43    1.92
   0  -6  -3   36.48    2.31
   0  -6  -3   37.12    2.34
   0   6   3   34.02    2.68
   0   6   3   39.13    2.56
   0   6   3   33.13    2.19
  -1  -6  -3   44.67    2.87
  -1  -6  -3   45.87    2.30
  -1  -6  -3   46.88    2.76
   1   6   3   47.27    3.00
   1   6   3   43.96    2.53
   1   6   3   42.80    3.33
  -2  -6  -3   52.86    3.04
  -2  -6  -3   50.44    2.52
  -2  -6  -3   55.00    3.29
   2   6   3   51.89    4.08
   2   6   3   51.31    2.96
   2   6   3   52.92    3.17
   2   6   3   54.20    2.74
   2   6   3   51.59    3.80
  -3  -6  -3    6.58    0.99
  -3  -6  -3    9.38    1.43
   3   6   3    8.46    1.67
   3   6   3    8.14    0.73
   3   6   3    8.83    0.92
   3   6   3    7.15    0.86
   3   6   3    7.16    1.40
  -4  -6  -3   10.02    1.88
   4   6   3   13.79    2.21
   4   6   3   16.98    0.80
   4   6   3   15.07    1.22
   4   6   3   15.84    0.76
   4   6   3   19.93    1.42
  -5  -6  -3    0.57    0.50
  -5  -6  -3    0.10    0.82
   5   6   3    0.01    0.30
   5   6   3    0.48    0.83
   5   6   3    0.29    0.38
   5   6   3    0.27    0.64
  -6  -6  -3   33.07    3.68
   6   6   3   37.89    2.40
   6   6   3   37.98    3.87
   7   6   3   -0.04    0.41
   7   6   3   -0.67    0.71
   8   6   3    5.10    1.54
   9   6   3    1.73    1.06
  10   6   3    0.24    0.95
   8  -7  -3    0.19    0.59
   7  -7  -3   -0.23    0.43
   6  -7  -3    1.90    0.71
   5  -7  -3   14.79    1.78
   4  -7  -3   36.54    2.57
   3  -7  -3   22.09    1.88
   3  -7  -3   24.55    2.80
  -3   7   3   23.36    1.90
  -3   7   3   31.40    3.40
   2  -7  -3   40.92    3.78
   2  -7  -3   56.89    3.47
   2  -7  -3   62.50    2.92
   2  -7  -3   69.06    2.62
   2  -7  -3   57.80    3.24
  -2   7   3   53.22    5.17
  -2   7   3   56.90    3.45
  -2   7   3   58.18    3.51
   1  -7  -3   43.19    2.28
   1  -7  -3   45.25    2.26
   1  -7  -3   40.52    2.71
   1  -7  -3   41.47    2.40
  -1   7   3   39.28    2.91
  -1   7   3   45.08    2.62
  -1   7   3   42.26    2.81
  -1   7   3   42.09    2.64
   0  -7  -3   14.14    1.60
   0  -7  -3   13.40    1.51
   0  -7  -3   16.73    1.21
   0   7   3   15.33    1.83
   0   7   3   13.80    1.93
   0   7   3   16.07    1.68
  -1  -7  -3  112.49    4.83
  -1  -7  -3  109.01    5.63
  -1  -7  -3  109.79    5.64
   1   7   3  107.39    5.09
   1   7   3  102.24    5.74
   1   7   3  108.89    6.31
  -2  -7  -3    0.49    0.41
  -2  -7  -3    0.22    0.56
  -2  -7  -3    0.92    0.35
   2   7   3    0.29    0.41
   2   7   3   -0.52    0.42
   2   7   3    0.45    0.60
   2   7   3   -0.55    0.68
  -3  -7  -3    4.02    1.05
  -3  -7  -3    3.91    0.63
  -3  -7  -3    1.98    0.65
   3   7   3    2.85    0.59
   3   7   3    4.03    0.69
   3   7   3    2.47    0.62
   3   7   3    2.73    1.09
   4   7   3   12.67    1.39
   4   7   3   11.85    0.75
   4   7   3   11.75    1.16
   4   7   3   11.89    2.13
   4   7   3   11.80    0.81
   5   7   3   28.59    3.43
   5   7   3   27.29    2.03
   5   7   3   28.15    2.66
   5   7   3   29.70    1.88
   6   7   3    0.11    0.75
   6   7   3    0.16    0.37
   6   7   3   -0.40    0.63
   7   7   3    4.63    1.60
   8   7   3   -0.49    0.74
   9   7   3    0.50    0.93
   8  -8  -3    0.15    0.66
   7  -8  -3    1.84    0.87
   6  -8  -3    5.19    1.16
   5  -8  -3    1.13    0.61
   4  -8  -3    1.90    0.72
   3  -8  -3    0.20    0.46
   3  -8  -3   -0.32    0.45
   3  -8  -3    0.23    0.35
  -3   8   3    0.31    0.63
   2  -8  -3    3.35    0.90
   2  -8  -3    3.73    0.91
   2  -8  -3    3.62    1.30
   2  -8  -3    3.54    0.70
   2  -8  -3    3.88    0.44
   2  -8  -3    5.45    0.49
  -2   8   3    5.06    1.07
  -2   8   3    5.68    1.18
  -2   8   3    5.70    1.09
  -2   8   3    3.85    1.38
   1  -8  -3   53.15    3.27
   1  -8  -3   48.61    2.58
   1  -8  -3   47.98    2.76
   1  -8  -3   49.53    2.62
  -1   8   3   50.68    3.41
  -1   8   3   52.90    3.34
  -1   8   3   46.63    2.99
   0  -8  -3   41.38    2.33
   0  -8  -3   43.95    2.87
   0  -8  -3   39.53    2.67
   0   8   3   46.73    3.32
   0   8   3   41.13    2.99
   0   8   3   41.97    2.67
  -1  -8  -3   10.19    1.50
  -1  -8  -3   12.31    1.56
  -1  -8  -3   10.28    1.14
   1   8   3   13.24    1.85
   1   8   3   11.75    1.40
   1   8   3   11.97    1.95
  -2  -8  -3   42.95    3.10
  -2  -8  -3   41.00    2.94
  -2  -8  -3   47.93    2.50
   2   8   3   47.87    2.68
   2   8   3   46.59    3.70
   2   8   3   48.59    3.21
  -3  -8  -3    1.32    0.43
  -3  -8  -3    0.94    0.60
   3   8   3    2.82    1.19
   3   8   3    1.63    0.85
   3   8   3    1.83    0.51
   3   8   3    0.78    0.45
   3   8   3    2.06    0.62
   4   8   3   -0.23    0.68
   4   8   3    0.02    0.29
   4   8   3    1.07    0.42
   4   8   3   -0.11    0.19
   4   8   3    0.51    0.24
   5   8   3   -0.35    0.77
   5   8   3    0.76    0.42
   5   8   3    0.69    0.62
   6   8   3    1.33    0.96
   7   8   3    1.24    1.09
   8   8   3   -0.02    0.81
   9   8   3    1.06    1.11
   7  -9  -3    0.59    0.74
   6  -9  -3    0.29    0.54
   5  -9  -3    0.19    0.52
   4  -9  -3   -0.52    0.39
   3  -9  -3   23.00    1.75
   3  -9  -3   20.33    2.28
   3  -9  -3   25.61    1.58
   3  -9  -3   22.93    1.53
   2  -9  -3    4.94    0.56
   2  -9  -3    5.51    0.90
   2  -9  -3    6.84    0.64
   2  -9  -3    7.19    1.33
  -2   9   3    3.93    1.51
  -2   9   3    6.44    1.35
   1  -9  -3    0.35    0.41
   1  -9  -3    0.14    0.38
   1  -9  -3    0.28    0.42
   1  -9  -3   -0.01    0.45
  -1   9   3    0.28    0.79
  -1   9   3    0.01    0.48
  -1   9   3    0.72    0.88
  -1   9   3   -0.65    0.49
   0  -9  -3   26.35    1.87
   0  -9  -3   32.59    2.32
   0  -9  -3   32.81    2.45
   0   9   3   30.46    2.26
   0   9   3   32.91    3.24
   0   9   3   27.02    1.97
   0   9   3   30.79    3.01
  -1  -9  -3  174.68    8.78
  -1  -9  -3  169.33    7.48
  -1  -9  -3  173.62    8.56
   1   9   3  172.02    9.35
   1   9   3  180.59    8.90
   1   9   3  175.82    7.81
  -2  -9  -3   11.61    1.69
  -2  -9  -3   13.69    1.37
  -2  -9  -3   13.02    1.86
   2   9   3   13.21    1.99
   2   9   3    9.70    1.85
   2   9   3   12.36    1.40
  -3  -9  -3    4.25    0.77
  -3  -9  -3    6.41    1.24
   3   9   3    5.42    0.80
   3   9   3    4.33    0.85
   3   9   3    4.53    1.16
   3   9   3    3.01    1.30
   4   9   3    1.11    1.06
   4   9   3    1.46    0.48
   4   9   3    1.54    0.47
   5   9   3   12.72    0.72
   5   9   3   13.69    1.28
   5   9   3   15.26    0.78
   5   9   3   18.74    2.91
   6   9   3    3.64    1.43
   7   9   3    0.75    0.98
   8   9   3    0.40    0.95
   9   9   3   -0.94    0.78
   7 -10  -3   -0.22    0.63
   6 -10  -3    3.33    1.15
   5 -10  -3    0.72    0.65
   4 -10  -3    6.40    1.39
   3 -10  -3    0.99    0.57
   3 -10  -3    1.00    0.76
   3 -10  -3    0.36    0.48
   2 -10  -3    1.63    0.63
   2 -10  -3    1.00    0.38
   2 -10  -3    0.70    0.31
   2 -10  -3    1.56    0.80
  -2  10   3    2.48    1.13
   1 -10  -3    0.51    0.48
   1 -10  -3    0.43    0.50
   1 -10  -3    0.69    0.54
   1 -10  -3   -0.20    0.57
  -1  10   3   -0.20    0.55
  -1  10   3    0.15    0.68
  -1  10   3    2.45    1.33
  -1  10   3   -0.05    0.85
   0 -10  -3    5.62    1.17
   0 -10  -3    4.98    0.90
   0 -10  -3    4.76    1.12
   0  10   3    5.76    1.20
   0  10   3    3.79    1.31
   0  10   3    2.25    1.09
   0  10   3    5.18    1.32
  -1 -10  -3    2.42    0.68
  -1 -10  -3    1.42    0.84
  -1 -10  -3    2.12    0.84
   1  10   3    2.23    0.83
   1  10   3    2.46    1.09
   1  10   3    1.86    1.11
  -2 -10  -3    8.03    1.56
  -2 -10  -3    7.83    1.13
  -2 -10  -3    8.21    1.49
   2  10   3    7.69    1.77
   2  10   3    6.75    1.11
   2  10   3    6.62    1.58
  -3 -10  -3    5.94    1.30
  -3 -10  -3    4.77    0.90
   3  10   3    8.33    1.18
   3  10   3    5.54    1.58
   3  10   3    5.67    0.82
   3  10   3    7.82    1.51
   3  10   3    2.63    1.19
   4  10   3   -0.09    0.31
   4  10   3    0.07    0.32
   4  10   3   -0.37    0.78
   5  10   3   15.43    2.71
   5  10   3   15.94    1.10
   5  10   3   21.29    1.12
   6  10   3   -0.13    0.81
   7  10   3    8.12    2.09
   8  10   3   -0.33    0.86
   9  10   3    2.12    1.35
   6 -11  -3   -0.09    0.69
   5 -11  -3    3.84    1.26
   4 -11  -3    7.22    1.57
   3 -11  -3    1.15    0.56
   3 -11  -3    0.91    0.72
   3 -11  -3    0.96    0.60
   2 -11  -3   11.38    1.47
   2 -11  -3   12.47    1.99
   2 -11  -3   13.69    1.00
  -2  11   3   13.18    2.13
   1 -11  -3    1.50    0.84
   1 -11  -3    2.22    0.74
   1 -11  -3    2.07    0.65
  -1  11   3    2.90    1.00
  -1  11   3    3.68    1.61
  -1  11   3    3.77    1.36
   0 -11  -3   30.68    3.12
   0 -11  -3   28.52    2.43
   0 -11  -3   32.03    2.24
   0  11   3   30.16    2.73
   0  11   3   34.41    3.52
   0  11   3   36.26    3.75
   0  11   3   34.84    3.46
  -1 -11  -3   54.51    3.06
  -1 -11  -3   57.49    3.65
  -1 -11  -3   46.23    3.63
   1  11   3   52.02    4.09
   1  11   3   49.38    2.96
   1  11   3   51.82    4.59
   1  11   3   51.65    3.24
   1  11   3   50.27    3.91
  -2 -11  -3    0.12    0.88
  -2 -11  -3    0.31    0.48
  -2 -11  -3   -0.11    0.59
   2  11   3    1.30    1.07
   2  11   3   -0.25    0.81
   2  11   3    0.33    0.53
  -3 -11  -3   24.01    1.88
   3  11   3   26.66    2.00
   3  11   3   24.68    2.83
   3  11   3   24.53    3.27
   4  11   3    1.90    0.61
   4  11   3    2.72    1.35
   5  11   3   10.21    2.21
   5  11   3   12.52    1.13
   6  11   3    1.69    1.26
   7  11   3    1.93    1.22
   8  11   3    2.99    1.45
   9  11   3    1.90    1.34
   6 -12  -3    0.20    0.76
   5 -12  -3    0.12    0.75
   4 -12  -3    5.03    1.47
   3 -12  -3    0.43    0.59
   3 -12  -3    1.28    0.93
   3 -12  -3    2.02    0.66
   2 -12  -3    1.27    0.41
   2 -12  -3    0.65    0.73
   2 -12  -3    0.59    0.58
   1 -12  -3    0.83    0.57
   1 -12  -3    0.03    0.68
   1 -12  -3    0.13    0.52
  -1  12   3   -0.36    0.70
  -1  12   3   -1.59    0.96
   0 -12  -3    7.65    1.62
   0 -12  -3    8.92    1.30
   0  12   3    8.27    1.85
   0  12   3    6.87    1.83
   0  12   3    6.20    1.35
  -1 -12  -3   31.40    3.00
  -1 -12  -3   26.75    3.08
  -1 -12  -3   31.80    2.28
   1  12   3   29.99    3.43
   1  12   3   32.11    3.58
   1  12   3   31.92    2.85
   1  12   3   30.07    3.33
  -2 -12  -3   -0.11    0.69
  -2 -12  -3    2.54    0.82
   2  12   3   -1.04    1.02
   2  12   3    1.36    1.08
   2  12   3    2.59    1.10
   2  12   3    2.06    0.85
   2  12   3    2.63    0.66
  -3 -12  -3   26.93    2.31
   3  12   3   26.88    3.53
   3  12   3   32.14    3.29
   3  12   3   24.37    2.29
   4  12   3    4.55    0.85
   4  12   3    0.67    1.01
   5  12   3   38.35    4.43
   5  12   3   37.83    2.17
   6  12   3   -0.78    0.80
   7  12   3   11.69    2.58
   8  12   3    0.80    1.05
   9  12   3   -0.75    0.87
   6 -13  -3    6.45    1.81
   5 -13  -3    1.44    1.12
   4 -13  -3   -0.51    0.71
   3 -13  -3    0.83    0.63
   3 -13  -3    0.69    0.71
   3 -13  -3    0.78    0.95
   2 -13  -3    5.27    1.53
   2 -13  -3    3.52    0.60
   2 -13  -3    7.79    1.32
   1 -13  -3    0.42    0.76
   1 -13  -3   -0.44    0.42
   1 -13  -3   -0.19    0.51
  -1  13   3   -1.90    0.76
   0 -13  -3   11.25    2.05
   0 -13  -3    8.16    1.31
   0  13   3    8.10    2.05
   0  13   3   10.22    2.13
   0  13   3   10.20    1.64
  -1 -13  -3    0.36    0.61
  -1 -13  -3    0.89    0.94
   1  13   3    0.78    0.99
   1  13   3    0.33    0.92
   1  13   3   -1.02    0.54
   1  13   3   -0.20    1.05
  -2 -13  -3   -0.73    0.45
   2  13   3   -0.15    0.98
   2  13   3   -0.33    0.58
   2  13   3    0.31    0.96
  -3 -13  -3    1.13    0.65
   3  13   3    0.75    1.04
   3  13   3    1.56    1.10
   3  13   3    0.04    0.51
   4  13   3    0.30    0.47
   4  13   3   -1.04    0.80
   5  13   3    1.79    1.36
   5  13   3    0.30    0.33
   6  13   3   14.67    2.87
   6  13   3   16.29    0.94
   7  13   3    2.30    1.49
   8  13   3   -0.95    0.82
   5 -14  -3   -1.27    0.74
   4 -14  -3    1.74    1.29
   3 -14  -3   -0.10    0.54
   3 -14  -3    0.01    0.66
   3 -14  -3    0.92    1.00
   2 -14  -3    1.11    0.76
   2 -14  -3    0.36    0.98
   1 -14  -3   15.82    1.98
   1 -14  -3   17.50    2.71
  -1  14   3   17.62    2.76
   0 -14  -3   -0.46    0.49
   0 -14  -3    0.10    0.85
   0  14   3    0.21    0.73
   0  14   3    2.19    1.29
  -1 -14  -3    8.95    1.44
   1  14   3    7.74    1.91
   1  14   3    7.95    1.58
  -2 -14  -3    1.41    0.77
   2  14   3    1.82    1.27
   2  14   3    3.80    1.49
   2  14   3    0.55    0.67
  -3 -14  -3   -0.16    0.53
   3  14   3   -0.66    0.42
   3  14   3    2.29    1.28
   4  14   3    0.04    0.94
   4  14   3   -0.13    0.43
   5  14   3   -0.25    0.31
   5  14   3    1.56    1.32
   6  14   3    1.97    0.45
   6  14   3    2.72    1.44
   7  14   3    1.86    1.26
   8  14   3    1.88    1.35
   4 -15  -3    2.45    1.39
   3 -15  -3    0.65    1.12
   3 -15  -3    1.34    0.74
   3 -15  -3    1.91    0.89
   2 -15  -3    3.41    1.54
   2 -15  -3    1.59    0.84
   1 -15  -3    5.66    1.25
   1 -15  -3    4.74    1.66
   0 -15  -3    1.25    1.13
   0 -15  -3    1.78    0.88
   0  15   3    1.06    0.87
   0  15   3    3.97    1.61
  -1 -15  -3    5.12    1.19
   1  15   3    2.74    1.59
   1  15   3    8.39    1.67
  -2 -15  -3   10.00    1.63
   2  15   3    8.90    1.61
  -3 -15  -3    3.41    1.03
   3  15   3    4.72    1.69
   3  15   3    4.07    1.10
   4  15   3    3.94    1.00
   4  15   3    4.64    1.86
   5  15   3   -0.01    0.96
   5  15   3   -0.23    0.38
   6  15   3    2.27    0.53
   6  15   3    1.37    1.41
   7  15   3   -0.12    1.14
   8  15   3    1.09    1.32
   4 -16  -3   -0.52    1.13
   3 -16  -3   -1.15    0.89
   3 -16  -3    1.03    0.81
   2 -16  -3    0.17    0.69
   2 -16  -3   -0.71    0.87
   1 -16  -3    0.33    0.73
   1 -16  -3    0.39    0.98
   0 -16  -3    4.68    1.28
   0  16   3    5.07    1.53
  -1 -16  -3   -0.74    0.61
   1  16   3   -0.15    0.79
  -2 -16  -3    4.12    1.22
   2  16   3    4.62    1.27
  -3 -16  -3    8.12    1.64
   3  16   3   12.59    1.86
   4  16   3    7.12    1.32
   4  16   3   14.79    3.00
   5  16   3    0.93    0.55
   5  16   3    4.36    1.90
   6  16   3    1.18    1.27
   6  16   3   -0.18    0.33
   7  16   3    2.53    1.55
   3 -17  -3    0.21    0.78
   3 -17  -3    0.77    1.23
   2 -17  -3    5.63    1.46
   2 -17  -3   10.31    2.51
   1 -17  -3    2.83    1.12
   0 -17  -3    5.90    1.45
  -1 -17  -3   -0.84    0.61
   1  17   3   -0.57    0.76
  -2 -17  -3   12.16    1.90
   2  17   3   12.13    1.95
   3  17   3    2.80    1.03
   4  17   3    4.91    1.21
   4  17   3    7.57    2.18
   5  17   3   -0.47    1.01
   5  17   3   -0.12    0.49
   6  17   3    2.55    1.71
   6  17   3    3.82    0.78
   7  17   3    0.32    1.36
   2 -18  -3   -0.49    0.78
   1 -18  -3    1.47    1.00
   0 -18  -3    2.85    1.20
  -1 -18  -3    5.43    1.44
   1  18   3    4.39    1.44
  -2 -18  -3    7.04    1.64
   2  18   3   10.10    1.83
   3  18   3    0.30    0.81
   4  18   3    8.00    1.48
   5  18   3    2.64    1.61
   5  18   3    1.90    0.75
   6  18   3   -0.70    1.20
   6  18   3   -0.03    0.43
   1 -19  -3    1.54    1.04
   0 -19  -3    1.01    1.09
  -1 -19  -3    1.03    1.01
   1  19   3   -1.20    0.73
  -2 -19  -3    0.20    0.81
   2  19   3    1.14    1.06
   3  19   3    3.10    1.19
   4  19   3    0.49    0.65
   5  19   3    2.81    0.95
  -2 -20  -3    0.19    0.95
   2  20   3    0.51    0.91
   4  19  -4    2.98    0.93
   3  19  -4    1.07    0.81
   2  19  -4    1.65    0.92
  -2 -19   4    4.70    1.68
   1  19  -4    3.63    1.28
  -1 -19   4    0.86    1.19
   0 -19   4   -0.44    1.25
   0 -19   4    0.51    1.23
   5  18  -4    0.00    0.92
   5  18  -4    0.58    0.52
   4  18  -4    7.85    1.37
   3  18  -4    1.73    0.86
   2  18  -4    2.74    1.04
  -2 -18   4    4.13    1.57
   1  18  -4    0.51    0.77
  -1 -18   4   -0.46    0.92
   0 -18   4   -0.81    0.97
   0 -18   4   -0.53    0.96
   1 -18   4    1.06    1.11
   1 -18   4   -0.77    0.92
   2 -18   4   -0.58    0.96
   6  17  -4    1.91    1.14
   6  17  -4    0.75    0.37
   5  17  -4   12.00    1.45
   5  17  -4   13.47    2.59
   4  17  -4    1.64    0.70
   4  17  -4    1.60    1.21
   3  17  -4   13.69    1.87
   2  17  -4   -0.07    0.56
  -2 -17   4    1.15    1.00
   1  17  -4   11.00    1.86
  -1 -17   4   10.46    2.05
   0  17  -4    2.56    1.07
   0 -17   4   -0.05    0.97
   1 -17   4    5.56    1.70
   1 -17   4    8.85    1.98
   2 -17   4    0.39    1.02
   3 -17   4   -0.30    1.55
   3 -17   4    2.14    1.26
   7  16  -4    0.51    0.89
   6  16  -4    1.12    0.39
   6  16  -4    0.95    0.92
   5  16  -4    0.07    0.39
   5  16  -4    0.11    0.94
   4  16  -4    1.84    0.71
   4  16  -4    2.43    1.30
   3  16  -4   -0.28    0.51
   3  16  -4    0.00    0.82
   2  16  -4    6.67    1.32
  -2 -16   4    6.87    1.56
   1  16  -4    0.67    0.68
  -1 -16   4    0.68    1.00
   0  16  -4    0.53    0.70
   0 -16   4    1.26    1.07
   1 -16   4   -0.81    0.85
   1 -16   4    0.56    0.95
   2 -16   4   -0.20    0.85
   2 -16   4   -0.70    1.33
   3 -16   4    0.06    1.42
   3 -16   4   -0.63    0.84
   7  15  -4    0.34    0.80
   6  15  -4    0.28    0.25
   6  15  -4   -0.14    0.75
   5  15  -4    0.24    0.37
   5  15  -4   -0.07    0.73
   4  15  -4   -0.29    0.31
   4  15  -4   -0.10    0.73
   3  15  -4   -0.03    0.82
   3  15  -4    0.03    0.46
   2  15  -4    0.76    0.66
  -2 -15   4   -0.18    0.81
   1  15  -4    1.74    0.81
  -1 -15   4    1.30    1.01
   0  15  -4    0.26    0.62
   0 -15   4    1.65    1.08
  -1  15  -4    1.95    1.41
   1 -15   4    2.09    1.66
   1 -15   4    1.97    1.13
   1 -15   4    0.54    1.01
   2 -15   4    1.56    1.52
   2 -15   4   -0.29    0.87
   3 -15   4    0.02    0.80
   3 -15   4   -0.27    1.23
   4 -15   4    2.21    0.94
   4 -15   4    0.83    1.53
   8  14  -4    0.77    0.87
   7  14  -4   -0.26    0.61
   6  14  -4    1.02    0.86
   5  14  -4    0.77    0.40
   5  14  -4    0.91    0.83
   4  14  -4    0.35    0.41
   4  14  -4   -0.28    0.69
   3  14  -4    0.62    0.48
   3  14  -4    0.78    0.84
   2  14  -4    9.82    1.88
   2  14  -4    8.51    1.41
  -2 -14   4    7.45    1.55
   1  14  -4    4.88    1.56
   1  14  -4    3.03    0.97
  -1 -14   4    3.71    1.18
   0  14  -4    1.27    0.72
   0  14  -4    0.93    1.07
   0 -14   4    1.26    1.18
   0 -14   4    1.08    0.87
  -1  14  -4    2.75    1.27
   1 -14   4    1.22    0.74
   1 -14   4    3.30    1.67
   1 -14   4    1.66    1.04
   1 -14   4    2.99    1.25
   2 -14   4   -0.27    0.94
   2 -14   4   -0.46    0.45
   2 -14   4    0.25    0.81
   3 -14   4    1.53    1.46
   3 -14   4   -0.62    0.82
   4 -14   4    0.73    1.34
   4 -14   4    1.85    0.89
   5 -14   4    0.28    1.30
   8  13  -4    0.83    0.91
   7  13  -4    1.98    1.04
   6  13  -4    2.40    1.10
   5  13  -4    0.00    0.65
   5  13  -4    1.02    0.41
   4  13  -4    5.26    1.43
   4  13  -4    5.06    1.16
   4  13  -4    5.31    0.91
   3  13  -4   16.57    2.32
   3  13  -4   16.42    2.38
   3  13  -4   18.25    1.78
   2  13  -4    6.69    1.52
   2  13  -4    7.03    1.19
   2  13  -4   10.21    1.91
  -2 -13   4    8.25    1.49
   1  13  -4   14.98    2.17
   1  13  -4   10.78    1.58
   1  13  -4    8.64    1.82
  -1 -13   4   11.88    1.85
   0  13  -4    0.22    0.56
   0  13  -4    0.13    0.97
   0  13  -4    0.08    1.03
   0 -13   4   -1.17    0.74
   0 -13   4    0.00    0.39
   0 -13   4   -0.85    0.67
   0 -13   4   -0.60    0.59
  -1  13  -4    6.15    1.27
  -1  13  -4    2.92    1.34
   1 -13   4    7.67    2.06
   1 -13   4    4.97    1.34
   1 -13   4    3.95    1.22
   1 -13   4    5.73    1.17
   1 -13   4    1.96    1.24
   2 -13   4    2.13    0.86
   2 -13   4    2.17    1.10
   2 -13   4    2.13    1.40
   3 -13   4    1.22    0.96
   3 -13   4    1.11    0.81
   3 -13   4    0.17    1.03
   4 -13   4    9.13    1.36
   4 -13   4   10.02    2.48
   5 -13   4   -0.76    1.08
   9  12  -4    3.37    1.13
   8  12  -4    0.40    0.73
   7  12  -4   -0.18    0.58
   6  12  -4   -0.38    0.46
   5  12  -4    3.07    0.53
   5  12  -4    3.97    1.27
   4  12  -4    0.14    0.33
   4  12  -4    0.17    0.58
   4  12  -4   -0.25    0.56
   3  12  -4   13.24    1.47
   3  12  -4   12.48    2.02
   3  12  -4    9.48    1.72
   2  12  -4    4.10    0.95
   2  12  -4    3.73    1.34
   2  12  -4    2.37    1.03
  -2 -12   4    6.57    1.28
   1  12  -4   -0.46    0.52
   1  12  -4    0.70    0.51
   1  12  -4    1.33    1.04
   1  12  -4   -0.49    0.86
  -1 -12   4   -0.51    0.61
  -1 -12   4   -0.13    0.80
  -1 -12   4    0.41    0.62
  -1 -12   4    0.51    0.42
  -1 -12   4   -0.15    0.92
   0  12  -4    0.55    0.94
   0  12  -4    0.03    0.49
   0  12  -4    0.06    1.21
   0 -12   4   -0.44    0.83
   0 -12   4    0.60    0.97
   0 -12   4    0.86    0.49
   0 -12   4    0.29    0.70
  -1  12  -4   11.76    1.59
  -1  12  -4   12.00    1.94
   1 -12   4   14.47    2.03
   1 -12   4   13.85    2.62
   1 -12   4    8.14    1.57
   1 -12   4   12.43    1.65
   1 -12   4   11.56    2.61
   2 -12   4   13.08    1.98
   2 -12   4   19.79    2.25
   2 -12   4   20.78    3.16
   3 -12   4    1.24    1.02
   3 -12   4    0.42    0.74
   3 -12   4   -0.02    0.59
   4 -12   4    7.61    1.17
   4 -12   4    8.74    2.22
   5 -12   4    3.42    1.71
   6 -12   4    1.82    1.51
   9  11  -4    1.42    0.81
   8  11  -4    0.04    0.58
   7  11  -4    1.30    0.79
   6  11  -4    1.33    0.81
   5  11  -4    0.46    0.68
   5  11  -4    1.69    0.34
   4  11  -4   16.71    1.27
   4  11  -4   16.83    2.31
   3  11  -4    0.86    0.85
   3  11  -4   -0.11    0.50
   3  11  -4   -0.26    0.33
  -3 -11   4    0.51    0.58
   2  11  -4    5.21    1.39
   2  11  -4    4.14    0.86
   2  11  -4    6.11    1.34
   2  11  -4    3.17    1.26
   2  11  -4    4.74    0.72
  -2 -11   4    5.57    1.18
  -2 -11   4    5.71    1.81
  -2 -11   4    3.44    0.93
   1  11  -4    1.01    0.55
   1  11  -4    1.86    0.66
   1  11  -4   -0.23    0.53
   1  11  -4    0.63    1.03
   1  11  -4    1.39    1.14
  -1 -11   4    1.29    0.75
  -1 -11   4    0.84    0.83
  -1 -11   4    1.98    1.20
  -1 -11   4    1.02    0.72
  -1 -11   4    0.51    0.39
   0  11  -4   14.30    2.08
   0  11  -4   17.68    1.88
   0  11  -4   16.47    2.98
   0  11  -4   13.03    1.81
   0 -11   4   16.72    1.71
   0 -11   4   15.21    1.69
   0 -11   4   17.81    2.74
   0 -11   4   17.01    1.98
   0 -11   4   13.43    2.48
  -1  11  -4    4.07    1.80
  -1  11  -4    3.66    1.20
  -1  11  -4    6.74    1.19
   1 -11   4    4.82    1.01
   1 -11   4    2.57    1.40
   1 -11   4    6.45    1.71
   1 -11   4    6.02    1.27
   1 -11   4    3.78    1.21
  -2  11  -4   22.10    2.50
   2 -11   4   24.81    4.04
   2 -11   4   22.72    2.49
   2 -11   4   25.53    3.52
   2 -11   4   24.80    2.46
   3 -11   4    0.83    1.04
   3 -11   4   -0.24    0.61
   3 -11   4    1.50    0.87
   4 -11   4    3.16    0.81
   4 -11   4    1.39    1.17
   5 -11   4    0.57    1.08
   6 -11   4    5.07    1.85
   9  10  -4    0.99    0.79
   8  10  -4    0.01    0.56
   7  10  -4    1.27    0.72
   6  10  -4    1.73    0.82
   5  10  -4    5.42    1.25
   4  10  -4    0.64    0.32
   4  10  -4    0.02    0.55
   3  10  -4   26.75    2.50
   3  10  -4   25.14    2.61
   3  10  -4   24.85    1.67
  -3 -10   4   22.89    2.15
   2  10  -4    0.82    0.68
   2  10  -4    1.41    0.42
   2  10  -4    2.34    0.99
   2  10  -4    1.45    0.53
   2  10  -4    0.67    0.87
  -2 -10   4    0.27    0.50
  -2 -10   4    1.14    0.32
  -2 -10   4    0.89    0.60
  -2 -10   4    0.19    0.83
   1  10  -4    7.64    1.76
   1  10  -4    6.17    0.93
   1  10  -4    6.28    1.02
   1  10  -4    5.05    1.18
   1  10  -4    8.29    1.52
  -1 -10   4    6.69    1.35
  -1 -10   4    6.43    1.65
  -1 -10   4    7.14    1.20
  -1 -10   4    6.20    0.85
  -1 -10   4    7.65    1.28
   0  10  -4   27.09    1.91
   0  10  -4   24.63    3.10
   0  10  -4   25.86    2.19
   0  10  -4   25.33    1.92
   0  10  -4   25.90    2.60
   0 -10   4   19.06    2.85
   0 -10   4   25.09    1.81
   0 -10   4   25.89    1.95
   0 -10   4   25.18    2.34
   0 -10   4   22.59    2.81
  -1  10  -4    0.03    0.73
  -1  10  -4    0.10    0.42
  -1  10  -4    0.65    1.14
   1 -10   4    0.28    0.65
   1 -10   4   -0.06    0.91
   1 -10   4    0.42    0.45
   1 -10   4    0.90    0.78
   1 -10   4    0.80    0.50
   1 -10   4   -0.13    0.79
  -2  10  -4    7.67    1.39
   2 -10   4    6.86    1.34
   2 -10   4    7.51    1.78
   2 -10   4    5.42    1.17
   2 -10   4   11.38    2.33
   3 -10   4    1.05    0.90
   3 -10   4    0.16    0.52
   3 -10   4    0.21    0.80
   4 -10   4    4.92    1.25
   4 -10   4    7.16    0.90
   4 -10   4    7.79    1.90
   5 -10   4   -0.50    0.78
   6 -10   4    1.06    0.96
   7 -10   4    0.06    0.99
   9   9  -4    1.29    0.72
   8   9  -4   -0.25    0.50
   7   9  -4    2.24    0.87
   6   9  -4    1.48    0.79
   5   9  -4    2.87    0.98
   4   9  -4    6.88    0.75
   4   9  -4    4.98    1.17
   4   9  -4    6.04    0.68
   3   9  -4   17.42    1.27
   3   9  -4   15.93    2.02
   3   9  -4   21.05    2.03
  -3  -9   4   17.04    2.63
  -3  -9   4   18.48    1.75
   2   9  -4   22.30    2.33
   2   9  -4   27.44    2.49
   2   9  -4   25.44    1.41
   2   9  -4   25.78    2.19
   2   9  -4   23.18    1.61
  -2  -9   4   24.21    1.34
  -2  -9   4   25.13    1.88
  -2  -9   4   28.71    3.33
  -2  -9   4   21.84    1.90
  -2  -9   4   20.08    2.16
   1   9  -4    0.46    0.40
   1   9  -4   -0.95    0.74
   1   9  -4   -0.12    0.30
   1   9  -4    0.47    0.70
   1   9  -4    0.55    0.50
  -1  -9   4    0.21    0.27
  -1  -9   4    0.63    0.81
  -1  -9   4   -0.10    0.46
  -1  -9   4   -0.03    0.54
  -1  -9   4    0.10    0.42
   0   9  -4    6.49    1.00
   0   9  -4    5.20    1.10
   0   9  -4    4.55    0.87
   0   9  -4    6.17    1.75
   0   9  -4    8.09    1.39
   0  -9   4    7.45    1.84
   0  -9   4    6.05    0.92
   0  -9   4    7.12    1.23
   0  -9   4    7.72    1.81
   0  -9   4    6.08    1.03
  -1   9  -4    4.23    0.86
  -1   9  -4    7.29    1.15
  -1   9  -4    7.19    2.07
  -1   9  -4    3.97    1.10
   1  -9   4    8.19    1.02
   1  -9   4    5.60    1.17
   1  -9   4    5.31    0.97
   1  -9   4    4.39    1.56
   1  -9   4    8.25    1.84
   1  -9   4    7.06    1.27
  -2   9  -4    9.70    1.42
  -2   9  -4    8.84    1.28
  -2   9  -4    6.37    2.15
   2  -9   4    7.88    0.88
   2  -9   4   14.05    2.36
   2  -9   4    7.37    1.26
   2  -9   4   10.54    1.56
   2  -9   4    8.58    2.18
   3  -9   4   12.71    1.73
   3  -9   4   19.37    3.49
   3  -9   4   10.92    1.63
   3  -9   4   11.49    2.15
   4  -9   4   -0.16    0.66
   4  -9   4   -0.14    0.57
   5  -9   4    0.75    0.96
   6  -9   4    0.16    0.85
   7  -9   4   -1.23    0.57
   9   8  -4    0.86    0.58
   8   8  -4    2.44    0.85
   7   8  -4    0.30    0.54
   6   8  -4    0.37    0.50
   5   8  -4    0.27    0.53
   4   8  -4   20.31    1.10
   4   8  -4   18.64    1.07
   4   8  -4   20.90    2.22
   3   8  -4   21.85    2.52
   3   8  -4   21.26    2.21
   3   8  -4   16.53    1.19
   3   8  -4   18.81    1.74
  -3  -8   4   19.43    2.67
  -3  -8   4   19.35    1.68
   2   8  -4   14.95    1.34
   2   8  -4   15.00    1.77
   2   8  -4   11.63    1.58
   2   8  -4   14.38    1.66
  -2  -8   4   14.40    1.53
  -2  -8   4   13.29    0.89
  -2  -8   4   13.74    1.56
  -2  -8   4   16.73    1.70
  -2  -8   4   10.25    1.99
   1   8  -4   -0.60    0.73
   1   8  -4    0.42    0.60
   1   8  -4   -0.09    0.33
   1   8  -4   -0.16    0.24
   1   8  -4   -0.28    0.27
  -1  -8   4   -0.22    0.45
  -1  -8   4   -0.35    0.34
  -1  -8   4    0.24    0.26
  -1  -8   4   -0.33    0.37
  -1  -8   4    0.46    0.65
   0   8  -4   31.89    3.26
   0   8  -4   30.67    1.93
   0   8  -4   31.06    2.01
   0   8  -4   30.90    2.25
   0   8  -4   33.18    2.35
   0  -8   4   31.23    2.16
   0  -8   4   29.45    1.98
   0  -8   4   26.44    2.97
   0  -8   4   31.58    1.98
   0  -8   4   25.55    3.05
  -1   8  -4   61.94    5.29
  -1   8  -4   66.29    3.53
  -1   8  -4   54.49    3.03
  -1   8  -4   53.95    3.27
  -1   8  -4   59.98    3.42
   1  -8   4   56.51    3.33
   1  -8   4   55.31    5.03
   1  -8   4   59.40    4.22
   1  -8   4   51.79    3.26
   1  -8   4   60.18    3.32
   1  -8   4   53.92    2.99
  -2   8  -4  102.62    5.40
  -2   8  -4  111.75    5.06
  -2   8  -4  106.99    8.66
  -2   8  -4  103.59    5.40
   2  -8   4  100.74    5.29
   2  -8   4  104.33    4.85
   2  -8   4  109.62    6.51
   2  -8   4  105.65    8.43
   2  -8   4  111.30    5.55
  -3   8  -4    0.29    0.55
   3  -8   4    0.69    0.70
   3  -8   4    0.92    1.21
   3  -8   4    0.40    0.52
   3  -8   4    0.13    0.72
   4  -8   4   19.84    2.33
   4  -8   4   19.19    2.72
   5  -8   4   21.10    2.57
   5  -8   4   18.11    2.73
   6  -8   4   21.52    3.13
   7  -8   4    2.73    1.42
   9   7  -4   -0.20    0.38
   8   7  -4    0.13    0.45
   7   7  -4    0.61    0.51
   6   7  -4    7.64    1.27
   5   7  -4    3.99    0.92
   4   7  -4   13.66    1.92
   4   7  -4   11.39    1.51
   3   7  -4    6.05    1.11
   3   7  -4    7.18    0.75
   3   7  -4    7.26    0.76
   3   7  -4    6.98    0.79
   3   7  -4    8.09    1.49
  -3  -7   4    7.68    1.76
   2   7  -4   -0.21    0.37
   2   7  -4   -0.09    0.52
   2   7  -4    0.25    0.50
   2   7  -4    0.23    0.28
  -2  -7   4    0.23    0.19
  -2  -7   4   -0.10    0.29
  -2  -7   4   -0.31    0.36
  -2  -7   4   -0.09    0.47
  -2  -7   4    0.35    0.65
   1   7  -4    1.25    0.70
   1   7  -4    1.54    0.43
   1   7  -4    1.53    0.90
   1   7  -4    0.83    0.35
   1   7  -4    0.89    0.46
  -1  -7   4    0.66    0.30
  -1  -7   4    0.21    0.39
  -1  -7   4    0.73    0.47
  -1  -7   4    1.26    0.78
  -1  -7   4    0.72    0.60
   0   7  -4    9.91    1.16
   0   7  -4   12.40    2.17
   0   7  -4   10.13    1.09
   0   7  -4   10.60    1.32
   0   7  -4   13.62    1.53
   0  -7   4   12.18    1.91
   0  -7   4   12.02    2.02
   0  -7   4   11.18    1.36
   0  -7   4   11.36    1.17
   0  -7   4   11.39    1.21
  -1   7  -4   88.12    4.61
  -1   7  -4   84.39    4.22
  -1   7  -4   92.44    4.70
  -1   7  -4   98.95    7.32
  -1   7  -4   88.79    4.74
   1  -7   4   89.98    4.62
   1  -7   4   93.92    4.61
   1  -7   4   91.61    7.17
   1  -7   4   93.45    4.39
   1  -7   4   94.20    5.66
  -2   7  -4   16.86    1.35
  -2   7  -4   12.54    1.34
  -2   7  -4   17.76    1.63
  -2   7  -4   18.26    3.04
   2  -7   4   13.76    1.00
   2  -7   4   19.12    1.93
   2  -7   4   12.94    1.58
   2  -7   4   12.26    2.00
   2  -7   4   14.35    2.52
   2  -7   4   16.41    1.84
  -3   7  -4    0.21    0.49
  -3   7  -4   -0.52    0.94
   3  -7   4    0.10    0.62
   3  -7   4   -0.08    0.42
   3  -7   4   -0.20    0.61
   3  -7   4   -0.15    0.94
   3  -7   4   -0.15    0.44
   4  -7   4   10.89    1.62
   4  -7   4   11.10    1.97
   5  -7   4   -0.18    0.50
   5  -7   4   -0.82    0.49
   6  -7   4   11.48    2.18
   7  -7   4   -0.59    0.75
   8  -7   4    0.89    1.21
   9   6  -4   -0.10    0.36
   8   6  -4   -0.02    0.32
   7   6  -4    3.01    0.76
   6   6  -4    1.17    0.56
   5   6  -4   17.80    2.18
   5   6  -4   20.08    1.69
  -5  -6   4   18.67    1.23
   4   6  -4    1.83    0.61
   4   6  -4    1.58    0.76
  -4  -6   4    1.52    0.32
   3   6  -4   34.95    2.31
   3   6  -4   32.62    2.61
   3   6  -4   31.67    1.61
   3   6  -4   33.49    1.60
  -3  -6   4   31.32    3.24
  -3  -6   4   32.04    1.59
  -3  -6   4   31.25    2.63
  -3  -6   4   33.73    2.13
   2   6  -4    1.03    0.32
   2   6  -4    1.64    0.65
   2   6  -4    1.08    0.48
   2   6  -4    1.50    0.68
  -2  -6   4    0.50    0.66
  -2  -6   4    1.32    0.30
  -2  -6   4    2.08    0.58
  -2  -6   4    0.83    0.61
  -2  -6   4    1.21    0.45
   1   6  -4   18.84    1.24
   1   6  -4   19.07    1.24
   1   6  -4   18.80    1.76
   1   6  -4   17.44    1.49
   1   6  -4   18.47    2.05
  -1  -6   4   18.04    1.39
  -1  -6   4   15.62    1.45
  -1  -6   4   18.35    1.18
  -1  -6   4   20.50    2.54
   0   6  -4   43.89    2.77
   0   6  -4   45.75    2.75
   0   6  -4   50.74    2.51
   0   6  -4   44.08    2.57
   0   6  -4   50.16    4.17
   0  -6   4   44.23    2.54
   0  -6   4   56.04    2.68
   0  -6   4   46.13    2.67
   0  -6   4   44.23    3.45
   0  -6   4   51.40    4.19
  -1   6  -4   -0.23    0.33
  -1   6  -4    0.38    0.46
  -1   6  -4    0.45    0.84
  -1   6  -4   -0.10    0.25
  -1   6  -4    0.87    0.36
   1  -6   4    0.20    0.35
   1  -6   4    0.44    0.49
   1  -6   4    1.01    0.71
   1  -6   4    0.67    0.75
   1  -6   4    0.34    0.32
  -2   6  -4    1.42    1.20
  -2   6  -4    2.74    0.62
  -2   6  -4    1.36    0.47
  -2   6  -4    0.96    0.40
   2  -6   4    1.27    0.94
   2  -6   4    1.55    0.60
   2  -6   4    1.90    0.70
   2  -6   4    1.73    0.58
   2  -6   4    2.21    0.86
   2  -6   4    1.55    0.36
  -3   6  -4    3.62    1.67
  -3   6  -4    2.24    0.56
   3  -6   4    3.28    0.77
   3  -6   4    2.17    0.76
   3  -6   4    2.83    1.33
   3  -6   4    3.54    0.68
   3  -6   4    2.83    0.98
   3  -6   4    2.27    0.74
   4  -6   4    9.73    1.49
   4  -6   4    4.56    1.80
   4  -6   4   10.74    1.89
   5  -6   4    4.37    1.31
   5  -6   4    5.10    1.17
   6  -6   4    2.74    1.12
   7  -6   4    2.09    1.23
   8  -6   4    2.59    1.41
   9   5  -4    0.94    0.46
   8   5  -4   -0.04    0.29
   7   5  -4    7.05    1.02
   6   5  -4    2.87    0.68
   6   5  -4    2.25    0.82
  -6  -5   4    1.06    0.77
   5   5  -4   19.77    2.17
   5   5  -4   15.20    1.55
  -5  -5   4   13.58    1.76
  -5  -5   4   18.19    1.26
   4   5  -4   36.32    2.43
   4   5  -4   38.17    2.92
  -4  -5   4   39.83    2.25
  -4  -5   4   41.81    2.05
   3   5  -4    0.38    0.16
   3   5  -4    0.22    0.34
   3   5  -4    0.24    0.15
   3   5  -4    0.66    0.57
  -3  -5   4    0.42    0.40
  -3  -5   4    0.25    0.41
   2   5  -4  157.20    6.47
   2   5  -4  163.29    7.26
   2   5  -4  167.24    8.28
   2   5  -4  161.50    7.63
  -2  -5   4  162.58   10.66
  -2  -5   4  161.64   10.66
  -2  -5   4  153.71    7.27
  -2  -5   4  158.11    8.53
  -2  -5   4  155.38    6.80
   1   5  -4   17.48    1.41
   1   5  -4   16.53    1.92
   1   5  -4   15.84    1.36
   1   5  -4   16.27    1.10
   1   5  -4   16.54    1.12
  -1  -5   4   19.76    1.34
  -1  -5   4   16.99    1.12
  -1  -5   4   17.81    1.94
  -1  -5   4   18.71    1.33
  -1  -5   4   17.61    2.32
   0   5  -4  132.46    6.13
   0   5  -4  130.39    5.93
   0   5  -4  130.52    6.28
   0   5  -4  131.92    9.28
   0   5  -4  136.00    5.56
   0  -5   4  130.57    5.92
   0  -5   4  132.56    5.83
   0  -5   4  123.49    5.94
   0  -5   4  136.43    9.31
   0  -5   4  123.05    5.76
   0  -5   4  128.80    7.13
  -1   5  -4   26.21    2.93
  -1   5  -4   26.84    1.78
  -1   5  -4   28.45    1.66
  -1   5  -4   27.93    1.88
  -1   5  -4   27.62    1.77
   1  -5   4   27.52    1.83
   1  -5   4   28.50    1.96
   1  -5   4   30.99    3.04
   1  -5   4   24.18    2.65
   1  -5   4   28.90    1.60
  -2   5  -4    0.17    0.42
  -2   5  -4   -0.59    0.75
  -2   5  -4   -0.17    0.28
  -2   5  -4    0.00    0.20
   2  -5   4    0.22    0.28
   2  -5   4   -0.02    0.71
   2  -5   4   -0.31    0.41
   2  -5   4    0.13    0.49
   2  -5   4   -0.25    0.26
   2  -5   4    0.04    0.21
  -3   5  -4    0.03    0.93
  -3   5  -4    0.64    0.38
   3  -5   4    0.35    0.31
   3  -5   4   -0.38    0.32
   3  -5   4    0.23    0.93
   3  -5   4   -0.12    0.49
   3  -5   4    0.60    0.50
   3  -5   4    0.12    0.34
  -4   5  -4    3.53    0.62
   4  -5   4    3.32    0.75
   4  -5   4    3.17    1.06
   4  -5   4    2.26    0.77
   4  -5   4    3.03    1.52
   5  -5   4    2.63    0.97
   5  -5   4    2.50    1.05
   6  -5   4    4.11    1.21
   6  -5   4    3.43    1.20
   7  -5   4    0.93    0.93
   8  -5   4    2.08    1.35
   9   4  -4   -0.20    0.27
   8   4  -4    0.56    0.33
   7   4  -4    1.77    0.50
   6   4  -4    1.81    0.54
   6   4  -4    2.18    0.80
  -6  -4   4    2.12    0.98
   5   4  -4    9.09    1.50
   5   4  -4    7.57    0.98
  -5  -4   4    8.12    0.97
   4   4  -4   17.30    1.30
   4   4  -4   14.32    1.88
  -4  -4   4   14.82    1.00
  -4  -4   4   14.51    1.07
   3   4  -4  206.06    9.37
   3   4  -4  199.15   10.07
  -3  -4   4  203.75    8.97
   2   4  -4   27.06    1.71
   2   4  -4   27.60    1.51
   2   4  -4   25.05    1.27
  -2  -4   4   21.47    2.23
  -2  -4   4   24.23    1.56
  -2  -4   4   24.84    2.71
   1   4  -4   38.15    2.15
   1   4  -4   39.88    3.14
   1   4  -4   37.84    1.85
   1   4  -4   38.01    2.21
  -1  -4   4   27.58    3.00
  -1  -4   4   38.72    1.95
  -1  -4   4   35.01    2.89
  -1  -4   4   39.86    2.07
  -1  -4   4   39.78    2.09
   0   4  -4   45.85    2.22
   0   4  -4   44.43    2.52
   0   4  -4   49.15    2.50
   0   4  -4   45.97    3.87
   0   4  -4   45.78    2.42
   0  -4   4   44.77    3.78
   0  -4   4   42.71    2.43
   0  -4   4   43.46    2.33
   0  -4   4   49.05    2.53
   0  -4   4   45.31    2.40
   0  -4   4   46.67    3.31
  -1   4  -4   18.38    1.25
  -1   4  -4   18.14    1.41
  -1   4  -4   18.19    2.30
  -1   4  -4   18.62    1.18
  -1   4  -4   17.15    1.22
   1  -4   4   15.12    1.27
   1  -4   4   18.06    2.25
   1  -4   4   15.34    1.08
   1  -4   4   17.81    1.37
   1  -4   4   18.05    1.66
   1  -4   4   20.77    2.35
  -2   4  -4   47.32    2.43
  -2   4  -4   50.57    4.41
  -2   4  -4   47.90    2.51
  -2   4  -4   49.34    2.82
   2  -4   4   43.74    2.74
   2  -4   4   44.02    3.25
   2  -4   4   49.82    4.38
   2  -4   4   45.98    2.17
   2  -4   4   41.21    2.61
  -3   4  -4   16.78    2.78
  -3   4  -4   15.94    1.13
   3  -4   4   23.51    3.27
   3  -4   4   16.61    1.04
   3  -4   4   19.98    2.21
   3  -4   4   17.88    1.20
   3  -4   4   16.78    1.76
   3  -4   4   15.63    1.30
  -4   4  -4   13.01    2.85
  -4   4  -4   17.23    1.14
   4  -4   4   16.18    2.14
   4  -4   4   14.95    1.32
   4  -4   4   17.79    2.90
   4  -4   4   17.64    2.02
   5  -4   4    2.53    0.88
   5  -4   4    1.98    1.61
   5  -4   4    3.45    1.10
   6  -4   4   -0.39    0.47
   6  -4   4    0.52    0.68
   7  -4   4   13.10    2.32
   8  -4   4    0.30    0.99
   9  -4   4   -0.46    1.03
   9   3  -4    0.01    0.22
   8   3  -4    9.57    0.95
   7   3  -4   14.89    1.82
   7   3  -4   12.29    1.01
   6   3  -4   59.50    3.21
   6   3  -4   55.73    3.85
  -6  -3   4   75.60    5.52
   5   3  -4    4.13    1.06
   5   3  -4    3.67    0.59
  -5  -3   4    3.92    0.72
  -5  -3   4    0.82    0.74
   4   3  -4   -0.06    0.48
   4   3  -4   -0.02    0.23
  -4  -3   4    0.04    0.21
   3   3  -4   39.28    2.94
   3   3  -4   37.25    2.19
  -3  -3   4   40.41    1.98
   2   3  -4    0.29    0.26
   2   3  -4    0.36    0.19
   2   3  -4    0.99    0.60
   2   3  -4    0.18    0.13
  -2  -3   4    0.24    0.28
   1   3  -4  130.34    6.78
   1   3  -4  127.42    5.19
   1   3  -4  127.17    5.78
   1   3  -4  128.92    5.98
  -1  -3   4  127.79    5.61
  -1  -3   4  121.38    5.72
  -1  -3   4  126.12    5.41
  -1  -3   4  124.48    6.93
  -1  -3   4  133.77    8.75
   0   3  -4  450.71   17.48
   0   3  -4  442.51   19.25
   0   3  -4  453.82   29.15
   0   3  -4  460.84   18.85
   0   3  -4  460.96   19.75
   0  -3   4  452.32   20.80
   0  -3   4  459.89   29.21
   0  -3   4  441.05   19.17
   0  -3   4  464.46   17.83
   0  -3   4  440.40   18.81
  -1   3  -4    8.07    0.84
  -1   3  -4    7.23    0.78
  -1   3  -4    7.17    0.74
  -1   3  -4    8.86    0.99
  -1   3  -4    8.01    1.70
   1  -3   4    8.36    0.89
   1  -3   4    9.44    1.53
   1  -3   4    6.83    0.88
   1  -3   4    8.59    1.12
   1  -3   4    8.40    0.69
   1  -3   4    9.29    1.70
  -2   3  -4    1.17    0.35
  -2   3  -4    3.34    1.29
  -2   3  -4    1.31    0.34
  -2   3  -4    0.69    0.44
   2  -3   4    2.59    0.67
   2  -3   4    1.26    0.50
   2  -3   4    1.77    1.03
   2  -3   4    1.19    0.68
   2  -3   4    1.93    0.26
   2  -3   4    1.72    0.40
  -3   3  -4   17.23    2.71
  -3   3  -4   16.21    1.06
   3  -3   4   17.98    1.26
   3  -3   4   19.62    3.03
   3  -3   4   17.59    1.78
   3  -3   4   15.51    0.97
   3  -3   4   17.30    0.92
   3  -3   4   15.25    1.94
  -4   3  -4    2.27    1.48
  -4   3  -4    1.65    0.39
   4  -3   4    2.51    0.84
   4  -3   4    2.12    0.50
   4  -3   4    1.81    1.29
   4  -3   4    2.29    0.87
   5  -3   4    4.14    1.04
   5  -3   4    6.85    2.08
   5  -3   4    4.52    1.20
   5  -3   4    3.95    0.71
   6  -3   4    4.60    1.18
   6  -3   4    3.53    1.14
   7  -3   4    0.23    0.75
   8  -3   4    4.01    1.58
   9  -3   4   -0.08    0.88
   9   2  -4   -0.20    0.19
   8   2  -4   -0.09    0.18
   7   2  -4   -0.20    0.48
   7   2  -4    0.26    0.20
   6   2  -4    0.32    0.24
  -6  -2   4    0.48    0.84
   5   2  -4    0.20    0.22
  -5  -2   4    0.36    0.35
  -5  -2   4   -0.12    0.70
   4   2  -4    0.10    0.21
  -4  -2   4    0.35    0.31
   3   2  -4  113.23    5.27
   2   2  -4   33.81    1.88
   2   2  -4   33.76    1.47
   2   2  -4   34.29    1.50
   2   2  -4   32.32    2.64
  -2  -2   4   33.55    1.74
  -2  -2   4   34.59    2.61
   1   2  -4   89.11    4.12
   1   2  -4   87.65    3.57
   1   2  -4   91.15    3.97
   1   2  -4   91.44    5.08
  -1  -2   4   73.37    6.05
  -1  -2   4   85.43    3.94
   0   2  -4  104.75    4.59
   0   2  -4  100.38    4.20
   0   2  -4  101.25    4.61
   0   2  -4  104.52    7.20
   0   2  -4   98.79    4.74
   0  -2   4  103.82    5.83
   0  -2   4  101.48    7.28
   0  -2   4  101.03    4.56
   0  -2   4   95.05    4.59
   0  -2   4  100.06    4.55
  -1   2  -4  223.09    9.71
  -1   2  -4  212.92    9.47
  -1   2  -4  224.46    8.65
  -1   2  -4  219.03    9.41
  -1   2  -4  213.10   14.68
   1  -2   4  222.27    9.76
   1  -2   4  218.82   14.69
   1  -2   4  220.28   10.75
   1  -2   4  204.97    9.46
   1  -2   4  219.86    9.10
   1  -2   4  219.38    9.37
  -2   2  -4   13.97    0.94
  -2   2  -4   11.70    1.33
  -2   2  -4   15.10    0.99
  -2   2  -4   12.74    2.15
   2  -2   4   13.46    1.02
   2  -2   4   13.73    1.29
   2  -2   4   17.46    1.55
   2  -2   4   16.40    1.93
   2  -2   4   19.68    2.66
  -3   2  -4   96.03    7.52
  -3   2  -4   94.46    4.27
  -3   2  -4   96.95    4.92
   3  -2   4   98.53    4.58
   3  -2   4   92.72    5.39
   3  -2   4   94.28    7.48
   3  -2   4   93.95    4.84
  -4   2  -4   71.18    6.41
  -4   2  -4   74.54    3.37
   4  -2   4   73.04    4.16
   4  -2   4   74.58    6.36
   4  -2   4   74.12    4.57
   4  -2   4   76.23    3.71
  -5   2  -4   21.86    1.23
   5  -2   4   24.05    2.62
   5  -2   4   29.05    3.38
   5  -2   4   21.04    2.28
   5  -2   4   22.73    1.52
   6  -2   4    1.37    0.91
   6  -2   4    0.90    0.68
   7  -2   4   -0.30    0.65
   7  -2   4   -0.12    0.54
   8  -2   4    0.05    0.82
   9  -2   4    1.15    1.18
   9   1  -4   -0.09    0.20
   8   1  -4    4.32    0.53
   7   1  -4    1.28    0.73
   6   1  -4    2.16    0.37
   6   1  -4    2.82    0.90
  -6  -1   4   -0.08    0.84
   5   1  -4   13.95    1.77
   5   1  -4   15.73    1.00
  -5  -1   4   13.73    2.34
   4   1  -4   27.58    2.27
   4   1  -4   29.01    1.58
  -4  -1   4   29.26    1.88
   3   1  -4   33.83    2.62
   3   1  -4   34.41    1.82
   2   1  -4    0.40    0.11
   2   1  -4    0.22    0.10
   2   1  -4    0.75    0.63
   2   1  -4    0.12    0.17
  -2  -1   4    0.32    0.21
  -2  -1   4    0.52    0.54
  -2  -1   4    0.67    0.31
   1   1  -4   58.06    2.71
   1   1  -4   58.42    2.95
   1   1  -4   58.14    2.46
   1   1  -4   55.52    2.82
  -1  -1   4   56.65    2.69
  -1  -1   4   59.34    3.91
   0   1  -4  391.47   25.03
   0   1  -4  374.70   16.41
   0   1  -4  391.97   14.92
   0   1  -4  388.26   16.86
   0  -1   4  380.68   16.18
   0  -1   4  395.36   16.42
   0  -1   4  387.74   25.05
   0  -1   4  392.10   15.36
  -1   1  -4  199.01    8.46
  -1   1  -4  183.13    8.31
  -1   1  -4  192.79   13.04
  -1   1  -4  192.98    8.59
   1  -1   4  186.24    9.66
   1  -1   4  189.18    8.42
   1  -1   4  191.88    8.28
   1  -1   4  190.16    8.07
   1  -1   4  207.36   13.18
   1  -1   4  195.18    8.61
  -2   1  -4   26.94    1.82
  -2   1  -4   27.15    1.52
  -2   1  -4   26.89    1.43
  -2   1  -4   26.33    2.87
   2  -1   4   28.76    1.67
   2  -1   4   27.02    1.56
   2  -1   4   26.98    2.84
   2  -1   4   28.90    1.84
   2  -1   4   27.01    2.33
  -3   1  -4    3.87    0.47
  -3   1  -4    6.04    1.56
  -3   1  -4    4.10    0.85
   3  -1   4    4.16    0.56
   3  -1   4    3.90    1.01
   3  -1   4    5.55    1.55
   3  -1   4    4.55    0.83
  -4   1  -4    1.96    1.35
   4  -1   4    4.30    0.58
   4  -1   4    3.85    0.84
   4  -1   4    2.97    1.33
   4  -1   4    5.49    1.21
  -5   1  -4    4.22    1.80
   5  -1   4    2.87    1.03
   5  -1   4    3.18    0.53
   5  -1   4    4.13    1.02
   5  -1   4    1.84    1.18
   6  -1   4    0.83    0.34
   6  -1   4   -0.06    1.09
   6  -1   4    0.45    0.59
   6  -1   4    2.78    1.10
   7  -1   4    8.88    1.66
   7  -1   4    6.38    1.65
   8  -1   4    2.04    1.14
   9   0  -4    0.62    0.28
   8   0  -4    1.80    0.38
   7   0  -4    7.83    1.33
   7   0  -4    7.37    0.63
   6   0  -4    0.61    0.24
   6   0  -4    0.55    0.66
   5   0  -4    0.00    0.53
   5   0  -4    0.33    0.21
  -5   0   4   -0.16    0.72
   4   0  -4    9.80    1.44
   4   0  -4   12.30    0.81
  -4   0   4   10.76    1.25
   3   0  -4    1.77    0.70
   3   0  -4    1.74    0.32
   2   0  -4   21.52    2.28
   2   0  -4   18.71    1.13
  -2   0   4   18.34    1.10
  -2   0   4   19.86    1.00
   1   0  -4  163.16    6.33
   1   0  -4  142.93    5.77
   1   0  -4  138.48    6.54
  -1   0   4  151.98    6.33
  -1   0   4  134.54    6.65
  -1   0   4  136.30    7.50
   0   0  -4   15.18    0.99
   0   0  -4   15.95    1.02
   0   0  -4   14.69    0.89
   0   0   4   14.67    0.98
   0   0   4   17.83    2.19
   0   0   4   19.01    2.34
   0   0   4   19.25    1.58
  -1   0  -4   35.46    1.74
  -1   0  -4   29.86    1.91
  -1   0  -4   34.10    3.11
  -1   0  -4   31.27    1.77
   1   0   4   32.83    1.70
   1   0   4   36.83    3.35
   1   0   4   31.36    2.05
   1   0   4   31.86    1.98
   1   0   4   36.31    1.83
  -2   0  -4    0.03    0.16
  -2   0  -4    0.39    0.24
  -2   0  -4    0.17    0.35
  -2   0  -4    0.11    0.81
   2   0   4   -0.44    0.65
   2   0   4    0.02    0.53
   2   0   4    0.17    0.17
   2   0   4    0.24    0.30
   2   0   4    0.08    0.33
  -3   0  -4   22.96    1.77
  -3   0  -4   24.07    2.85
   3   0   4   27.06    2.91
   3   0   4   26.21    1.81
   3   0   4   23.79    2.54
   3   0   4   25.19    1.45
  -4   0  -4    0.67    1.07
   4   0   4    0.93    0.68
   4   0   4    1.02    0.93
   4   0   4    1.34    0.58
   4   0   4    1.34    0.33
  -5   0  -4   -0.24    1.11
   5   0   4   -0.36    0.54
   5   0   4    0.76    0.29
   5   0   4    0.13    0.99
   5   0   4    0.71    0.58
   6   0   4    0.08    0.78
   6   0   4   -0.12    0.20
   6   0   4   -0.09    0.50
   6   0   4   -0.37    0.84
   7   0   4    4.18    1.17
   7   0   4    2.62    1.20
   9  -1  -4    0.42    0.32
   8  -1  -4    1.32    0.37
   7  -1  -4    1.18    0.33
   7  -1  -4    1.42    0.73
   6  -1  -4    1.53    0.69
   6  -1  -4    1.66    0.36
   5  -1  -4   22.40    1.29
   5  -1  -4   21.80    2.15
   4  -1  -4    5.46    0.58
   4  -1  -4    6.45    1.16
  -4   1   4    5.10    0.91
   3  -1  -4   28.14    1.52
   3  -1  -4   26.87    2.19
   2  -1  -4    8.21    0.66
   2  -1  -4    5.25    1.15
  -2   1   4    9.21    0.55
  -2   1   4    8.69    0.67
   1  -1  -4   27.71    1.38
   1  -1  -4   24.46    1.51
   1  -1  -4   29.11    1.34
  -1   1   4   26.92    2.22
  -1   1   4   31.86    1.47
  -1   1   4   26.71    1.77
   0  -1  -4   69.42    3.31
   0  -1  -4   71.98    3.47
   0  -1  -4   81.69    3.09
   0  -1  -4   68.54    3.71
   0   1   4   72.58    3.33
   0   1   4   74.92    3.55
   0   1   4   63.91    4.39
  -1  -1  -4    1.28    0.31
  -1  -1  -4    1.24    0.49
  -1  -1  -4    1.82    1.14
  -1  -1  -4    1.13    0.34
  -1  -1  -4    0.29    0.34
   1   1   4    2.55    1.30
   1   1   4    1.53    0.37
   1   1   4    0.82    0.65
   1   1   4    2.08    0.61
   1   1   4    1.93    1.11
  -2  -1  -4   15.25    1.03
  -2  -1  -4   16.41    1.26
  -2  -1  -4   18.38    2.47
   2   1   4   15.85    1.24
   2   1   4   16.71    2.12
   2   1   4   16.32    1.13
   2   1   4   15.63    1.04
  -3  -1  -4   10.61    1.95
  -3  -1  -4   13.28    1.33
   3   1   4   10.46    1.23
   3   1   4   11.83    2.05
   3   1   4   11.99    0.86
  -4  -1  -4   75.11    3.93
  -4  -1  -4   68.82    5.98
   4   1   4   70.10    3.85
   4   1   4   68.05    5.86
   4   1   4   72.40    3.47
  -5  -1  -4    8.95    2.26
   5   1   4   11.12    1.52
   5   1   4    9.32    0.80
   5   1   4    8.30    1.98
  -6  -1  -4    1.51    1.69
   6   1   4    3.62    0.56
   6   1   4    3.64    1.03
   6   1   4    4.03    1.64
   7   1   4   -0.31    0.53
   8   1   4    3.16    1.35
   8   1   4    2.68    1.04
   9   1   4    0.11    1.13
   9  -2  -4    0.25    0.34
   8  -2  -4    2.16    0.49
   7  -2  -4    9.46    0.95
   6  -2  -4   34.94    1.96
   6  -2  -4   35.30    2.69
   5  -2  -4   13.90    1.05
   5  -2  -4   16.13    1.88
  -5   2   4   24.39    2.89
   4  -2  -4    2.44    0.79
   4  -2  -4    1.31    0.32
  -4   2   4    1.29    0.89
   3  -2  -4   82.24    3.85
   3  -2  -4   80.35    4.64
  -3   2   4   78.95    4.12
   2  -2  -4   19.51    2.14
   2  -2  -4   18.55    1.18
   2  -2  -4   19.34    0.89
   2  -2  -4   19.85    0.86
  -2   2   4   18.85    1.20
  -2   2   4   19.87    1.04
   1  -2  -4  388.73   17.09
   1  -2  -4  394.53   15.09
   1  -2  -4  397.05   16.51
  -1   2   4  377.78   16.94
  -1   2   4  395.65   17.90
  -1   2   4  400.70   16.60
   0  -2  -4   37.84    2.38
   0  -2  -4   37.07    1.88
   0  -2  -4   35.44    1.98
   0  -2  -4   35.79    1.75
   0   2   4   35.79    2.25
   0   2   4   36.45    2.40
   0   2   4   32.66    2.89
   0   2   4   39.35    1.91
  -1  -2  -4  136.79    6.37
  -1  -2  -4  138.20    6.13
  -1  -2  -4  135.58    9.50
  -1  -2  -4  140.57    5.63
   1   2   4  138.98    6.36
   1   2   4  141.77    9.65
   1   2   4  144.27    6.06
   1   2   4  138.64    6.24
   1   2   4  142.61    7.67
  -2  -2  -4   16.96    1.24
  -2  -2  -4   15.46    1.90
  -2  -2  -4   15.30    1.05
   2   2   4   20.11    2.48
   2   2   4   14.59    1.02
   2   2   4   13.89    2.00
   2   2   4   14.83    1.21
   2   2   4   13.83    1.09
  -3  -2  -4   60.22    3.21
  -3  -2  -4   61.68    4.99
   3   2   4   57.39    3.19
   3   2   4   58.96    2.47
   3   2   4   56.89    4.87
   3   2   4   62.94    3.02
   3   2   4   61.41    2.42
   3   2   4   53.37    4.10
  -4  -2  -4    6.16    1.02
  -4  -2  -4    6.39    1.76
   4   2   4    6.84    0.75
   4   2   4    7.09    1.08
   4   2   4    5.98    1.46
   4   2   4    4.69    1.37
  -5  -2  -4    1.61    1.34
   5   2   4    0.73    0.96
   5   2   4    2.16    1.05
   5   2   4    0.95    0.60
   5   2   4    0.77    0.32
  -6  -2  -4   -0.28    1.30
   6   2   4    0.10    0.76
   6   2   4    0.21    0.24
   6   2   4    0.26    0.86
   6   2   4    0.30    0.53
   7   2   4    5.43    1.22
   7   2   4   11.14    2.48
   7   2   4    5.82    1.68
   8   2   4    1.17    1.19
   8   2   4   -0.13    0.59
   9   2   4    1.71    1.33
   9  -3  -4    0.06    0.39
   8  -3  -4    0.33    0.37
   7  -3  -4    0.74    0.40
   6  -3  -4    4.68    0.71
   6  -3  -4    5.63    1.28
   5  -3  -4    8.42    1.45
   5  -3  -4    6.01    0.76
   4  -3  -4   14.16    1.02
   4  -3  -4   12.47    1.68
  -4   3   4   11.17    2.01
   3  -3  -4   60.85    3.80
   3  -3  -4   58.84    2.98
  -3   3   4   62.16    2.64
  -3   3   4   59.03    3.29
  -3   3   4   53.69    2.69
   2  -3  -4    0.41    0.18
   2  -3  -4    0.71    0.27
   2  -3  -4    0.10    0.46
   2  -3  -4    0.62    0.27
  -2   3   4    0.23    0.21
  -2   3   4    1.34    0.40
   1  -3  -4  120.59    5.65
   1  -3  -4  124.71    5.30
   1  -3  -4  100.57    6.45
   1  -3  -4  119.82    4.95
  -1   3   4  123.63    5.79
  -1   3   4  123.90    6.37
  -1   3   4  127.71    5.39
   0  -3  -4   28.31    1.95
   0  -3  -4   27.35    1.54
   0  -3  -4   30.24    1.49
   0  -3  -4   27.31    1.68
   0   3   4   30.87    2.94
   0   3   4   30.58    1.92
   0   3   4   27.91    2.01
  -1  -3  -4   27.98    1.47
  -1  -3  -4   28.62    2.05
  -1  -3  -4   28.60    1.71
   1   3   4   28.67    2.74
   1   3   4   27.41    1.80
   1   3   4   32.91    2.70
  -2  -3  -4   -0.10    0.80
  -2  -3  -4    0.17    0.25
   2   3   4    1.49    1.04
   2   3   4   -0.06    0.26
   2   3   4   -0.11    0.63
   2   3   4    0.31    0.34
   2   3   4   -0.07    0.06
  -3  -3  -4    6.71    0.90
  -3  -3  -4    5.67    1.47
   3   3   4    5.19    1.30
   3   3   4    7.50    1.00
   3   3   4    7.47    1.57
   3   3   4    5.96    0.44
   3   3   4    6.73    0.62
   3   3   4    5.68    0.70
  -4  -3  -4   50.38    4.75
  -4  -3  -4   54.91    3.11
   4   3   4   56.75    4.20
   4   3   4   57.40    2.87
   4   3   4   58.08    3.14
   4   3   4   50.27    4.65
  -5  -3  -4    3.66    1.75
   5   3   4    2.64    1.24
   5   3   4    3.64    1.34
   5   3   4    4.31    0.93
   5   3   4    5.36    0.71
  -6  -3  -4   -0.95    1.36
   6   3   4   -1.30    0.65
   6   3   4   -0.10    0.22
   6   3   4   -1.20    0.66
   6   3   4    0.10    0.46
   7   3   4    4.92    1.12
   7   3   4    4.63    1.55
   7   3   4    9.67    2.26
   8   3   4   -0.72    0.90
   8   3   4    0.89    0.74
   9   3   4   -0.45    1.11
   9  -4  -4   -0.36    0.43
   8  -4  -4    0.50    0.44
   7  -4  -4    3.91    0.77
   6  -4  -4    0.42    0.33
   5  -4  -4   -0.07    0.58
   5  -4  -4    0.49    0.35
   4  -4  -4    1.80    0.85
   4  -4  -4    0.60    0.36
  -4   4   4    1.11    1.12
  -4   4   4    0.69    0.30
  -4   4   4    0.68    0.25
   3  -4  -4    1.40    0.41
   3  -4  -4    1.98    0.83
  -3   4   4    2.13    0.37
  -3   4   4    2.23    0.50
   2  -4  -4   21.88    1.14
   2  -4  -4   20.98    1.44
   2  -4  -4   17.69    2.17
   2  -4  -4   22.55    1.39
  -2   4   4   21.55    1.64
  -2   4   4   22.00    1.53
  -2   4   4   22.07    1.26
   1  -4  -4   24.94    1.45
   1  -4  -4   28.80    2.87
   1  -4  -4   28.32    1.47
  -1   4   4   29.13    1.58
  -1   4   4   28.52    1.95
  -1   4   4   31.07    2.30
   0  -4  -4   83.58    4.30
   0  -4  -4   89.64    3.78
   0  -4  -4   87.96    4.04
   0  -4  -4   91.60    4.50
   0   4   4   85.66    4.58
   0   4   4   88.85    4.22
   0   4   4   82.19    5.12
  -1  -4  -4    0.27    0.28
  -1  -4  -4   -0.37    0.47
  -1  -4  -4   -0.08    0.19
   1   4   4   -0.02    0.49
   1   4   4    0.32    0.40
   1   4   4   -0.06    0.63
  -2  -4  -4    0.35    0.29
  -2  -4  -4    0.25    0.24
  -2  -4  -4    0.88    0.61
   2   4   4    0.47    0.30
   2   4   4    0.49    0.37
   2   4   4   -0.36    0.26
   2   4   4    0.71    0.93
   2   4   4    0.60    0.72
  -3  -4  -4  106.99    4.86
  -3  -4  -4   83.27    7.22
   3   4   4  106.23    4.14
   3   4   4  101.26    6.26
   3   4   4  104.74    4.93
   3   4   4   97.00    7.39
   3   4   4  103.66    4.30
   3   4   4  106.54    4.90
  -4  -4  -4   10.13    1.20
  -4  -4  -4    8.80    1.89
   4   4   4    6.77    1.60
   4   4   4    5.85    0.93
   4   4   4    8.57    0.93
   4   4   4    4.55    1.27
  -5  -4  -4    3.98    1.72
  -5  -4  -4    1.80    0.72
   5   4   4    3.24    1.30
   5   4   4    5.20    1.55
   5   4   4    1.87    0.48
   5   4   4    2.82    0.76
   6   4   4    8.73    2.01
   6   4   4   11.01    1.10
   6   4   4    5.69    1.57
   6   4   4    7.99    1.25
  -7  -4  -4   -1.06    1.24
   7   4   4    0.97    0.70
   7   4   4    1.09    1.05
   7   4   4    0.96    1.01
   8   4   4   -0.17    0.49
   8   4   4   -0.88    0.86
   9   4   4    1.84    1.29
   8  -5  -4    0.89    0.57
   7  -5  -4   -0.05    0.35
   6  -5  -4    0.73    0.47
   5  -5  -4    1.75    0.57
   4  -5  -4   10.12    1.18
   4  -5  -4   12.20    1.89
  -4   5   4   10.57    1.06
   3  -5  -4    3.15    0.62
   3  -5  -4    5.14    1.26
  -3   5   4    1.51    0.88
  -3   5   4    3.28    0.67
  -3   5   4    4.45    0.63
   2  -5  -4    9.58    0.75
   2  -5  -4    9.35    1.70
   2  -5  -4   12.09    1.21
   2  -5  -4    9.46    1.07
  -2   5   4   10.02    1.31
  -2   5   4    8.91    1.15
  -2   5   4   10.55    0.85
   1  -5  -4    2.35    0.55
   1  -5  -4    1.49    0.38
   1  -5  -4    2.28    0.96
   1  -5  -4    2.04    0.40
  -1   5   4    2.82    0.75
  -1   5   4    1.68    0.63
  -1   5   4    2.74    0.77
   0  -5  -4    1.43    0.50
   0  -5  -4    2.22    0.71
   0  -5  -4    1.71    0.43
   0  -5  -4    2.19    0.47
   0   5   4    1.73    0.82
   0   5   4    0.82    0.52
   0   5   4    0.93    0.69
  -1  -5  -4   17.38    1.86
  -1  -5  -4   17.89    1.18
  -1  -5  -4   19.54    1.43
   1   5   4   17.32    2.35
   1   5   4   17.22    1.58
   1   5   4   19.01    1.96
  -2  -5  -4   31.52    2.03
  -2  -5  -4   34.59    1.75
  -2  -5  -4   29.84    2.32
   2   5   4   29.54    1.90
   2   5   4   32.97    3.03
   2   5   4   33.47    3.40
   2   5   4   30.85    1.91
   2   5   4   31.25    1.97
  -3  -5  -4  152.31    6.97
  -3  -5  -4  140.32    9.65
  -3  -5  -4  143.58    6.67
   3   5   4  145.87    6.40
   3   5   4  144.07    8.06
   3   5   4  122.93    9.64
   3   5   4  134.01    5.80
   3   5   4  135.72    6.57
   3   5   4  135.30    5.60
  -4  -5  -4    4.28    1.38
  -4  -5  -4    5.60    0.90
   4   5   4    4.83    0.75
   4   5   4    5.50    0.88
   4   5   4    6.12    1.59
   4   5   4    2.90    1.10
  -5  -5  -4    2.48    1.21
  -5  -5  -4    2.56    0.77
   5   5   4    2.81    0.73
   5   5   4    2.00    1.06
   5   5   4    1.56    0.50
   5   5   4    1.51    1.12
   6   5   4   45.24    4.50
   6   5   4   55.48    3.20
   6   5   4   49.63    4.20
   7   5   4   29.01    3.63
   7   5   4   34.51    2.54
   8   5   4    4.36    1.51
   9   5   4    0.56    1.14
   8  -6  -4    0.59    0.57
   7  -6  -4    0.04    0.40
   6  -6  -4    0.81    0.51
   5  -6  -4    5.24    0.97
   4  -6  -4    1.81    0.62
   3  -6  -4    2.47    0.67
   3  -6  -4    2.49    1.01
  -3   6   4    2.57    0.71
  -3   6   4    1.46    1.11
   2  -6  -4   16.31    1.62
   2  -6  -4   19.37    1.54
   2  -6  -4   18.43    1.17
  -2   6   4   16.35    1.80
  -2   6   4   17.61    1.77
   1  -6  -4   22.04    1.29
   1  -6  -4   19.47    1.46
   1  -6  -4   18.05    2.61
   1  -6  -4   20.85    1.63
   1  -6  -4   19.64    1.31
  -1   6   4   23.34    2.35
  -1   6   4   22.66    2.10
  -1   6   4   19.47    1.89
   0  -6  -4   95.06    5.12
   0  -6  -4  104.96    4.74
   0  -6  -4  104.01    4.47
   0  -6  -4  103.08    5.18
   0   6   4   99.83    5.38
   0   6   4   96.07    5.82
   0   6   4  100.98    4.90
  -1  -6  -4   20.82    1.77
  -1  -6  -4   28.95    2.20
  -1  -6  -4   30.69    1.64
   1   6   4   29.17    1.95
   1   6   4   25.25    2.91
   1   6   4   29.06    2.28
  -2  -6  -4    6.36    1.20
  -2  -6  -4    6.55    0.80
  -2  -6  -4    6.09    0.96
   2   6   4    4.60    0.82
   2   6   4    7.75    1.59
   2   6   4    4.23    1.29
  -3  -6  -4  132.27    6.46
  -3  -6  -4  135.99    6.73
   3   6   4  107.21    9.07
   3   6   4  140.42    5.68
   3   6   4  137.30    7.82
   3   6   4  139.68    6.09
  -4  -6  -4    6.10    1.64
   4   6   4    4.76    1.23
   4   6   4    6.69    0.98
   4   6   4    6.49    0.94
   4   6   4    5.45    0.58
   4   6   4    6.45    1.67
   4   6   4    6.37    0.54
  -5  -6  -4    9.96    1.32
  -5  -6  -4   10.84    2.17
   5   6   4   15.34    1.25
   5   6   4    8.81    1.81
   5   6   4   13.00    2.34
   5   6   4   12.12    1.41
  -6  -6  -4   11.44    2.43
   6   6   4   10.83    2.17
   6   6   4    9.76    1.35
   6   6   4   12.13    2.06
   7   6   4    4.97    1.08
   7   6   4    4.96    1.69
   8   6   4    2.06    1.35
   9   6   4    1.89    1.24
   8  -7  -4    0.02    0.57
   7  -7  -4    3.91    1.03
   6  -7  -4    3.22    0.88
   5  -7  -4   -0.07    0.42
   4  -7  -4   10.55    1.44
   3  -7  -4    6.75    0.65
   3  -7  -4    5.45    0.54
   3  -7  -4    5.04    0.96
  -3   7   4    2.91    1.52
  -3   7   4    6.52    1.17
   2  -7  -4    0.28    0.29
   2  -7  -4    0.32    0.64
   2  -7  -4    0.27    0.17
   2  -7  -4    0.54    0.60
   2  -7  -4   -0.10    0.37
   2  -7  -4   -0.11    0.15
  -2   7   4    0.86    0.58
  -2   7   4    0.36    0.60
   1  -7  -4   33.82    2.33
   1  -7  -4   32.98    1.83
   1  -7  -4   32.04    2.05
   1  -7  -4   34.12    1.92
  -1   7   4   31.21    2.48
  -1   7   4   33.46    2.34
  -1   7   4   32.80    2.62
   0  -7  -4  143.60    7.45
   0  -7  -4  152.33    6.48
   0  -7  -4  158.95    7.42
   0   7   4  152.17    7.69
   0   7   4  158.37    8.27
   0   7   4  150.52    6.94
  -1  -7  -4   53.95    3.48
  -1  -7  -4   57.39    2.84
  -1  -7  -4   56.43    3.37
   1   7   4   54.14    3.61
   1   7   4   56.85    3.18
   1   7   4   59.26    4.19
  -2  -7  -4   52.89    2.67
  -2  -7  -4   51.90    3.17
  -2  -7  -4   49.02    3.39
   2   7   4   53.17    2.93
   2   7   4   52.47    3.40
   2   7   4   53.97    4.15
  -3  -7  -4    4.79    0.72
  -3  -7  -4    5.07    0.92
  -3  -7  -4    5.65    1.24
   3   7   4    6.07    0.96
   3   7   4    8.15    1.64
   3   7   4    6.72    0.94
   3   7   4    7.26    1.74
   3   7   4    7.25    0.94
   4   7   4   62.36    2.71
   4   7   4   53.24    4.55
   4   7   4   62.44    3.30
   4   7   4   63.76    3.52
   4   7   4   58.99    2.82
   5   7   4    2.82    1.31
   5   7   4    4.97    1.27
   5   7   4    6.16    0.99
   6   7   4    3.06    1.40
   6   7   4    4.41    0.91
   6   7   4    2.54    1.02
   7   7   4    0.96    0.97
   8   7   4   -0.56    0.87
   9   7   4    0.35    0.97
   8  -8  -4    0.02    0.63
   7  -8  -4    1.08    0.70
   6  -8  -4   -0.11    0.49
   5  -8  -4    1.62    0.70
   4  -8  -4    1.54    0.68
   3  -8  -4    0.29    0.51
   3  -8  -4    0.47    0.50
   3  -8  -4    0.13    0.33
   2  -8  -4    3.28    0.41
   2  -8  -4    3.03    0.87
   2  -8  -4    3.39    1.33
   2  -8  -4    3.97    0.97
   2  -8  -4    3.26    0.64
   2  -8  -4    2.38    0.37
  -2   8   4    4.20    1.07
  -2   8   4    2.88    1.21
  -2   8   4    1.22    0.69
  -2   8   4    3.27    0.90
   1  -8  -4   22.75    1.48
   1  -8  -4   22.65    1.94
   1  -8  -4   22.10    1.66
   1  -8  -4   24.65    1.62
  -1   8   4   20.69    2.16
  -1   8   4   21.00    2.33
  -1   8   4   22.80    2.55
   0  -8  -4   21.27    1.50
   0  -8  -4   19.62    2.04
   0  -8  -4   21.84    2.12
   0   8   4   20.38    2.53
   0   8   4   17.62    2.19
   0   8   4   23.08    2.17
  -1  -8  -4   51.59    2.80
  -1  -8  -4   56.16    3.41
  -1  -8  -4   55.53    3.47
   1   8   4   56.94    4.16
   1   8   4   53.00    3.64
   1   8   4   50.68    3.10
  -2  -8  -4    2.78    0.77
  -2  -8  -4    1.17    0.44
  -2  -8  -4    0.51    0.73
   2   8   4   -0.25    0.65
   2   8   4    1.07    0.58
   2   8   4    2.61    0.97
  -3  -8  -4   70.99    4.06
  -3  -8  -4   68.07    3.33
   3   8   4   71.04    5.12
   3   8   4   63.72    5.21
   3   8   4   65.24    3.42
   3   8   4   68.15    3.49
   4   8   4    3.82    0.73
   4   8   4    3.28    0.62
   4   8   4    3.22    0.52
   4   8   4    4.32    1.56
   4   8   4    1.21    0.90
   5   8   4   15.58    2.11
   5   8   4   20.52    3.07
   5   8   4   22.85    1.59
   6   8   4    0.16    0.81
   6   8   4    0.04    0.40
   7   8   4    3.68    1.57
   8   8   4    0.71    0.96
   9   8   4   -0.18    1.11
   7  -9  -4    0.91    0.75
   6  -9  -4    3.53    1.04
   5  -9  -4    3.31    1.03
   4  -9  -4    5.48    1.18
   3  -9  -4    2.95    0.61
   3  -9  -4    1.86    0.71
   3  -9  -4    1.83    0.81
   2  -9  -4    3.01    0.89
   2  -9  -4    2.16    0.39
   2  -9  -4    1.35    0.36
   2  -9  -4    2.17    0.62
  -2   9   4    1.91    1.32
  -2   9   4    2.69    1.06
   1  -9  -4   15.42    1.25
   1  -9  -4   16.34    1.58
   1  -9  -4   14.71    1.87
   1  -9  -4   16.46    1.53
  -1   9   4   20.56    2.19
  -1   9   4   14.97    2.08
  -1   9   4   17.28    2.21
   0  -9  -4    8.13    1.35
   0  -9  -4    5.89    1.16
   0  -9  -4    7.28    1.03
   0   9   4    7.42    1.28
   0   9   4    5.42    1.42
   0   9   4    7.75    1.64
  -1  -9  -4    3.46    0.93
  -1  -9  -4    5.16    1.19
  -1  -9  -4    3.57    0.73
   1   9   4    3.73    1.22
   1   9   4    3.63    1.31
   1   9   4    3.57    0.92
  -2  -9  -4    7.46    1.03
  -2  -9  -4    7.46    1.33
  -2  -9  -4    9.86    1.67
   2   9   4    7.19    1.50
   2   9   4    6.45    1.10
   2   9   4   10.88    2.17
  -3  -9  -4    8.98    1.09
  -3  -9  -4    4.04    1.00
   3   9   4    5.13    1.58
   3   9   4    5.77    0.91
   3   9   4    6.27    1.04
   3   9   4    2.51    1.25
   4   9   4    0.17    0.41
   4   9   4   -0.66    0.82
   4   9   4    0.84    0.39
   4   9   4    0.48    0.98
   5   9   4    0.48    0.22
   5   9   4    1.61    1.17
   5   9   4    0.48    0.47
   5   9   4    1.02    0.30
   6   9   4    0.41    0.87
   7   9   4   -0.15    0.88
   8   9   4   -0.75    0.90
   9   9   4    1.63    1.31
   7 -10  -4    0.16    0.68
   6 -10  -4    0.72    0.69
   5 -10  -4   -0.25    0.49
   4 -10  -4    1.40    0.77
   3 -10  -4   10.66    1.72
   3 -10  -4   11.87    1.23
   2 -10  -4    4.26    0.87
   2 -10  -4    5.19    0.61
   2 -10  -4    3.34    0.53
   2 -10  -4    4.19    1.12
  -2  10   4    2.93    1.26
   1 -10  -4   -0.39    0.41
   1 -10  -4   -0.45    0.42
   1 -10  -4    0.13    0.42
   1 -10  -4    0.60    0.68
  -1  10   4    0.72    1.00
  -1  10   4   -0.15    0.70
  -1  10   4   -0.01    0.92
   0 -10  -4  100.82    5.25
   0 -10  -4   95.42    5.53
   0 -10  -4   95.08    4.64
   0  10   4   97.11    5.10
   0  10   4   88.24    5.66
   0  10   4   93.72    5.98
  -1 -10  -4    1.57    0.66
  -1 -10  -4    1.16    0.90
  -1 -10  -4    0.55    0.63
   1  10   4    3.96    1.30
   1  10   4    1.49    1.17
   1  10   4    1.70    0.82
  -2 -10  -4   53.96    3.80
  -2 -10  -4   60.26    4.02
  -2 -10  -4   59.58    3.19
   2  10   4   60.53    4.16
   2  10   4   57.62    3.40
   2  10   4   57.60    4.60
  -3 -10  -4    4.16    0.82
   3  10   4    6.01    1.80
   3  10   4    3.03    0.82
   3  10   4    1.72    1.35
   3  10   4    2.46    0.71
   4  10   4   13.48    1.35
   4  10   4   11.83    1.32
   4  10   4   12.93    2.57
   5  10   4    5.02    0.67
   5  10   4    3.45    1.58
   6  10   4    0.10    0.87
   7  10   4   -1.22    0.72
   8  10   4   -0.06    0.99
   9  10   4    0.15    1.10
   6 -11  -4    1.02    0.89
   5 -11  -4   -0.24    0.50
   4 -11  -4    0.02    0.59
   3 -11  -4   -0.36    0.42
   3 -11  -4    0.72    0.69
   2 -11  -4   -0.01    0.50
   2 -11  -4   -0.77    0.46
   2 -11  -4    0.10    0.32
   1 -11  -4    0.18    0.48
   1 -11  -4   -0.28    0.46
   1 -11  -4    0.32    0.66
  -1  11   4   -0.41    0.69
  -1  11   4    1.82    1.21
  -1  11   4    1.48    1.25
   0 -11  -4   34.83    2.34
   0 -11  -4   31.73    2.58
   0 -11  -4   33.82    2.89
   0  11   4   35.35    3.67
   0  11   4   39.40    3.90
   0  11   4   31.03    2.90
  -1 -11  -4    3.43    1.15
  -1 -11  -4    4.32    1.19
  -1 -11  -4    4.10    0.91
   1  11   4    5.75    1.68
   1  11   4    3.74    1.06
   1  11   4    2.63    1.25
  -2 -11  -4   28.56    2.10
  -2 -11  -4   27.90    2.99
   2  11   4   39.67    4.17
   2  11   4   31.49    2.37
   2  11   4   35.02    3.45
  -3 -11  -4    6.77    1.12
   3  11   4    1.36    1.43
   3  11   4    6.65    1.55
   3  11   4    3.25    1.36
   3  11   4    3.54    0.91
   4  11   4   23.90    1.73
   4  11   4   25.22    1.86
   4  11   4   32.91    4.05
   5  11   4    2.16    0.52
   5  11   4    2.12    1.31
   6  11   4   25.27    3.80
   7  11   4    6.48    2.08
   8  11   4   -0.15    1.07
   9  11   4   -0.24    0.87
   6 -12  -4    1.01    0.93
   5 -12  -4    5.13    1.48
   4 -12  -4   -0.19    0.58
   3 -12  -4    1.21    0.60
   3 -12  -4    2.85    1.11
   2 -12  -4    0.22    0.63
   2 -12  -4    1.16    0.66
   2 -12  -4    0.94    0.39
   1 -12  -4    6.59    1.11
   1 -12  -4    5.08    1.42
   1 -12  -4    5.66    0.96
  -1  12   4    6.59    1.74
   0 -12  -4   22.04    2.08
   0 -12  -4   20.41    2.61
   0  12   4   18.35    3.05
   0  12   4   19.43    2.80
   0  12   4   25.69    2.67
  -1 -12  -4    0.45    0.73
  -1 -12  -4    0.90    0.62
  -1 -12  -4   -0.24    0.71
   1  12   4    0.10    0.65
   1  12   4   -0.58    0.74
   1  12   4    0.35    1.10
   1  12   4   -0.63    0.65
  -2 -12  -4   10.49    1.45
   2  12   4   17.74    2.89
   2  12   4    9.68    1.46
   2  12   4   11.99    2.22
  -3 -12  -4   53.16    3.18
   3  12   4   54.52    3.34
   3  12   4   50.16    3.96
   3  12   4   57.95    4.80
   4  12   4    0.69    0.51
   4  12   4    0.09    0.97
   5  12   4   17.25    3.05
   5  12   4   14.42    1.40
   6  12   4    1.08    1.13
   7  12   4    7.87    2.17
   8  12   4    0.15    0.88
   9  12   4    1.00    1.16
   5 -13  -4   -0.69    0.70
   4 -13  -4   -0.19    0.71
   3 -13  -4    0.50    0.61
   3 -13  -4    0.14    0.82
   2 -13  -4    0.79    0.37
   2 -13  -4   -0.30    0.64
   2 -13  -4    1.04    0.69
   1 -13  -4   -0.39    0.68
   1 -13  -4    0.32    0.53
   1 -13  -4   -0.14    0.46
  -1  13   4    0.71    1.12
   0 -13  -4    0.64    0.59
   0 -13  -4    0.46    0.76
   0  13   4   -0.34    0.92
   0  13   4    1.00    0.87
   0  13   4   -0.05    1.04
  -1 -13  -4   62.78    3.82
  -1 -13  -4   73.64    4.92
   1  13   4   75.21    5.58
   1  13   4   69.62    6.01
   1  13   4   66.33    4.14
   1  13   4   60.17    4.84
  -2 -13  -4   15.98    1.85
   2  13   4   11.96    2.35
   2  13   4   13.86    1.92
   2  13   4   14.86    2.64
  -3 -13  -4    2.02    0.76
   3  13   4    2.21    0.88
   3  13   4    0.86    1.20
   3  13   4    2.03    1.20
   4  13   4    1.83    0.67
   4  13   4    2.54    1.40
   5  13   4   24.89    1.78
   5  13   4   21.58    3.39
   6  13   4    3.90    1.86
   7  13   4    0.71    1.10
   8  13   4    0.29    1.15
   5 -14  -4    1.57    1.21
   4 -14  -4   -0.56    0.74
   3 -14  -4   -0.49    0.71
   3 -14  -4   -0.23    0.53
   3 -14  -4   -0.38    0.62
   2 -14  -4    0.03    0.94
   2 -14  -4    1.14    0.75
   1 -14  -4    6.42    1.25
   1 -14  -4    4.41    1.50
  -1  14   4    6.09    1.81
   0 -14  -4   20.63    2.93
   0 -14  -4   16.97    2.00
   0  14   4   21.35    3.11
   0  14   4   20.80    2.53
  -1 -14  -4    1.18    0.71
   1  14   4    1.79    1.45
   1  14   4    0.71    0.79
  -2 -14  -4    0.04    0.60
   2  14   4    1.50    1.24
   2  14   4    0.38    0.70
   2  14   4    3.29    1.44
  -3 -14  -4    0.32    0.56
   3  14   4    0.24    0.99
   3  14   4    0.39    0.63
   4  14   4   -0.23    0.43
   4  14   4    0.11    1.10
   5  14   4    0.42    0.44
   5  14   4   -0.43    1.00
   6  14   4    0.51    1.14
   6  14   4   -0.29    0.27
   7  14   4   -0.79    1.10
   8  14   4    0.83    1.52
   4 -15  -4    0.97    1.16
   3 -15  -4   -0.54    0.62
   3 -15  -4   -0.25    0.58
   3 -15  -4   -0.57    0.88
   2 -15  -4    0.77    1.02
   2 -15  -4   -0.08    0.62
   1 -15  -4   -0.35    0.90
   1 -15  -4   -0.12    0.61
   0 -15  -4    9.80    1.62
   0 -15  -4    6.49    1.81
   0  15   4    8.36    2.03
   0  15   4    6.61    1.55
  -1 -15  -4    0.65    0.69
   1  15   4   -0.26    0.70
  -2 -15  -4    0.95    0.70
   2  15   4    0.72    0.75
  -3 -15  -4    6.22    1.27
   3  15   4    6.06    1.28
   3  15   4    8.94    2.41
   4  15   4    3.66    1.64
   4  15   4    5.56    1.21
   5  15   4    0.18    0.46
   5  15   4    0.16    1.06
   6  15   4    0.02    0.34
   6  15   4    0.76    1.11
   7  15   4    1.50    1.27
   8  15   4   -0.70    1.08
   4 -16  -4   -0.01    1.06
   3 -16  -4    4.41    1.12
   3 -16  -4    6.26    2.02
   3 -16  -4    5.70    1.24
   2 -16  -4    0.84    1.16
   2 -16  -4   -0.28    0.59
   1 -16  -4    8.29    2.16
   1 -16  -4    5.28    1.33
   0 -16  -4   17.35    2.20
  -1 -16  -4    6.63    1.45
   1  16   4    8.24    1.74
  -2 -16  -4    0.29    0.78
   2  16   4    2.41    1.06
  -3 -16  -4    0.93    0.79
   3  16   4    0.29    0.68
   4  16   4    1.24    0.67
   4  16   4   -0.02    1.02
   5  16   4   -0.01    1.24
   5  16   4    0.10    0.46
   6  16   4    0.46    1.20
   6  16   4    0.13    0.38
   7  16   4    0.02    1.28
   3 -17  -4    0.21    1.20
   3 -17  -4   -0.51    0.61
   2 -17  -4   -0.35    0.75
   2 -17  -4    1.46    1.30
   1 -17  -4    0.70    0.84
   0 -17  -4    0.59    0.82
  -1 -17  -4    1.11    0.88
   1  17   4    0.91    0.96
  -2 -17  -4    0.55    0.81
   2  17   4   -0.09    0.73
   3  17   4    1.80    0.92
   4  17   4    1.28    0.78
   5  17   4    0.74    1.36
   5  17   4    1.07    0.63
   6  17   4    0.07    1.54
   6  17   4   -0.02    0.37
   2 -18  -4    1.66    0.99
   1 -18  -4   -1.00    0.66
   0 -18  -4   10.85    1.99
  -1 -18  -4   -0.74    0.66
   1  18   4   -0.52    0.86
  -2 -18  -4   11.25    1.94
   2  18   4    5.63    1.50
   3  18   4   -0.31    0.70
   4  18   4    4.70    1.20
   5  18   4    0.81    0.61
   5  18   4   -0.18    1.28
   6  18   4    1.35    1.61
   6  18   4    0.29    0.42
   0 -19  -4    0.41    0.96
  -1 -19  -4    0.48    0.97
   1  19   4    1.90    1.19
  -2 -19  -4   -0.37    0.80
   2  19   4   -0.61    0.75
   3  19   4   -0.51    0.71
   4  19   4    0.08    0.66
   4  19  -5    0.49    0.62
   3  19  -5    1.83    0.92
   2  19  -5    0.76    0.82
  -2 -19   5   -0.05    0.99
   1  19  -5    1.90    1.13
  -1 -19   5   -1.42    1.09
   0 -19   5   -0.78    1.12
   0 -19   5    0.16    1.13
   5  18  -5    0.34    0.97
   5  18  -5    0.76    0.55
   4  18  -5    0.06    0.52
   3  18  -5    2.04    0.83
   2  18  -5    5.41    1.37
  -2 -18   5    4.14    1.62
   1  18  -5   -0.12    0.67
  -1 -18   5    1.03    1.16
   0 -18   5    1.50    1.31
   0 -18   5    0.55    1.10
   1 -18   5    8.54    2.03
   6  17  -5    0.82    1.03
   6  17  -5    0.38    0.33
   5  17  -5    1.03    1.06
   5  17  -5    1.71    0.67
   4  17  -5    2.31    0.75
   4  17  -5    0.90    1.10
   3  17  -5    2.38    0.86
   2  17  -5    5.00    1.23
  -2 -17   5    7.17    1.79
   1  17  -5   -0.68    0.59
  -1 -17   5   -1.69    0.78
   0  17  -5    0.02    0.65
   0 -17   5    0.94    1.08
   0 -17   5    0.37    1.15
   1 -17   5    2.32    1.32
   2 -17   5    0.24    1.06
   7  16  -5   -0.07    0.86
   6  16  -5    1.58    0.42
   6  16  -5    1.13    0.93
   5  16  -5    0.20    0.37
   5  16  -5    1.82    1.04
   4  16  -5    6.62    1.83
   4  16  -5    4.77    0.98
   3  16  -5    0.43    0.55
   2  16  -5    7.40    1.36
  -2 -16   5    6.20    1.65
   1  16  -5   -1.28    0.49
  -1 -16   5    0.13    0.95
   0  16  -5    6.45    1.43
   0 -16   5    9.38    1.94
   0 -16   5    7.31    1.85
   1 -16   5   -1.50    0.65
   2 -16   5    1.72    1.20
   2 -16   5    2.17    1.85
   3 -16   5   -0.15    0.91
   3 -16   5    0.43    1.54
   7  15  -5   -0.21    0.74
   6  15  -5    4.30    0.47
   6  15  -5    4.51    1.55
   5  15  -5    5.93    0.92
   5  15  -5    7.32    1.82
   4  15  -5    0.85    0.89
   4  15  -5    2.52    0.72
   3  15  -5    0.65    0.57
   3  15  -5    0.29    0.73
   2  15  -5    0.34    0.53
  -2 -15   5    0.51    0.88
   1  15  -5    2.00    0.90
  -1 -15   5    1.53    1.02
   0  15  -5    0.54    0.73
   0 -15   5    0.18    0.93
   0 -15   5    2.19    1.13
   1 -15   5    2.68    1.86
   1 -15   5    0.86    0.92
   2 -15   5    0.41    0.95
   2 -15   5   -0.90    1.17
   3 -15   5    1.19    1.51
   3 -15   5    1.65    1.16
   4 -15   5    0.52    0.85
   4 -15   5    1.26    1.79
   8  14  -5    0.06    0.71
   7  14  -5    0.44    0.82
   6  14  -5    3.34    1.25
   5  14  -5    1.55    0.95
   5  14  -5    1.47    0.48
   4  14  -5   -0.06    0.31
   4  14  -5    0.43    0.77
   3  14  -5   13.20    2.18
   3  14  -5   14.03    1.69
   2  14  -5   -0.13    0.40
   2  14  -5    1.96    1.01
  -2 -14   5   -0.35    0.61
   1  14  -5   15.18    1.91
  -1 -14   5   11.83    1.96
   0  14  -5    2.54    1.33
   0  14  -5    3.02    0.94
   0 -14   5    3.78    1.26
  -1  14  -5    9.56    2.05
   1 -14   5   10.52    2.65
   1 -14   5    8.64    1.78
   1 -14   5    8.66    1.50
   1 -14   5   10.00    1.95
   2 -14   5   -0.79    0.74
   2 -14   5   -0.61    1.18
   2 -14   5    0.40    0.67
   3 -14   5    5.44    2.29
   3 -14   5    5.61    1.52
   4 -14   5   -0.38    0.79
   4 -14   5    0.47    1.30
   5 -14   5   -0.85    1.33
   8  13  -5    0.78    0.76
   7  13  -5   -0.24    0.62
   6  13  -5    2.05    0.97
   5  13  -5    0.47    0.78
   5  13  -5    0.68    0.36
   4  13  -5    1.24    0.49
   4  13  -5    1.65    0.95
   4  13  -5    0.79    0.78
   3  13  -5    0.88    1.02
   3  13  -5    0.67    0.81
   3  13  -5    0.68    0.44
   2  13  -5   16.95    2.48
   2  13  -5   18.43    1.91
   2  13  -5   16.55    2.34
  -2 -13   5   19.50    2.34
   1  13  -5    3.75    1.39
   1  13  -5    3.46    1.20
   1  13  -5    6.34    1.18
  -1 -13   5    7.87    1.54
   0  13  -5    2.59    1.60
   0  13  -5    5.52    1.52
   0  13  -5    3.10    0.92
   0 -13   5    3.89    1.50
   0 -13   5    7.40    2.13
   0 -13   5    6.09    1.40
   0 -13   5    3.71    0.90
  -1  13  -5    9.55    1.84
  -1  13  -5    8.02    1.41
   1 -13   5    9.61    1.49
   1 -13   5   10.65    2.54
   1 -13   5    8.50    2.30
   1 -13   5    9.37    1.79
   1 -13   5    9.64    1.82
   2 -13   5    2.11    1.41
   2 -13   5    1.04    0.66
   2 -13   5   -0.25    0.77
   3 -13   5    1.93    1.07
   3 -13   5    1.12    1.39
   4 -13   5    4.86    2.03
   4 -13   5    4.42    1.13
   5 -13   5    2.10    1.62
   8  12  -5   -0.41    0.56
   7  12  -5    0.41    0.66
   6  12  -5    2.01    0.95
   5  12  -5    8.83    0.86
   5  12  -5    6.85    1.59
   4  12  -5    0.61    0.66
   4  12  -5   -0.13    0.29
   4  12  -5    1.29    0.67
   3  12  -5    4.12    1.22
   3  12  -5    4.43    1.31
   3  12  -5    3.24    0.76
   2  12  -5   39.72    3.21
   2  12  -5   41.84    2.62
   2  12  -5   41.19    3.36
  -2 -12   5   40.73    2.96
   1  12  -5   12.53    1.61
   1  12  -5   10.35    1.71
   1  12  -5    4.68    1.92
   1  12  -5   11.57    1.98
  -1 -12   5   11.90    1.30
  -1 -12   5   16.65    2.94
  -1 -12   5   11.62    2.09
  -1 -12   5   17.45    2.14
  -1 -12   5   11.63    1.63
   0  12  -5   18.72    3.36
   0  12  -5   19.56    2.03
   0  12  -5   16.57    2.33
   0 -12   5   20.89    2.01
   0 -12   5   23.65    3.58
   0 -12   5   20.19    2.31
   0 -12   5   20.69    3.17
  -1  12  -5   -0.02    0.82
  -1  12  -5    0.23    0.53
   1 -12   5    0.05    0.41
   1 -12   5   -0.12    0.87
   1 -12   5    1.90    0.99
   1 -12   5   -0.90    0.72
   1 -12   5    0.07    0.80
   2 -12   5    2.95    1.09
   2 -12   5   -0.22    1.01
   2 -12   5    1.53    0.83
   3 -12   5    8.15    1.63
   3 -12   5    7.11    1.49
   3 -12   5    6.64    2.05
   4 -12   5   -0.89    0.87
   4 -12   5    0.24    0.72
   5 -12   5   -0.05    1.28
   6 -12   5   -0.15    1.26
   9  11  -5    1.15    0.75
   8  11  -5    1.37    0.76
   7  11  -5   20.47    2.57
   6  11  -5    8.74    1.64
   5  11  -5    0.66    0.25
   5  11  -5   -0.49    0.45
   4  11  -5    0.68    0.39
   4  11  -5    2.01    0.89
   3  11  -5   12.51    1.82
   3  11  -5   10.84    1.78
   3  11  -5   12.49    1.36
   2  11  -5   -0.27    0.34
   2  11  -5   -0.87    0.89
   2  11  -5    0.65    0.62
   2  11  -5    0.12    0.82
  -2 -11   5   -0.28    0.52
  -2 -11   5   -0.28    0.24
  -2 -11   5   -0.03    0.59
   1  11  -5    3.74    0.88
   1  11  -5    4.48    0.87
   1  11  -5   -0.39    1.44
   1  11  -5    4.43    1.13
   1  11  -5    4.49    1.34
  -1 -11   5    4.00    0.75
  -1 -11   5    4.65    1.32
  -1 -11   5    3.52    1.56
  -1 -11   5    3.29    0.91
  -1 -11   5    4.35    1.15
   0  11  -5   13.75    1.85
   0  11  -5   15.01    1.70
   0  11  -5   16.77    3.03
   0  11  -5   11.44    1.89
   0 -11   5   14.79    1.99
   0 -11   5   19.22    3.07
   0 -11   5   11.68    1.53
   0 -11   5   25.77    2.85
   0 -11   5   17.33    1.73
  -1  11  -5    1.98    1.62
  -1  11  -5    3.78    1.26
  -1  11  -5    3.36    0.86
   1 -11   5    2.70    0.80
   1 -11   5    3.81    1.55
   1 -11   5    3.05    1.20
   1 -11   5    2.32    1.36
   1 -11   5    4.54    1.20
  -2  11  -5   14.11    2.02
   2 -11   5   15.17    3.11
   2 -11   5   17.56    3.02
   2 -11   5   17.86    2.10
   2 -11   5   12.71    1.97
   3 -11   5   14.23    2.03
   3 -11   5   19.97    3.23
   3 -11   5   15.93    2.10
   4 -11   5   15.30    3.00
   4 -11   5   13.07    1.56
   5 -11   5    1.26    1.28
   6 -11   5    0.20    1.05
   9  10  -5   -0.08    0.59
   8  10  -5    0.13    0.55
   7  10  -5    2.77    0.98
   6  10  -5    0.69    0.66
   5  10  -5   -0.41    0.49
   4  10  -5    1.86    0.84
   4  10  -5    1.55    0.43
   3  10  -5    2.60    0.94
   3  10  -5    1.32    0.75
   3  10  -5    1.83    0.53
  -3 -10   5    0.90    0.56
  -3 -10   5    2.67    0.83
   2  10  -5    3.01    0.97
   2  10  -5    2.33    1.16
   2  10  -5    3.03    0.58
   2  10  -5    0.91    0.51
   2  10  -5    3.59    1.15
  -2 -10   5    1.21    1.13
  -2 -10   5    1.85    0.43
  -2 -10   5    3.78    1.07
  -2 -10   5    2.48    0.90
   1  10  -5    0.85    0.48
   1  10  -5   -1.38    1.26
   1  10  -5    0.18    0.43
   1  10  -5   -0.26    0.76
   1  10  -5    0.03    0.51
  -1 -10   5    1.53    0.93
  -1 -10   5    0.14    0.34
  -1 -10   5    1.56    0.76
  -1 -10   5    1.38    1.10
  -1 -10   5    0.51    0.66
   0  10  -5    7.18    1.20
   0  10  -5    7.34    2.17
   0  10  -5   10.63    1.51
   0  10  -5    7.42    1.20
   0  10  -5    7.91    1.52
   0 -10   5    9.26    2.10
   0 -10   5    8.81    1.19
   0 -10   5   12.27    1.70
   0 -10   5    8.33    1.15
   0 -10   5   11.08    2.17
  -1  10  -5   34.27    2.27
  -1  10  -5   28.28    2.78
  -1  10  -5   30.89    3.86
   1 -10   5   31.07    2.30
   1 -10   5   29.45    3.57
   1 -10   5   36.92    3.11
   1 -10   5   30.71    3.80
  -2  10  -5    4.40    1.16
   2 -10   5    5.05    1.33
   2 -10   5    4.15    1.06
   2 -10   5    3.62    1.59
   2 -10   5    3.72    1.72
   3 -10   5    0.69    1.08
   3 -10   5   -1.07    0.67
   3 -10   5    0.07    0.49
   4 -10   5   21.42    2.64
   4 -10   5   21.86    1.68
   4 -10   5   17.91    3.04
   5 -10   5   26.16    3.90
   6 -10   5    0.24    0.97
   7 -10   5    1.10    1.19
   9   9  -5    2.34    0.86
   8   9  -5   -0.22    0.49
   7   9  -5    0.77    0.62
   6   9  -5    5.70    1.23
   5   9  -5    0.79    0.62
   4   9  -5   -0.01    0.54
   4   9  -5    1.21    0.36
   3   9  -5    7.47    1.30
   3   9  -5    8.70    0.96
   3   9  -5    7.44    1.36
  -3  -9   5    7.51    1.20
  -3  -9   5    6.94    0.47
   2   9  -5   17.40    1.96
   2   9  -5   16.40    2.10
   2   9  -5   14.43    1.86
   2   9  -5   14.94    1.43
  -2  -9   5   16.15    2.67
  -2  -9   5   16.73    1.99
  -2  -9   5   15.47    1.70
  -2  -9   5   16.18    1.09
   1   9  -5    0.01    0.66
   1   9  -5   -0.51    1.13
   1   9  -5   -0.01    0.35
   1   9  -5   -0.25    0.34
   1   9  -5   -0.29    0.34
  -1  -9   5   -0.42    0.55
  -1  -9   5    0.79    0.58
  -1  -9   5   -0.22    0.44
  -1  -9   5   -0.08    0.27
  -1  -9   5   -0.33    0.65
   0   9  -5    0.37    0.51
   0   9  -5    0.52    0.41
   0   9  -5   -0.25    0.66
   0   9  -5   -0.06    1.01
   0   9  -5   -0.06    0.44
   0  -9   5    0.01    0.67
   0  -9   5   -0.34    0.51
   0  -9   5    0.55    0.50
   0  -9   5    0.37    0.80
   0  -9   5    0.32    0.40
  -1   9  -5    6.89    2.02
  -1   9  -5    5.40    1.19
  -1   9  -5    3.78    0.90
  -1   9  -5    4.69    0.86
   1  -9   5    5.20    0.98
   1  -9   5    5.52    0.90
   1  -9   5    3.95    1.10
   1  -9   5    5.74    1.62
   1  -9   5    5.63    1.82
  -2   9  -5   13.16    3.15
  -2   9  -5   14.22    1.60
  -2   9  -5   13.93    1.73
   2  -9   5   14.02    1.97
   2  -9   5   13.09    2.75
   2  -9   5   12.55    1.63
   2  -9   5   11.64    2.26
   3  -9   5    7.24    1.48
   3  -9   5    7.94    1.44
   3  -9   5    9.01    2.11
   4  -9   5   -0.21    0.51
   4  -9   5   -0.53    0.44
   4  -9   5   -0.30    0.75
   5  -9   5    8.67    2.04
   6  -9   5    0.30    0.99
   7  -9   5    0.96    1.12
   9   8  -5    1.01    0.61
   8   8  -5    4.33    1.04
   7   8  -5   -0.36    0.37
   6   8  -5    5.77    1.17
   5   8  -5   -0.21    0.40
   4   8  -5   13.61    1.78
   4   8  -5   12.40    0.85
   3   8  -5    0.58    0.84
   3   8  -5   -0.07    0.23
   3   8  -5    2.55    0.74
   3   8  -5    0.08    0.42
  -3  -8   5    0.46    0.44
  -3  -8   5   -0.33    0.47
  -3  -8   5    1.40    0.98
  -3  -8   5    0.84    0.23
   2   8  -5    6.25    1.12
   2   8  -5    7.85    1.31
   2   8  -5    4.20    1.10
   2   8  -5    5.36    0.78
  -2  -8   5    6.60    1.67
  -2  -8   5    3.15    0.96
  -2  -8   5    6.14    1.05
  -2  -8   5    7.03    0.70
  -2  -8   5    4.85    0.94
   1   8  -5    1.01    1.01
   1   8  -5    1.65    0.83
   1   8  -5    1.33    0.61
   1   8  -5    1.81    0.51
   1   8  -5    1.07    1.02
   1   8  -5    1.49    0.52
  -1  -8   5    1.89    0.71
  -1  -8   5    1.90    0.88
  -1  -8   5    1.89    0.50
  -1  -8   5    1.32    0.59
  -1  -8   5    2.36    1.08
   0   8  -5    2.62    1.30
   0   8  -5    1.58    0.50
   0   8  -5    1.92    0.65
   0   8  -5    0.74    0.50
   0   8  -5    0.85    0.72
   0  -8   5    1.60    0.68
   0  -8   5    1.20    0.48
   0  -8   5    0.23    0.72
   0  -8   5    0.53    0.82
   0  -8   5    2.39    0.64
   0  -8   5    1.97    0.83
  -1   8  -5   -0.07    0.54
  -1   8  -5    1.17    1.21
  -1   8  -5    0.22    0.35
  -1   8  -5    0.51    0.42
   1  -8   5   -0.15    0.33
   1  -8   5    0.19    0.42
   1  -8   5   -0.60    0.58
   1  -8   5    0.01    0.80
   1  -8   5    0.11    0.67
  -2   8  -5   11.28    1.46
  -2   8  -5   10.87    1.28
  -2   8  -5   14.92    2.94
   2  -8   5   11.09    2.35
   2  -8   5   11.62    1.62
   2  -8   5   10.67    1.05
   2  -8   5   10.47    1.61
   2  -8   5    9.91    2.01
  -3   8  -5    7.23    1.23
   3  -8   5    5.61    2.01
   3  -8   5    5.12    1.24
   3  -8   5    4.24    1.05
   3  -8   5    4.05    1.42
   4  -8   5   13.87    2.00
   4  -8   5   20.08    1.17
   4  -8   5   17.73    2.78
   4  -8   5   15.70    1.16
   5  -8   5    3.04    1.16
   5  -8   5    1.20    0.96
   6  -8   5    0.08    0.81
   7  -8   5    0.19    1.14
   9   7  -5    0.21    0.45
   8   7  -5    0.14    0.44
   7   7  -5    3.70    0.88
   6   7  -5    1.24    0.61
   5   7  -5    1.52    0.67
   4   7  -5    0.04    0.14
   4   7  -5   -0.26    0.40
   4   7  -5    0.11    0.14
   4   7  -5   -0.14    0.54
  -4  -7   5    0.30    0.93
  -4  -7   5    0.07    0.19
  -4  -7   5    0.43    0.28
   3   7  -5   32.87    1.86
   3   7  -5   39.37    3.09
   3   7  -5   36.81    1.86
   3   7  -5   35.31    2.51
   3   7  -5   35.67    2.04
  -3  -7   5   34.80    2.19
  -3  -7   5   39.41    4.06
  -3  -7   5   37.44    1.81
   2   7  -5   12.86    1.16
   2   7  -5   13.39    1.56
   2   7  -5   14.54    1.59
  -2  -7   5   12.93    0.94
  -2  -7   5   14.67    1.75
  -2  -7   5   12.78    1.41
  -2  -7   5   10.67    2.14
  -2  -7   5   12.99    1.44
   1   7  -5    0.80    0.39
   1   7  -5    1.68    0.70
   1   7  -5    0.31    0.40
   1   7  -5    0.36    0.36
   1   7  -5    0.29    0.83
  -1  -7   5    1.13    0.52
  -1  -7   5    0.55    0.80
  -1  -7   5    0.65    0.34
  -1  -7   5    0.15    0.69
  -1  -7   5    0.55    0.51
   0   7  -5    8.68    1.02
   0   7  -5    5.21    0.90
   0   7  -5    9.02    1.97
   0   7  -5    7.07    1.10
   0   7  -5    4.33    0.85
   0  -7   5    5.12    0.80
   0  -7   5    5.81    1.07
   0  -7   5    8.07    1.24
   0  -7   5    7.31    1.66
   0  -7   5    6.50    1.64
   0  -7   5    5.45    0.84
  -1   7  -5   27.91    1.84
  -1   7  -5   32.83    2.16
  -1   7  -5   28.91    2.02
  -1   7  -5   28.79    2.07
  -1   7  -5   27.93    3.32
   1  -7   5   30.07    3.31
   1  -7   5   27.31    2.00
   1  -7   5   26.40    1.74
   1  -7   5   26.33    2.36
   1  -7   5   28.31    3.24
  -2   7  -5   11.19    1.27
  -2   7  -5   10.04    1.25
  -2   7  -5   10.39    2.41
  -2   7  -5    9.91    1.17
   2  -7   5   10.65    1.48
   2  -7   5   10.55    1.97
   2  -7   5   11.77    2.46
   2  -7   5   10.12    0.95
   2  -7   5    8.17    1.43
  -3   7  -5    1.51    0.65
   3  -7   5    2.26    1.40
   3  -7   5    2.27    1.13
   3  -7   5    1.82    0.77
   3  -7   5    1.42    0.85
   4  -7   5    0.07    0.70
   4  -7   5    1.70    0.75
   5  -7   5    1.11    0.95
   5  -7   5    0.20    0.65
   6  -7   5    3.27    1.43
   7  -7   5    1.25    1.17
   8  -7   5   -0.57    0.98
   9   6  -5   -0.30    0.32
   8   6  -5    2.33    0.70
   7   6  -5    0.30    0.44
   6   6  -5   19.89    1.71
   5   6  -5    2.62    0.71
   5   6  -5    3.20    1.09
  -5  -6   5    1.22    0.77
   4   6  -5    5.47    1.29
   4   6  -5    5.40    0.97
  -4  -6   5    4.89    0.58
   3   6  -5   -0.22    0.26
   3   6  -5    0.43    0.22
   3   6  -5    0.36    0.21
   3   6  -5    0.33    0.40
  -3  -6   5    0.30    0.75
  -3  -6   5    0.39    0.28
  -3  -6   5   -0.05    0.57
   2   6  -5  203.12    9.44
   2   6  -5  211.25    9.84
   2   6  -5  208.31    8.43
  -2  -6   5  200.74   10.98
  -2  -6   5  210.29    8.87
  -2  -6   5  207.41    9.41
  -2  -6   5  210.13    8.75
   1   6  -5   15.88    1.23
   1   6  -5   19.36    2.21
   1   6  -5   17.06    1.47
   1   6  -5   18.34    1.75
   1   6  -5   16.82    1.22
  -1  -6   5   17.72    1.24
  -1  -6   5   17.61    2.06
  -1  -6   5   17.00    1.36
  -1  -6   5   16.70    1.58
  -1  -6   5   15.36    2.36
   0   6  -5  147.28    6.64
   0   6  -5  151.45    6.88
   0   6  -5  141.83    6.16
   0   6  -5  143.97    7.02
   0   6  -5  150.50   10.42
   0  -6   5  148.73    6.63
   0  -6   5  145.78    8.19
   0  -6   5  140.21    6.52
   0  -6   5  139.26    6.59
   0  -6   5  146.00    6.57
   0  -6   5  131.38   10.25
  -1   6  -5    0.46    0.99
  -1   6  -5    0.52    0.36
  -1   6  -5    0.98    0.54
  -1   6  -5    1.47    0.58
  -1   6  -5    0.95    0.40
   1  -6   5    0.39    0.38
   1  -6   5    0.79    0.36
   1  -6   5    0.66    0.87
   1  -6   5    0.93    0.79
   1  -6   5   -0.04    0.51
  -2   6  -5   11.81    1.26
  -2   6  -5   10.73    1.19
  -2   6  -5    9.90    2.35
  -2   6  -5   10.63    1.14
   2  -6   5   10.42    0.83
   2  -6   5    9.02    1.81
   2  -6   5   11.55    1.45
   2  -6   5   10.33    2.35
   2  -6   5    8.13    1.34
   2  -6   5    8.63    1.24
  -3   6  -5    0.88    1.28
  -3   6  -5    1.50    0.55
   3  -6   5    2.32    0.85
   3  -6   5    1.86    0.57
   3  -6   5    0.88    0.72
   3  -6   5    3.42    1.47
   3  -6   5    2.37    1.05
   4  -6   5    0.59    0.79
   4  -6   5    0.31    0.61
   4  -6   5   -0.37    1.06
   5  -6   5    2.19    1.07
   5  -6   5    3.98    1.14
   6  -6   5    1.52    1.12
   7  -6   5    0.26    1.02
   8  -6   5    2.82    1.53
   9   5  -5    1.43    0.51
   8   5  -5    4.52    0.83
   7   5  -5    0.18    0.38
   6   5  -5    3.13    0.71
   5   5  -5    0.73    0.74
   5   5  -5    0.45    0.38
  -5  -5   5    0.06    0.27
  -5  -5   5    0.10    0.63
   4   5  -5   27.12    1.96
   4   5  -5   33.08    3.21
  -4  -5   5   28.07    1.63
   3   5  -5    0.68    0.22
   3   5  -5    1.02    0.26
   3   5  -5    0.77    0.40
   3   5  -5    1.38    0.77
  -3  -5   5    0.41    0.90
  -3  -5   5    0.21    0.37
   2   5  -5   69.64    3.47
   2   5  -5   68.47    4.42
   2   5  -5   64.40    2.98
   2   5  -5   67.08    3.67
  -2  -5   5   66.16    3.28
  -2  -5   5   67.81    5.06
  -2  -5   5   65.56    3.43
  -2  -5   5   67.49    3.21
  -2  -5   5   61.39    4.58
   1   5  -5   19.33    1.51
   1   5  -5   22.91    2.30
   1   5  -5   18.13    1.46
   1   5  -5   21.11    1.27
   1   5  -5   18.99    1.31
  -1  -5   5   23.80    2.88
  -1  -5   5   16.47    1.33
  -1  -5   5   18.46    1.64
  -1  -5   5   18.03    2.13
  -1  -5   5   18.64    1.29
   0   5  -5    9.66    1.08
   0   5  -5    9.95    1.00
   0   5  -5   10.74    1.19
   0   5  -5   10.57    1.93
   0   5  -5   10.99    1.21
   0  -5   5   12.32    1.41
   0  -5   5    9.34    1.20
   0  -5   5   12.75    2.08
   0  -5   5   10.61    1.14
   0  -5   5   15.00    2.20
  -1   5  -5   23.61    2.80
  -1   5  -5   19.82    1.60
  -1   5  -5   21.02    1.41
  -1   5  -5   23.10    1.58
  -1   5  -5   22.09    1.56
   1  -5   5   20.13    2.56
   1  -5   5   22.84    2.71
   1  -5   5   19.48    1.59
   1  -5   5   22.15    1.40
   1  -5   5   24.82    2.14
  -2   5  -5   88.49    4.39
  -2   5  -5   95.83    7.32
  -2   5  -5   86.38    4.24
  -2   5  -5   86.94    4.04
   2  -5   5   81.84    3.97
   2  -5   5   87.92    7.16
   2  -5   5   88.85    4.63
   2  -5   5   80.35    4.43
   2  -5   5   95.05    4.67
   2  -5   5   87.19    5.55
  -3   5  -5    5.56    0.81
  -3   5  -5    7.83    2.16
   3  -5   5    4.99    0.88
   3  -5   5    6.42    1.08
   3  -5   5    5.15    1.07
   3  -5   5    4.59    0.74
   3  -5   5    5.87    1.46
   3  -5   5    8.62    2.22
   4  -5   5   54.43    3.57
   4  -5   5   54.54    5.48
   4  -5   5   49.54    4.02
   5  -5   5    0.56    0.79
   5  -5   5    0.56    0.62
   6  -5   5   10.39    2.19
   6  -5   5   11.79    1.85
   8  -5   5    2.09    1.26
   9   4  -5    1.23    0.43
   8   4  -5    0.92    0.40
   7   4  -5   31.58    2.01
   6   4  -5    6.21    1.35
   6   4  -5    6.57    0.94
  -6  -4   5    9.14    1.80
   5   4  -5    1.98    0.57
   5   4  -5    2.45    0.99
  -5  -4   5    2.28    0.85
  -5  -4   5    2.18    0.43
  -5  -4   5    2.55    0.49
  -5  -4   5    2.93    0.63
   4   4  -5   36.20    2.15
   4   4  -5   35.41    2.90
  -4  -4   5   29.29    1.85
  -4  -4   5   33.60    1.91
   3   4  -5    2.89    0.30
   3   4  -5    2.93    1.03
   3   4  -5    2.06    0.54
   3   4  -5    2.23    0.28
  -3  -4   5    2.33    0.54
   2   4  -5    2.73    0.56
   2   4  -5    2.00    0.37
   2   4  -5    2.52    0.54
   2   4  -5    3.61    1.03
  -2  -4   5    1.64    0.93
  -2  -4   5    3.24    1.05
  -2  -4   5    1.63    0.49
  -2  -4   5    1.68    0.43
   1   4  -5   62.52    4.95
   1   4  -5   63.45    3.43
   1   4  -5   65.67    3.33
   1   4  -5   64.35    2.95
  -1  -4   5   68.30    3.27
  -1  -4   5   59.01    4.39
  -1  -4   5   61.91    3.24
  -1  -4   5   62.94    3.24
  -1  -4   5   65.13    3.18
  -1  -4   5   69.12    5.12
   0   4  -5    2.91    0.63
   0   4  -5    4.01    1.28
   0   4  -5    2.68    0.56
   0   4  -5    2.48    0.50
   0   4  -5    3.67    0.68
   0  -4   5    2.99    1.07
   0  -4   5    2.33    0.55
   0  -4   5    2.68    0.75
   0  -4   5    2.48    1.05
   0  -4   5    3.35    0.57
  -1   4  -5  115.28    5.55
  -1   4  -5  117.14    5.59
  -1   4  -5  116.50    8.68
  -1   4  -5  113.66    5.38
  -1   4  -5  120.00    5.01
   1  -4   5  114.43    5.28
   1  -4   5  120.01    6.79
   1  -4   5  118.83    5.49
   1  -4   5  119.97    8.68
   1  -4   5  109.89    5.50
  -2   4  -5   20.79    1.43
  -2   4  -5   26.87    3.55
  -2   4  -5   25.10    1.89
  -2   4  -5   21.84    1.47
  -2   4  -5   22.85    1.43
   2  -4   5   25.18    1.80
   2  -4   5   20.62    1.57
   2  -4   5   24.35    3.41
   2  -4   5   21.49    2.03
   2  -4   5   20.22    1.22
   2  -4   5   25.05    2.84
  -3   4  -5    1.69    1.34
  -3   4  -5    0.47    0.35
   3  -4   5    0.58    0.35
   3  -4   5    1.00    0.38
   3  -4   5    0.56    0.53
   3  -4   5    0.27    0.66
   3  -4   5    0.77    1.04
   3  -4   5    0.70    0.51
  -4   4  -5    1.28    0.47
   4  -4   5    2.23    0.84
   4  -4   5    1.74    0.54
   4  -4   5    1.39    1.31
   4  -4   5    1.16    0.84
   5  -4   5    2.98    1.15
   5  -4   5    2.45    0.96
   6  -4   5    1.79    0.98
   6  -4   5    0.49    0.55
   7  -4   5    0.75    1.06
   8  -4   5    1.09    1.19
   9   3  -5    3.88    0.60
   8   3  -5    1.41    0.39
   7   3  -5    0.67    0.35
   6   3  -5    0.89    0.39
   6   3  -5    1.14    0.80
  -6  -3   5    0.98    0.93
   5   3  -5    0.16    0.77
   5   3  -5    1.30    0.42
  -5  -3   5    1.07    0.47
  -5  -3   5    0.27    0.69
   4   3  -5   33.31    2.90
   4   3  -5   34.29    2.01
  -4  -3   5   32.09    1.77
  -4  -3   5   35.19    2.01
  -4  -3   5   32.59    1.70
   3   3  -5    0.21    0.24
   3   3  -5   -0.65    0.43
  -3  -3   5    0.14    0.28
   2   3  -5    5.84    0.62
   2   3  -5    6.34    0.79
   2   3  -5    4.63    0.52
   2   3  -5    7.41    0.74
  -2  -3   5    7.05    0.79
   1   3  -5   16.66    1.29
   1   3  -5   19.81    1.15
   1   3  -5   17.08    2.26
   1   3  -5   19.82    1.37
  -1  -3   5   17.65    2.12
  -1  -3   5   19.15    1.31
  -1  -3   5   21.35    1.47
  -1  -3   5   18.46    1.38
  -1  -3   5   17.03    2.39
  -1  -3   5   26.50    1.38
   0   3  -5  302.96   13.57
   0   3  -5  306.93   12.03
   0   3  -5  324.54   13.06
   0   3  -5  300.62   20.14
   0   3  -5  302.57   13.22
   0  -3   5  316.60   20.28
   0  -3   5  300.79   13.02
   0  -3   5  298.94   12.45
   0  -3   5  292.94   14.89
  -1   3  -5    1.39    0.38
  -1   3  -5    1.31    0.37
  -1   3  -5    2.11    0.58
  -1   3  -5    1.47    1.08
  -1   3  -5    1.52    0.42
   1  -3   5    1.38    0.38
   1  -3   5    1.92    1.07
   1  -3   5    2.25    0.75
   1  -3   5    0.74    0.80
   1  -3   5    1.43    0.55
  -2   3  -5   35.75    1.98
  -2   3  -5   38.59    2.08
  -2   3  -5   36.99    3.78
  -2   3  -5   36.79    2.36
   2  -3   5   36.06    3.05
   2  -3   5   35.51    1.79
   2  -3   5   34.38    2.31
   2  -3   5   32.13    2.25
   2  -3   5   40.09    3.83
  -3   3  -5    1.75    1.21
  -3   3  -5    0.73    0.36
   3  -3   5    0.56    0.46
   3  -3   5    0.72    0.33
   3  -3   5    2.11    1.13
   3  -3   5    0.82    0.32
   3  -3   5    0.23    0.57
   3  -3   5    0.45    0.45
  -4   3  -5    6.47    2.11
  -4   3  -5    7.10    0.78
   4  -3   5    5.96    0.87
   4  -3   5    4.06    1.22
   4  -3   5    9.97    2.44
   4  -3   5    6.75    1.19
   5  -3   5    3.70    1.69
   5  -3   5    3.14    0.97
   5  -3   5    3.15    1.20
   6  -3   5    0.09    0.55
   6  -3   5   -0.30    0.75
   7  -3   5    0.00    0.85
   8  -3   5    0.58    1.09
   9  -3   5   -0.14    1.17
   9   2  -5    6.83    0.77
   8   2  -5   -0.02    0.22
   7   2  -5   -0.20    0.21
   7   2  -5    0.57    0.80
   6   2  -5    0.21    0.26
  -6  -2   5    0.10    0.82
   5   2  -5   42.89    2.34
  -5  -2   5   42.04    2.60
   4   2  -5   22.73    1.46
  -4  -2   5   22.60    1.59
   3   2  -5   37.73    2.04
  -3  -2   5   34.85    1.81
  -3  -2   5   33.22    1.96
   2   2  -5   17.16    1.03
   2   2  -5   17.75    1.26
   2   2  -5   18.10    0.98
   2   2  -5   21.10    2.49
  -2  -2   5   23.13    2.59
  -2  -2   5   23.49    1.26
   1   2  -5   31.02    1.81
   1   2  -5   29.41    1.53
   1   2  -5   30.41    3.07
   1   2  -5   31.01    1.74
  -1  -2   5   33.40    2.98
  -1  -2   5   32.61    1.70
  -1  -2   5   30.04    1.88
   0   2  -5    2.37    0.45
   0   2  -5    2.58    0.54
   0   2  -5    3.48    1.15
   0   2  -5    2.10    0.43
   0   2  -5    2.08    0.37
   0  -2   5    2.48    0.57
   0  -2   5    2.34    1.09
   0  -2   5    1.81    0.97
   0  -2   5    3.02    0.70
   0  -2   5    2.65    0.47
  -1   2  -5   61.76    2.77
  -1   2  -5   60.77    3.07
  -1   2  -5   58.82    2.93
  -1   2  -5   56.32    4.91
  -1   2  -5   56.46    3.15
   1  -2   5   62.83    4.28
   1  -2   5   60.44    2.89
   1  -2   5   60.05    3.28
   1  -2   5   63.06    3.13
   1  -2   5   59.48    3.19
   1  -2   5   64.53    5.06
  -2   2  -5    7.00    1.03
  -2   2  -5    3.90    1.44
  -2   2  -5    4.91    0.65
  -2   2  -5    7.20    0.73
   2  -2   5    5.77    0.97
   2  -2   5    6.76    1.42
   2  -2   5    8.15    1.77
   2  -2   5    6.24    0.56
   2  -2   5    5.65    0.91
  -3   2  -5    0.25    1.02
  -3   2  -5   -0.15    0.24
   3  -2   5    0.40    0.37
   3  -2   5    0.00    0.19
   3  -2   5    0.62    0.68
   3  -2   5   -0.13    0.16
   3  -2   5    0.09    0.35
   3  -2   5   -0.23    0.75
  -4   2  -5    9.80    0.83
  -4   2  -5   10.58    2.52
   4  -2   5   12.28    2.54
   4  -2   5    8.64    1.70
   4  -2   5    9.00    1.37
   4  -2   5   10.33    1.07
   5  -2   5    0.49    0.63
   5  -2   5   -0.12    0.99
   5  -2   5   -0.02    0.23
   5  -2   5   -0.49    0.62
   6  -2   5    2.59    0.90
   6  -2   5    1.97    1.08
   7  -2   5   -1.37    0.60
   7  -2   5   -0.07    0.61
   8  -2   5    0.93    1.22
   9  -2   5    1.81    1.37
   9   1  -5    0.09    0.24
   8   1  -5    1.64    0.39
   7   1  -5    1.01    0.32
   7   1  -5    1.50    0.90
   6   1  -5    0.85    0.84
   6   1  -5    1.82    0.41
  -6  -1   5    2.34    1.25
   5   1  -5    9.17    0.77
   5   1  -5    5.83    1.40
  -5  -1   5    6.36    1.46
   4   1  -5   13.98    1.00
   4   1  -5   14.12    2.05
  -4  -1   5   12.19    1.33
   3   1  -5   27.82    2.98
   3   1  -5   21.35    1.38
  -3  -1   5   23.76    1.21
  -3  -1   5   22.65    1.31
   2   1  -5   53.76    2.27
   2   1  -5   53.96    2.69
   2   1  -5   52.34    2.20
  -2  -1   5   50.87    2.82
  -2  -1   5   49.43    2.49
  -2  -1   5   51.01    3.53
   1   1  -5  213.76    9.50
   1   1  -5  207.64    9.50
   1   1  -5  215.75    9.18
   1   1  -5  213.78    8.36
  -1  -1   5  211.29   10.90
  -1  -1   5  209.29    9.18
   0   1  -5  222.46   14.70
   0   1  -5  223.12    9.83
   0   1  -5  222.21    9.53
   0   1  -5  221.81    8.70
   0  -1   5  212.83    9.52
   0  -1   5  214.26    9.23
   0  -1   5  224.52   14.78
   0  -1   5  215.89    9.51
  -1   1  -5    5.51    0.65
  -1   1  -5    4.08    0.53
  -1   1  -5    4.92    0.81
  -1   1  -5    5.70    1.38
  -1   1  -5    4.51    0.59
   1  -1   5    4.73    0.57
   1  -1   5    5.98    0.71
   1  -1   5    5.33    1.38
   1  -1   5    5.27    1.34
   1  -1   5    4.83    0.79
   1  -1   5    4.37    0.86
  -2   1  -5    6.08    1.56
  -2   1  -5    6.21    0.70
  -2   1  -5    7.20    0.73
  -2   1  -5    5.85    0.91
   2  -1   5    5.61    1.42
   2  -1   5    6.83    0.98
   2  -1   5    5.91    1.37
   2  -1   5    6.53    0.97
  -3   1  -5   16.41    2.59
  -3   1  -5   13.46    1.52
  -3   1  -5   14.40    0.98
   3  -1   5   15.51    1.10
   3  -1   5   11.37    1.39
   3  -1   5   16.82    2.66
   3  -1   5   15.59    2.26
   3  -1   5   13.96    0.84
   3  -1   5   12.61    0.96
  -4   1  -5   19.49    3.13
  -4   1  -5   21.61    1.25
   4  -1   5   25.29    3.58
   4  -1   5   19.72    1.38
   4  -1   5   21.33    2.71
   4  -1   5   19.07    1.96
  -5   1  -5    1.29    0.39
  -5   1  -5    1.22    1.53
   5  -1   5    0.34    0.55
   5  -1   5    1.77    1.01
   5  -1   5    1.40    0.42
   5  -1   5    2.53    1.52
   6  -1   5    0.66    0.66
   6  -1   5    0.49    0.85
   7  -1   5    1.55    0.83
   7  -1   5    3.02    1.34
   8  -1   5    3.09    1.48
   9   0  -5    0.48    0.31
   8   0  -5    0.29    0.28
   7   0  -5    0.56    0.28
   6   0  -5    3.52    0.53
   6   0  -5    3.24    1.12
   5   0  -5   44.23    2.33
   5   0  -5   40.66    3.28
  -5   0   5   49.07    4.46
   4   0  -5    2.04    0.41
   4   0  -5    3.03    1.01
  -4   0   5    2.79    0.72
   3   0  -5    5.03    1.27
   3   0  -5    6.25    0.67
  -3   0   5    6.14    0.55
  -3   0   5    6.05    0.46
   2   0  -5    9.59    1.72
   2   0  -5   10.91    0.68
   2   0  -5   10.23    0.61
   2   0  -5   11.25    0.85
  -2   0   5    9.64    1.09
  -2   0   5   11.98    0.76
  -2   0   5   13.39    1.67
   1   0  -5  309.62   15.53
   1   0  -5  315.51   14.09
   1   0  -5  312.76   13.96
   1   0  -5  317.80   12.43
  -1   0   5  311.09   15.38
  -1   0   5  350.32   13.69
   0   0  -5  200.45    8.61
   0   0  -5  203.14    7.87
   0   0  -5  199.61    8.89
   0   0   5  191.33    8.41
   0   0   5  187.13   10.31
   0   0   5  194.52    8.59
   0   0   5  203.41   13.42
  -1   0  -5   68.82    3.05
  -1   0  -5   63.55    5.40
  -1   0  -5   71.23    3.43
  -1   0  -5   72.49    3.29
  -1   0  -5   70.11    3.51
   1   0   5   71.09    5.53
   1   0   5   64.80    3.52
   1   0   5   68.12    3.24
   1   0   5   71.46    3.44
   1   0   5   72.87    3.60
  -2   0  -5   17.94    1.13
  -2   0  -5   17.70    1.48
  -2   0  -5   20.16    2.45
  -2   0  -5   17.04    1.18
   2   0   5   17.97    1.56
   2   0   5   19.79    2.46
   2   0   5   18.23    1.50
  -3   0  -5    3.26    0.83
  -3   0  -5    5.12    1.59
  -3   0  -5    3.16    0.50
   3   0   5    3.48    0.40
   3   0   5    3.57    0.53
   3   0   5    4.66    0.86
   3   0   5    2.27    1.17
   3   0   5    3.46    0.53
   3   0   5    1.71    0.96
  -4   0  -5    4.02    1.55
   4   0   5    2.89    1.15
   4   0   5    2.93    1.43
   4   0   5    3.26    0.84
   4   0   5    3.71    0.58
  -5   0  -5    1.17    1.45
   5   0   5    0.54    0.31
   5   0   5    0.20    0.52
   5   0   5    0.08    0.78
   5   0   5    1.19    1.03
   6   0   5   -0.20    0.53
   6   0   5   -0.54    0.67
   6   0   5   -0.85    0.78
   7   0   5    1.21    0.77
   9   0   5    0.08    1.29
   9  -1  -5    0.30    0.33
   8  -1  -5    4.14    0.63
   7  -1  -5    3.15    0.53
   6  -1  -5    5.34    1.30
   6  -1  -5    6.02    0.72
   5  -1  -5    2.35    0.44
   5  -1  -5    0.71    0.73
  -5   1   5    1.03    1.07
   4  -1  -5   18.83    1.23
   4  -1  -5   21.46    2.44
   3  -1  -5   54.27    2.83
   3  -1  -5   58.04    3.94
  -3   1   5   52.61    2.60
  -3   1   5   60.71    2.54
   2  -1  -5    2.59    0.32
   2  -1  -5    3.20    0.48
   2  -1  -5    2.10    0.35
   2  -1  -5    2.28    1.03
  -2   1   5    2.94    0.74
  -2   1   5    2.94    0.62
  -2   1   5    3.75    0.44
   1  -1  -5   46.70    2.12
   1  -1  -5   45.40    2.53
   1  -1  -5   47.42    2.45
   1  -1  -5   46.22    3.59
  -1   1   5   48.82    3.45
  -1   1   5   46.83    2.75
  -1   1   5   47.60    2.30
   0  -1  -5    0.77    0.27
   0  -1  -5    0.52    0.25
   0  -1  -5    0.69    0.57
   0  -1  -5    0.80    0.31
   0   1   5    1.25    0.92
   0   1   5    1.99    1.05
   0   1   5    1.46    0.63
   0   1   5    0.84    0.33
  -1  -1  -5   84.88    3.69
  -1  -1  -5   83.82    6.46
  -1  -1  -5   85.75    3.98
  -1  -1  -5   88.41    4.18
   1   1   5   83.07    5.56
   1   1   5   89.39    4.17
   1   1   5   82.24    4.16
   1   1   5   87.83    6.57
   1   1   5   88.31    3.96
  -2  -1  -5   19.01    1.51
  -2  -1  -5   19.77    1.22
  -2  -1  -5   21.39    2.50
  -2  -1  -5   19.41    1.28
   2   1   5   21.70    2.60
   2   1   5   21.30    2.86
   2   1   5   22.22    1.57
   2   1   5   17.36    1.56
  -3  -1  -5   43.18    4.11
  -3  -1  -5   43.73    2.63
   3   1   5   39.50    3.98
   3   1   5   42.46    2.06
   3   1   5   43.54    2.65
   3   1   5   42.44    2.31
   3   1   5   43.81    1.90
  -4  -1  -5   31.87    3.65
   4   1   5   31.48    1.86
   4   1   5   32.49    3.64
   4   1   5   32.10    2.30
  -5  -1  -5    3.41    1.92
   5   1   5    3.58    1.54
   5   1   5    4.82    1.04
   5   1   5    3.40    0.57
   6   1   5    2.20    1.39
   6   1   5    7.12    1.35
   7   1   5    0.05    0.61
   8   1   5    6.67    2.07
   8   1   5    8.98    1.81
   9   1   5   -0.58    1.14
   9  -2  -5    0.38    0.40
   8  -2  -5    0.05    0.30
   7  -2  -5   -0.11    0.23
   6  -2  -5   10.41    1.81
   6  -2  -5   10.04    1.02
   5  -2  -5   26.60    2.83
   5  -2  -5   25.75    1.61
   4  -2  -5   18.91    2.31
   4  -2  -5   16.52    1.17
   3  -2  -5    6.75    0.75
   3  -2  -5    8.78    1.60
  -3   2   5    6.41    0.52
  -3   2   5    6.67    0.70
   2  -2  -5    7.70    0.68
   2  -2  -5    6.76    1.46
   2  -2  -5    5.58    0.50
   2  -2  -5    4.99    0.65
  -2   2   5    5.28    0.83
  -2   2   5    6.01    1.07
  -2   2   5    7.62    0.59
   1  -2  -5   89.33    4.08
   1  -2  -5  105.49    5.87
   1  -2  -5   88.74    4.37
   1  -2  -5   90.20    3.84
  -1   2   5   89.69    5.32
  -1   2   5   91.50    4.16
  -1   2   5   92.36    4.66
   0  -2  -5   36.28    2.41
   0  -2  -5   34.89    1.82
   0  -2  -5   40.98    1.98
   0  -2  -5   39.70    2.13
   0   2   5   38.73    2.38
   0   2   5   36.30    1.96
   0   2   5   36.72    3.15
  -1  -2  -5   32.25    1.66
  -1  -2  -5   32.95    1.78
  -1  -2  -5   31.56    1.87
   1   2   5   32.41    3.48
   1   2   5   34.99    2.14
   1   2   5   34.46    2.02
   1   2   5   31.57    3.20
  -2  -2  -5   27.61    1.51
  -2  -2  -5   26.68    2.81
  -2  -2  -5   24.24    1.57
  -2  -2  -5   25.88    1.73
   2   2   5   26.85    1.73
   2   2   5   21.76    1.51
   2   2   5   27.25    1.80
   2   2   5   22.35    2.98
   2   2   5   29.44    3.04
  -3  -2  -5   18.96    1.53
  -3  -2  -5   21.50    2.86
   3   2   5   17.88    1.22
   3   2   5   14.58    1.08
   3   2   5   16.14    0.93
   3   2   5   15.53    2.53
   3   2   5   19.11    2.63
   3   2   5   18.83    1.51
  -4  -2  -5    5.14    1.78
  -4  -2  -5    7.19    1.16
   4   2   5    5.86    1.04
   4   2   5    4.33    1.52
   4   2   5    6.76    1.76
   4   2   5    7.14    0.83
  -5  -2  -5   30.62    4.21
   5   2   5   27.95    3.44
   5   2   5   27.61    2.19
   5   2   5   28.30    1.76
   5   2   5   26.27    3.41
  -6  -2  -5    3.33    1.96
   6   2   5    2.69    0.86
   6   2   5    1.20    1.15
   6   2   5    2.79    1.35
   7   2   5    6.37    1.91
   7   2   5    5.30    1.28
   8   2   5   -0.17    0.65
   8   2   5   -0.57    1.08
   9   2   5    1.53    1.47
   9  -3  -5    0.00    0.46
   8  -3  -5    0.41    0.38
   7  -3  -5    8.58    1.04
   6  -3  -5    4.61    0.73
   5  -3  -5    0.57    0.76
   5  -3  -5    0.58    0.34
   4  -3  -5    0.51    0.31
   4  -3  -5    0.51    0.74
  -4   3   5    0.42    0.21
  -4   3   5    0.52    0.29
   3  -3  -5    2.51    1.05
   3  -3  -5    1.20    0.38
  -3   3   5    1.84    0.36
  -3   3   5    1.74    0.46
   2  -3  -5   33.46    1.85
   2  -3  -5   35.31    2.06
   2  -3  -5   39.32    3.14
   2  -3  -5   34.73    1.66
  -2   3   5   40.69    2.57
  -2   3   5   35.48    2.20
  -2   3   5   37.10    1.87
   1  -3  -5    0.24    0.22
   1  -3  -5    0.25    0.20
   1  -3  -5    0.36    0.36
   1  -3  -5   -0.43    0.60
   1  -3  -5    0.10    0.22
  -1   3   5   -0.14    0.45
  -1   3   5    0.43    0.63
  -1   3   5    0.10    0.23
   0  -3  -5   -0.04    0.20
   0  -3  -5    0.44    0.28
   0  -3  -5    0.12    0.29
   0  -3  -5   -0.30    0.45
   0   3   5    0.24    0.28
   0   3   5    0.96    0.74
   0   3   5    0.99    0.59
   0   3   5    0.24    0.58
  -1  -3  -5   26.03    1.42
  -1  -3  -5   25.24    1.49
  -1  -3  -5   26.22    1.61
  -1  -3  -5   24.64    1.99
   1   3   5   20.07    2.64
   1   3   5   23.54    1.78
   1   3   5   25.63    2.99
  -2  -3  -5    0.23    0.23
  -2  -3  -5    0.10    0.22
  -2  -3  -5    0.19    0.74
   2   3   5    0.28    0.24
   2   3   5    0.03    0.77
   2   3   5    0.13    0.38
   2   3   5    0.78    1.04
   2   3   5   -0.59    0.29
  -3  -3  -5   -0.66    0.31
  -3  -3  -5    0.36    0.28
  -3  -3  -5    0.95    0.93
   3   3   5   -0.01    0.20
   3   3   5   -0.17    0.26
   3   3   5   -0.34    0.88
   3   3   5    0.41    0.40
   3   3   5   -0.87    0.70
   3   3   5   -0.08    0.14
  -4  -3  -5    1.48    0.67
  -4  -3  -5    2.17    1.32
   4   3   5    1.66    0.60
   4   3   5    0.66    0.93
   4   3   5    1.95    0.48
   4   3   5    3.29    1.30
  -5  -3  -5    0.92    1.43
   5   3   5    0.44    0.54
   5   3   5    0.65    0.98
   5   3   5    0.64    0.34
   5   3   5   -0.88    0.85
  -6  -3  -5    0.66    1.43
   6   3   5    0.32    0.90
   6   3   5    0.70    1.04
   6   3   5   -0.54    0.45
   7   3   5    5.41    1.27
   7   3   5    2.35    1.34
   7   3   5    3.79    1.55
   8   3   5    0.40    1.22
   8   3   5    0.27    0.59
   9   3   5    1.90    1.35
   8  -4  -5    1.73    0.63
   7  -4  -5    0.08    0.32
   6  -4  -5    0.30    0.31
   5  -4  -5    1.48    0.48
   4  -4  -5    8.27    1.65
   4  -4  -5    7.09    0.91
  -4   4   5    7.42    0.87
   3  -4  -5    8.62    1.70
   3  -4  -5    9.30    1.06
  -3   4   5   10.67    1.16
  -3   4   5   11.69    0.84
   2  -4  -5    1.53    0.50
   2  -4  -5    2.09    0.37
   2  -4  -5    1.00    0.36
   2  -4  -5    2.62    1.05
  -2   4   5    1.92    0.64
  -2   4   5    0.91    0.35
  -2   4   5    1.51    0.59
   1  -4  -5    0.89    0.31
   1  -4  -5    1.23    0.34
   1  -4  -5    1.10    0.81
   1  -4  -5    1.09    0.47
   1  -4  -5    1.17    0.40
  -1   4   5    2.05    0.45
  -1   4   5    1.92    0.74
  -1   4   5    1.41    0.73
  -1   4   5    2.00    0.74
   0  -4  -5   15.46    1.07
   0  -4  -5   15.39    1.68
   0  -4  -5   15.14    1.10
   0  -4  -5   20.13    1.35
   0   4   5   14.79    1.60
   0   4   5   14.36    1.70
   0   4   5   19.79    2.51
  -1  -4  -5    1.24    0.42
  -1  -4  -5    1.16    0.74
  -1  -4  -5    1.26    0.44
  -1  -4  -5    1.40    0.38
   1   4   5    2.96    1.21
   1   4   5    1.45    0.64
   1   4   5    2.04    1.11
  -2  -4  -5    4.29    0.59
  -2  -4  -5    4.14    0.98
  -2  -4  -5    5.12    0.78
   2   4   5    6.23    1.51
   2   4   5    3.78    1.28
   2   4   5    4.60    0.71
   2   4   5    3.56    0.74
   2   4   5    2.81    0.71
  -3  -4  -5   17.04    2.55
  -3  -4  -5   13.23    1.14
   3   4   5    9.71    2.11
   3   4   5   13.36    1.44
   3   4   5   13.26    2.24
   3   4   5   15.40    1.16
   3   4   5   13.04    0.86
   3   4   5   12.98    1.18
  -4  -4  -5   39.09    4.02
  -4  -4  -5   50.12    2.83
   4   4   5   43.20    1.83
   4   4   5   47.49    2.80
   4   4   5   47.28    4.25
   4   4   5   46.58    4.60
   4   4   5   43.65    2.53
  -5  -4  -5    0.19    1.19
   5   4   5    0.20    0.27
   5   4   5    0.26    0.46
   5   4   5    0.49    1.01
   5   4   5    0.20    0.88
  -6  -4  -5    3.87    1.83
   6   4   5    2.16    0.81
   6   4   5    1.61    1.23
   6   4   5    0.96    1.21
   7   4   5   11.36    1.72
   7   4   5   13.05    2.60
   7   4   5   17.32    2.88
   8   4   5    0.27    0.62
   8   4   5    1.37    1.20
   9   4   5    0.01    1.04
   8  -5  -5    0.06    0.47
   7  -5  -5    1.19    0.57
   6  -5  -5    2.40    0.67
   5  -5  -5    2.36    0.63
   4  -5  -5    0.57    0.39
   4  -5  -5    0.00    0.67
  -4   5   5    1.40    0.62
   3  -5  -5    2.03    1.05
   3  -5  -5    0.02    0.27
  -3   5   5    0.47    0.54
   2  -5  -5    6.10    0.88
   2  -5  -5    6.59    1.02
   2  -5  -5    6.57    0.70
  -2   5   5    7.77    0.84
  -2   5   5    7.45    1.19
  -2   5   5    6.85    1.19
   1  -5  -5   23.15    1.61
   1  -5  -5   20.44    2.82
   1  -5  -5   21.86    1.61
   1  -5  -5   22.02    1.33
   1  -5  -5   22.66    1.37
  -1   5   5   24.27    2.59
  -1   5   5   26.01    1.94
  -1   5   5   22.70    2.18
   0  -5  -5   18.64    1.40
   0  -5  -5   16.53    1.18
   0  -5  -5   17.67    1.16
   0  -5  -5   15.93    1.70
   0   5   5   12.82    2.05
   0   5   5   20.74    2.15
   0   5   5   15.87    1.69
  -1  -5  -5   36.57    2.28
  -1  -5  -5   32.44    2.56
  -1  -5  -5   37.78    1.97
   1   5   5   36.06    2.63
   1   5   5   39.36    3.92
   1   5   5   36.65    2.36
  -2  -5  -5  124.41    5.18
  -2  -5  -5  119.39    6.28
  -2  -5  -5  119.16    5.95
   2   5   5  121.17    5.71
   2   5   5  122.92    5.54
   2   5   5  113.66    7.27
   2   5   5  121.99    8.78
  -3  -5  -5    3.15    1.18
  -3  -5  -5    3.28    0.95
  -3  -5  -5    1.70    0.56
   3   5   5    2.48    0.65
   3   5   5    1.64    0.53
   3   5   5    2.65    1.36
   3   5   5    2.74    1.35
  -4  -5  -5    4.69    0.90
  -4  -5  -5    7.18    1.80
   4   5   5    6.77    1.81
   4   5   5    6.06    0.53
   4   5   5    3.20    1.28
   4   5   5    5.97    0.87
   4   5   5    5.85    0.60
   4   5   5    4.43    0.88
  -5  -5  -5    0.53    1.18
   5   5   5    0.41    0.88
   5   5   5   -0.42    0.43
   5   5   5    0.01    0.30
   5   5   5    1.17    1.07
  -6  -5  -5    7.10    2.25
   6   5   5    6.20    1.61
   6   5   5    4.85    1.66
   6   5   5    4.93    1.05
   7   5   5    8.83    1.48
   7   5   5    7.76    2.04
   7   5   5    4.72    1.78
   8   5   5    1.88    1.28
   9   5   5    1.25    1.27
   8  -6  -5    1.10    0.62
   7  -6  -5    1.43    0.68
   6  -6  -5   -0.04    0.36
   5  -6  -5    0.10    0.38
   4  -6  -5    4.45    0.86
   3  -6  -5    2.96    1.26
   3  -6  -5    0.95    0.48
  -3   6   5    1.22    0.73
   2  -6  -5    5.16    1.42
   2  -6  -5    5.60    0.91
   2  -6  -5    5.56    0.70
   2  -6  -5    7.27    1.08
  -2   6   5    6.20    1.18
  -2   6   5    7.89    1.31
   1  -6  -5    2.88    0.69
   1  -6  -5    2.46    0.49
   1  -6  -5    3.15    0.58
   1  -6  -5    1.74    0.58
  -1   6   5    2.40    0.89
  -1   6   5    3.02    0.94
  -1   6   5    1.38    0.71
   0  -6  -5   14.65    1.12
   0  -6  -5   13.48    1.14
   0  -6  -5   12.55    1.56
   0  -6  -5   15.86    1.61
   0   6   5   17.45    2.05
   0   6   5   16.13    1.76
   0   6   5   15.25    2.20
  -1  -6  -5   -0.06    0.30
  -1  -6  -5   -0.24    0.24
  -1  -6  -5   -0.36    0.53
   1   6   5   -0.06    0.60
   1   6   5   -0.62    0.37
   1   6   5   -0.22    0.61
  -2  -6  -5   15.39    1.62
  -2  -6  -5   15.42    1.92
  -2  -6  -5   16.04    1.18
   2   6   5   15.02    1.62
   2   6   5   17.18    2.45
   2   6   5   15.23    2.48
  -3  -6  -5   -0.30    0.22
  -3  -6  -5    0.86    0.73
  -3  -6  -5   -0.14    0.29
   3   6   5   -0.49    0.29
   3   6   5    0.21    0.92
   3   6   5   -0.04    0.74
   3   6   5    0.55    0.44
   3   6   5   -0.45    0.16
  -4  -6  -5   13.33    2.39
   4   6   5   10.94    1.00
   4   6   5   12.11    1.32
   4   6   5    7.64    1.66
   4   6   5   11.69    0.77
   4   6   5   10.39    1.35
   4   6   5   11.56    2.35
  -5  -6  -5    4.06    0.92
  -5  -6  -5    1.74    1.52
   5   6   5    4.32    0.93
   5   6   5    4.74    1.68
   5   6   5    3.11    1.25
  -6  -6  -5   19.24    3.25
   6   6   5   14.74    2.55
   6   6   5   15.77    2.78
   6   6   5   20.44    2.01
   7   6   5   15.98    2.88
   7   6   5   13.19    1.76
   8   6   5    3.25    1.46
   9   6   5    0.91    1.34
   8  -7  -5   -0.36    0.48
   7  -7  -5    1.09    0.68
   6  -7  -5    7.89    1.29
   5  -7  -5    1.75    0.66
   4  -7  -5   15.72    1.78
   3  -7  -5    5.26    0.58
   3  -7  -5    5.48    1.01
   3  -7  -5    4.91    0.65
  -3   7   5    5.05    1.16
   2  -7  -5   16.93    2.74
   2  -7  -5   13.69    1.60
   2  -7  -5   16.13    1.14
   2  -7  -5   14.51    0.81
   2  -7  -5   13.54    1.58
   2  -7  -5   12.27    0.76
  -2   7   5   13.38    1.73
  -2   7   5   13.69    1.77
  -2   7   5   12.94    1.74
   1  -7  -5    4.62    0.73
   1  -7  -5    5.03    0.90
   1  -7  -5    4.14    0.63
   1  -7  -5    5.60    1.02
  -1   7   5    8.08    1.44
  -1   7   5    4.29    1.01
  -1   7   5    5.79    1.33
   0  -7  -5   39.32    2.18
   0  -7  -5   37.36    2.20
   0  -7  -5   44.16    2.76
   0  -7  -5   38.46    2.58
   0   7   5   35.56    2.57
   0   7   5   33.71    2.84
   0   7   5   39.38    3.82
  -1  -7  -5   18.01    2.06
  -1  -7  -5   17.47    1.33
  -1  -7  -5   20.79    1.71
   1   7   5   20.87    2.87
   1   7   5   16.39    2.13
   1   7   5   20.74    2.07
  -2  -7  -5   85.93    4.87
  -2  -7  -5   99.05    5.32
  -2  -7  -5   92.77    4.21
   2   7   5   88.83    6.90
   2   7   5   91.36    4.54
   2   7   5   91.09    6.15
  -3  -7  -5   14.92    1.67
  -3  -7  -5   19.38    1.35
   3   7   5   15.97    2.70
   3   7   5   16.99    1.60
   3   7   5   18.51    1.57
   3   7   5   18.19    2.32
   3   7   5   16.16    1.62
   4   7   5   24.06    1.37
   4   7   5   25.88    1.88
   4   7   5   24.57    1.56
   4   7   5   24.49    3.37
  -5  -7  -5   12.82    2.49
   5   7   5   12.04    2.56
   5   7   5   11.55    1.44
   6   7   5    0.35    1.00
   6   7   5    1.39    0.62
   6   7   5    0.99    0.96
   7   7   5    7.13    2.08
   8   7   5    0.02    1.00
   9   7   5    1.37    1.28
   7  -8  -5    0.82    0.73
   6  -8  -5   -0.29    0.45
   5  -8  -5    0.21    0.43
   4  -8  -5    0.82    0.58
   3  -8  -5    0.33    0.33
   3  -8  -5   -0.12    0.47
   3  -8  -5    0.41    0.49
   2  -8  -5   14.74    1.82
   2  -8  -5   21.71    1.10
   2  -8  -5   18.94    1.40
   2  -8  -5   18.46    1.12
  -2   8   5   16.87    2.16
   1  -8  -5    0.11    0.38
   1  -8  -5    0.67    0.43
   1  -8  -5    0.61    0.54
   1  -8  -5    0.16    0.39
  -1   8   5    1.22    0.70
  -1   8   5   -0.78    0.69
  -1   8   5    0.54    0.73
   0  -8  -5  147.34    6.31
   0  -8  -5  140.99    6.64
   0  -8  -5  146.55    7.21
   0   8   5  151.11    7.66
   0   8   5  145.91    8.15
   0   8   5  131.76    6.74
  -1  -8  -5    5.95    1.08
  -1  -8  -5    5.17    0.85
  -1  -8  -5    5.36    1.21
   1   8   5    4.92    1.05
   1   8   5    4.84    1.40
   1   8   5    5.33    1.38
  -2  -8  -5    7.78    0.96
  -2  -8  -5    8.84    1.36
  -2  -8  -5    8.84    1.59
   2   8   5    8.39    1.27
   2   8   5   10.25    1.75
   2   8   5    8.61    1.93
   2   8   5    9.18    1.90
  -3  -8  -5    0.56    0.50
  -3  -8  -5    0.14    0.35
   3   8   5   -0.07    1.05
   3   8   5    0.53    1.05
   3   8   5    0.69    0.53
   3   8   5    1.28    0.58
   4   8   5   22.79    1.58
   4   8   5   18.15    3.09
   4   8   5   23.64    1.79
   5   8   5    1.00    0.24
   5   8   5    1.09    0.27
   5   8   5    1.04    0.61
   5   8   5    0.90    1.13
   5   8   5   -0.33    0.81
   6   8   5   -0.62    0.85
   6   8   5    0.22    0.47
   7   8   5    0.55    1.01
   8   8   5    0.01    1.06
   9   8   5    1.23    1.24
   7  -9  -5    0.71    0.77
   6  -9  -5    0.47    0.59
   5  -9  -5    0.01    0.47
   4  -9  -5    1.96    0.74
   3  -9  -5    0.11    0.59
   3  -9  -5    0.04    0.37
   3  -9  -5   -0.05    0.52
   2  -9  -5    2.15    0.59
   2  -9  -5    1.90    0.40
   2  -9  -5    1.42    0.71
   2  -9  -5    2.38    0.41
  -2   9   5    0.37    0.94
   1  -9  -5   -0.04    0.37
   1  -9  -5    0.16    0.38
   1  -9  -5    0.53    0.53
   1  -9  -5   -0.07    0.45
  -1   9   5    0.07    0.86
  -1   9   5    0.50    0.72
  -1   9   5   -0.01    0.59
   0  -9  -5    1.34    0.74
   0  -9  -5    1.30    0.71
   0  -9  -5    0.99    0.55
   0  -9  -5    1.13    0.51
   0   9   5    0.17    0.65
   0   9   5    0.26    0.78
   0   9   5    1.25    1.05
  -1  -9  -5    1.66    0.95
  -1  -9  -5    0.86    0.50
  -1  -9  -5    1.97    0.73
   1   9   5    1.07    0.92
   1   9   5    3.19    1.28
   1   9   5    2.61    0.93
  -2  -9  -5    7.65    1.38
  -2  -9  -5    8.98    1.64
  -2  -9  -5    7.08    1.04
   2   9   5   10.00    2.18
   2   9   5    6.35    1.57
   2   9   5    9.46    1.43
  -3  -9  -5   20.49    1.77
  -3  -9  -5   18.96    2.19
   3   9   5   17.47    1.71
   3   9   5   17.83    1.80
   3   9   5   21.31    3.21
   4   9   5    0.61    0.49
   4   9   5    0.88    1.13
   4   9   5    0.74    1.19
   4   9   5    0.20    0.39
   5   9   5    0.89    0.30
   5   9   5    0.50    0.30
   5   9   5    0.57    0.48
   5   9   5    0.35    1.10
   6   9   5   -0.71    0.80
   7   9   5    3.13    1.69
   8   9   5    0.15    1.10
   9   9   5    1.17    1.28
   7 -10  -5    1.16    0.83
   6 -10  -5   -0.08    0.52
   5 -10  -5    0.69    0.68
   4 -10  -5   -0.37    0.46
   3 -10  -5   -0.34    0.34
   3 -10  -5   -0.25    0.47
   2 -10  -5    6.70    1.36
   2 -10  -5    8.36    1.14
   2 -10  -5    8.86    0.80
  -2  10   5    8.95    1.71
   1 -10  -5    0.71    0.49
   1 -10  -5    0.67    0.66
   1 -10  -5    0.50    0.48
  -1  10   5    2.32    1.20
  -1  10   5    1.22    0.81
   0 -10  -5    3.58    0.80
   0 -10  -5    4.52    1.13
   0 -10  -5    3.34    0.83
   0 -10  -5    2.76    0.98
   0  10   5    3.47    1.42
   0  10   5    4.86    1.22
   0  10   5    4.51    1.49
  -1 -10  -5   43.07    3.21
  -1 -10  -5   43.76    2.68
  -1 -10  -5   43.77    3.32
   1  10   5   47.65    3.73
   1  10   5   47.73    3.15
   1  10   5   47.69    4.66
  -2 -10  -5   41.87    3.30
  -2 -10  -5   38.06    3.00
  -2 -10  -5   42.54    2.54
   2  10   5   41.55    3.44
   2  10   5   38.17    2.74
   2  10   5   42.62    4.59
  -3 -10  -5    0.02    0.43
   3  10   5   -1.04    0.75
   3  10   5   -0.81    1.37
   3  10   5    0.34    0.57
   3  10   5    0.45    0.54
   4  10   5   -0.69    0.79
   4  10   5    0.79    0.52
   4  10   5    1.61    0.60
   4  10   5   -0.18    1.11
   5  10   5    2.37    0.55
   5  10   5    1.51    1.23
   6  10   5    5.24    1.95
   7  10   5    1.01    1.16
   8  10   5    1.44    1.34
   9  10   5   -0.42    1.06
   6 -11  -5    0.95    0.90
   5 -11  -5    0.41    0.63
   4 -11  -5    2.63    1.04
   3 -11  -5    5.12    0.88
   3 -11  -5    4.26    1.19
   2 -11  -5    4.38    0.92
   2 -11  -5    6.22    1.44
   2 -11  -5    6.30    0.69
   1 -11  -5   15.99    2.18
   1 -11  -5   17.55    1.43
   1 -11  -5   14.24    1.61
  -1  11   5   18.81    2.31
  -1  11   5   16.10    2.45
   0 -11  -5    8.67    1.27
   0 -11  -5   11.87    1.84
   0 -11  -5    7.67    1.16
   0  11   5    7.10    1.78
   0  11   5    5.67    1.35
   0  11   5    6.84    1.82
  -1 -11  -5   15.71    1.75
  -1 -11  -5   24.03    2.62
  -1 -11  -5   21.22    2.46
   1  11   5   23.78    2.43
   1  11   5   24.16    3.20
   1  11   5   21.84    2.91
  -2 -11  -5    3.51    1.12
  -2 -11  -5    4.01    0.91
   2  11   5    4.28    1.57
   2  11   5    2.02    1.26
   2  11   5    2.50    0.91
  -3 -11  -5    0.37    0.53
   3  11   5    1.33    0.65
   3  11   5    3.54    1.54
   3  11   5    1.26    1.56
   4  11   5   15.10    1.58
   4  11   5   11.91    2.67
   4  11   5   15.17    1.63
   5  11   5   10.81    2.47
   5  11   5    7.11    0.96
   6  11   5    3.85    1.84
   7  11   5    4.76    1.84
   8  11   5    0.41    1.18
   9  11   5    1.18    1.33
   6 -12  -5   -0.71    0.70
   5 -12  -5    0.79    0.87
   4 -12  -5    0.29    0.77
   3 -12  -5    1.74    0.64
   3 -12  -5    3.78    1.17
   2 -12  -5   -0.05    0.43
   2 -12  -5    1.31    0.88
   2 -12  -5    0.38    0.31
   1 -12  -5   10.70    1.41
   1 -12  -5    8.65    1.15
   1 -12  -5   10.31    1.85
  -1  12   5    6.92    1.75
   0 -12  -5    0.08    0.52
   0 -12  -5    0.68    0.74
   0 -12  -5    0.56    0.66
   0  12   5    0.21    0.78
   0  12   5   -0.31    1.08
   0  12   5   -0.58    0.81
  -1 -12  -5    0.13    0.71
  -1 -12  -5    0.28    0.49
   1  12   5   -1.23    0.75
   1  12   5    0.29    0.66
   1  12   5    0.79    1.21
  -2 -12  -5   21.07    2.11
   2  12   5   20.18    2.89
   2  12   5   20.13    2.28
   2  12   5   25.71    3.62
  -3 -12  -5   11.53    1.53
   3  12   5   14.13    1.81
   3  12   5   13.56    2.20
   3  12   5    9.89    2.42
   4  12   5    1.40    1.37
   4  12   5    1.22    0.64
   5  12   5    1.37    0.54
   5  12   5    1.23    1.16
   6  12   5    1.05    0.28
   6  12   5    2.19    1.47
   7  12   5    0.42    1.30
   8  12   5    1.67    1.38
   5 -13  -5    1.40    1.09
   4 -13  -5    0.26    0.74
   3 -13  -5    5.00    1.50
   3 -13  -5    5.26    1.00
   2 -13  -5    8.34    0.83
   2 -13  -5    6.26    1.20
   2 -13  -5   10.81    2.02
   1 -13  -5   27.79    3.26
   1 -13  -5   25.95    2.41
  -1  13   5   29.11    3.63
   0 -13  -5   29.64    3.33
   0 -13  -5   29.66    2.20
   0 -13  -5   26.99    2.47
   0  13   5   29.49    3.00
   0  13   5   30.23    3.63
  -1 -13  -5    7.79    1.28
  -1 -13  -5    7.71    1.67
   1  13   5    7.85    1.51
   1  13   5    5.02    1.72
  -2 -13  -5    6.27    1.20
   2  13   5    3.50    1.69
   2  13   5    7.46    1.91
   2  13   5    5.00    1.24
  -3 -13  -5    6.57    1.20
   3  13   5    6.35    2.06
   3  13   5    5.75    1.66
   3  13   5    7.94    1.45
   4  13   5    1.25    0.65
   4  13   5    1.10    1.36
   5  13   5   -0.39    0.38
   5  13   5   -0.27    0.95
   6  13   5    2.98    0.52
   6  13   5    2.23    1.46
   7  13   5    1.98    1.40
   8  13   5    0.34    1.11
   5 -14  -5   -0.25    0.81
   4 -14  -5    1.27    1.06
   3 -14  -5    2.40    0.84
   3 -14  -5    4.63    1.59
   2 -14  -5    1.01    1.01
   2 -14  -5    1.25    0.73
   1 -14  -5   -0.75    0.68
   1 -14  -5   -0.09    0.51
   0 -14  -5    4.72    1.53
   0 -14  -5    2.19    0.82
   0  14   5    2.35    1.53
   0  14   5    1.81    1.03
  -1 -14  -5    5.87    1.20
   1  14   5    6.27    1.86
   1  14   5    5.89    1.41
  -2 -14  -5    0.04    0.52
   2  14   5   -0.23    0.98
   2  14   5   -0.05    0.64
  -3 -14  -5   -0.21    0.60
   3  14   5    1.02    1.41
   3  14   5    0.12    0.64
   4  14   5    1.87    1.36
   4  14   5    1.24    0.74
   5  14   5    0.87    1.38
   5  14   5   -0.20    0.43
   6  14   5    2.24    0.55
   6  14   5    0.65    1.26
   7  14   5    1.22    1.36
   8  14   5    1.50    1.42
   4 -15  -5   -0.78    0.88
   3 -15  -5   -0.18    0.65
   3 -15  -5    0.04    0.99
   2 -15  -5    1.39    0.80
   2 -15  -5    1.83    1.13
   1 -15  -5   -0.75    0.52
   1 -15  -5   -0.44    0.77
   0 -15  -5    0.73    0.72
   0  15   5   -0.57    1.22
   0  15   5   -1.44    0.78
  -1 -15  -5    6.03    1.33
   1  15   5    7.71    1.69
  -2 -15  -5   -0.29    0.62
   2  15   5    0.83    0.77
  -3 -15  -5    1.10    0.75
   3  15   5   -0.16    0.69
   3  15   5    3.79    1.68
   4  15   5    1.16    1.22
   4  15   5   -0.16    0.49
   5  15   5    5.01    2.06
   5  15   5    1.43    0.64
   6  15   5   -0.77    1.16
   6  15   5   -0.03    0.37
   7  15   5    6.27    2.21
   3 -16  -5    0.09    1.03
   3 -16  -5    1.67    0.88
   3 -16  -5    0.52    0.66
   2 -16  -5    1.07    0.83
   2 -16  -5    1.24    1.30
   1 -16  -5    0.51    0.78
   1 -16  -5    0.46    1.07
   0 -16  -5    3.74    1.16
  -1 -16  -5    0.29    0.73
   1  16   5   -0.29    0.74
  -2 -16  -5   -0.19    0.62
   2  16   5    0.95    0.88
  -3 -16  -5    0.68    0.74
   3  16   5   -0.98    0.53
   4  16   5    2.94    1.77
   4  16   5    1.87    0.88
   5  16   5    0.14    1.13
   5  16   5   -0.18    0.44
   6  16   5    0.78    1.34
   6  16   5    0.57    0.43
   7  16   5    1.78    1.65
   3 -17  -5    0.46    1.21
   3 -17  -5    1.16    0.87
   3 -17  -5    2.03    0.91
   2 -17  -5    1.37    1.32
   2 -17  -5    0.74    0.86
   1 -17  -5    3.22    1.12
   0 -17  -5    1.36    0.85
  -1 -17  -5    1.43    0.91
   1  17   5    1.68    1.15
  -2 -17  -5    1.84    0.96
   2  17   5    2.16    1.20
   3  17   5   -0.52    0.62
   4  17   5    2.35    0.99
   5  17   5    0.40    1.28
   5  17   5    0.62    0.64
   6  17   5    1.22    1.64
   6  17   5   -0.22    0.38
   1 -18  -5    0.51    0.88
   0 -18  -5    0.54    0.90
  -1 -18  -5    1.28    0.91
   1  18   5    3.63    1.34
  -2 -18  -5    3.63    1.23
   2  18   5    3.71    1.41
   3  18   5    0.11    0.74
   4  18   5    3.33    1.18
   5  18   5    0.95    0.67
   0 -19  -5   -0.03    0.84
  -1 -19  -5    1.54    1.02
   1  19   5    2.37    1.27
  -2 -19  -5    2.38    1.22
   2  19   5    2.46    1.21
   3  19   5    3.00    1.24
   4  19   5    4.18    1.29
   3  19  -6    0.54    0.78
  -2 -19   6   10.18    2.49
   1  19  -6    0.81    0.93
  -1 -19   6    4.12    1.80
  -1 -19   6    0.65    1.29
   5  18  -6    3.93    0.92
   4  18  -6    0.02    0.46
   3  18  -6    0.30    0.56
   2  18  -6   -0.38    0.63
  -2 -18   6    0.10    1.06
   1  18  -6    2.07    1.04
  -1 -18   6    1.24    1.44
  -1 -18   6    3.69    1.72
   0 -18   6    4.15    1.66
   0 -18   6    4.72    1.81
   1 -18   6   -0.41    1.04
   6  17  -6   -0.58    0.90
   6  17  -6    0.94    0.41
   5  17  -6    0.41    0.92
   5  17  -6    0.60    0.47
   4  17  -6    4.05    0.96
   3  17  -6    0.12    0.56
   2  17  -6    1.28    0.75
  -2 -17   6    2.76    1.39
   1  17  -6    9.62    1.66
  -1 -17   6   16.07    2.58
   0  17  -6    2.74    1.06
   0 -17   6    3.82    1.51
   0 -17   6    4.06    1.66
   1 -17   6    1.64    1.35
   2 -17   6    0.49    1.21
   6  16  -6    0.34    0.27
   6  16  -6    0.99    0.94
   5  16  -6    0.09    0.92
   5  16  -6    0.80    0.47
   4  16  -6   -0.42    0.33
   4  16  -6    0.36    0.88
   3  16  -6   12.30    1.65
   2  16  -6    3.36    0.95
  -2 -16   6    1.69    1.11
   1  16  -6    3.08    1.06
  -1 -16   6    1.35    1.14
   0  16  -6    7.03    1.49
   0 -16   6    6.12    1.78
   0 -16   6    3.58    1.53
   1 -16   6    0.95    1.15
   2 -16   6    1.72    1.23
   3 -16   6    0.33    1.61
   3 -16   6   -0.56    1.05
   7  15  -6    0.41    0.95
   6  15  -6    0.51    0.21
   6  15  -6    1.01    0.94
   5  15  -6    1.38    0.52
   5  15  -6    3.68    1.36
   4  15  -6    6.86    1.12
   4  15  -6    7.77    1.77
   3  15  -6    1.21    0.94
   3  15  -6    1.66    0.71
   2  15  -6    6.60    1.28
  -2 -15   6    5.24    1.57
   1  15  -6    0.10    0.53
  -1 -15   6   -0.04    0.88
   0  15  -6    1.20    0.79
   0 -15   6   -0.23    0.89
   0 -15   6   -0.18    0.95
   1 -15   6    1.93    1.29
   2 -15   6    1.94    1.29
   2 -15   6   -0.63    1.25
   3 -15   6    0.83    1.47
   3 -15   6    0.63    1.08
   4 -15   6    1.03    1.96
   4 -15   6    1.01    0.99
   8  14  -6    2.33    1.08
   7  14  -6   -0.18    0.61
   6  14  -6    1.45    1.05
   5  14  -6    5.84    0.86
   5  14  -6    5.95    1.62
   4  14  -6    0.31    0.40
   4  14  -6    1.31    0.97
   3  14  -6    7.31    1.61
   3  14  -6    6.72    1.14
   2  14  -6    4.21    1.33
   2  14  -6    3.05    0.88
  -2 -14   6    3.48    1.23
   1  14  -6    0.51    0.58
  -1 -14   6    0.33    0.90
   0  14  -6    0.46    1.04
   0  14  -6    0.09    0.67
   0 -14   6   -0.82    0.78
   0 -14   6   -0.53    0.81
  -1  14  -6   -0.11    1.03
   1 -14   6   -0.39    0.45
   1 -14   6    0.51    1.04
   1 -14   6   -0.01    1.24
   2 -14   6    0.25    0.94
   2 -14   6    1.13    0.84
   2 -14   6    0.65    1.46
   3 -14   6    3.41    1.87
   3 -14   6    3.96    1.46
   4 -14   6    0.15    0.82
   4 -14   6    0.96    1.59
   8  13  -6   -0.31    0.59
   7  13  -6    0.71    0.80
   6  13  -6   -0.60    0.59
   5  13  -6    2.82    1.15
   5  13  -6    2.76    0.58
   4  13  -6   22.25    2.18
   4  13  -6   21.71    1.68
   4  13  -6   26.08    2.99
   3  13  -6    0.61    0.76
   3  13  -6   -0.15    0.35
   2  13  -6   15.54    1.74
   2  13  -6   16.34    2.30
  -2 -13   6   20.96    2.44
   1  13  -6    0.61    1.02
   1  13  -6    3.27    0.96
  -1 -13   6    1.88    0.97
   0  13  -6    2.07    0.81
   0  13  -6    3.22    1.34
   0 -13   6    4.16    1.37
   0 -13   6    3.49    1.79
   0 -13   6    2.93    0.82
   0 -13   6    3.08    1.22
   0 -13   6    0.89    1.20
  -1  13  -6    0.26    0.58
  -1  13  -6   -0.75    0.86
   1 -13   6    1.82    1.11
   1 -13   6    0.94    0.62
   1 -13   6    0.48    1.32
   2 -13   6   13.25    2.20
   2 -13   6    7.79    1.50
   2 -13   6    8.41    2.42
   3 -13   6    1.47    1.14
   3 -13   6    1.86    1.61
   4 -13   6    1.04    0.86
   4 -13   6    0.62    1.26
   5 -13   6    3.42    1.96
   8  12  -6   -0.69    0.56
   7  12  -6    0.90    0.80
   6  12  -6    1.75    0.92
   5  12  -6   -0.23    0.54
   5  12  -6    0.00    0.26
   4  12  -6    0.85    0.42
   4  12  -6    0.67    0.64
   4  12  -6    1.07    0.79
   3  12  -6    7.02    1.06
   3  12  -6    8.34    1.59
   3  12  -6    6.78    1.45
   2  12  -6   -0.47    0.55
   2  12  -6   -0.38    0.39
   2  12  -6   -0.19    0.89
  -2 -12   6   -0.28    0.61
   1  12  -6    7.35    1.20
   1  12  -6    4.90    1.47
   1  12  -6    7.65    1.43
   1  12  -6    6.32    2.29
  -1 -12   6    5.84    1.41
  -1 -12   6    6.50    1.71
  -1 -12   6    7.30    1.04
   0  12  -6    1.59    0.73
   0  12  -6   -1.03    1.59
   0  12  -6    1.89    1.16
   0 -12   6    2.25    1.50
   0 -12   6    1.60    1.25
   0 -12   6    1.67    1.05
   0 -12   6    1.13    0.92
   0 -12   6    0.76    0.51
  -1  12  -6    4.04    1.04
  -1  12  -6    3.65    1.31
   1 -12   6    2.46    1.47
   1 -12   6    3.62    1.31
   1 -12   6    7.69    2.32
   1 -12   6    2.86    0.86
   2 -12   6    6.81    1.34
   2 -12   6    7.76    1.63
   2 -12   6    8.35    2.34
   3 -12   6    1.48    1.13
   3 -12   6    1.47    0.88
   3 -12   6    1.74    1.35
   4 -12   6    4.10    1.11
   4 -12   6    2.70    1.64
   5 -12   6    1.01    1.48
   6 -12   6    3.90    1.91
   8  11  -6    0.84    0.67
   7  11  -6    2.21    0.92
   6  11  -6    8.01    1.58
   5  11  -6    0.85    0.28
   5  11  -6   -0.04    0.56
   4  11  -6   29.85    3.04
   4  11  -6   25.42    1.67
   3  11  -6    0.78    0.47
   3  11  -6    1.21    0.94
   3  11  -6    0.25    0.61
   2  11  -6   26.04    2.85
   2  11  -6   24.03    3.10
   2  11  -6   28.58    2.01
   2  11  -6   24.91    2.70
  -2 -11   6   26.25    2.58
  -2 -11   6   31.54    3.06
   1  11  -6    6.35    1.50
   1  11  -6    9.65    1.25
   1  11  -6    6.77    1.14
   1  11  -6    5.70    2.01
   1  11  -6    6.61    1.35
  -1 -11   6    8.08    1.30
  -1 -11   6    8.05    1.93
  -1 -11   6    5.91    1.95
  -1 -11   6    8.29    1.52
  -1 -11   6    8.67    1.09
   0  11  -6    3.53    1.02
   0  11  -6    5.13    1.38
   0  11  -6    3.34    1.73
   0  11  -6    4.25    0.90
   0 -11   6    4.30    0.91
   0 -11   6    3.30    1.55
   0 -11   6    5.47    1.36
   0 -11   6    3.89    1.26
   0 -11   6    2.32    1.36
  -1  11  -6    1.36    0.67
  -1  11  -6    3.16    1.19
   1 -11   6    3.88    1.22
   1 -11   6    2.89    1.50
   1 -11   6    4.95    1.77
   1 -11   6    2.57    0.83
  -2  11  -6    1.19    0.85
   2 -11   6   -0.19    1.03
   2 -11   6    0.12    0.57
   2 -11   6   -0.09    0.72
   3 -11   6    7.57    1.66
   3 -11   6    7.68    2.21
   3 -11   6    7.73    1.58
   4 -11   6    0.37    0.79
   4 -11   6   -0.32    0.93
   5 -11   6    2.43    1.73
   6 -11   6    0.45    1.35
   9  10  -6    0.42    0.62
   8  10  -6   -0.09    0.51
   7  10  -6    0.35    0.60
   6  10  -6   14.56    2.04
   5  10  -6   -0.65    0.39
   4  10  -6    1.56    0.80
   4  10  -6    1.70    0.45
   3  10  -6    0.43    0.36
   3  10  -6    0.89    0.85
   3  10  -6    1.08    0.63
   2  10  -6   10.64    1.24
   2  10  -6   10.60    1.67
   2  10  -6   12.20    2.09
   2  10  -6    8.96    1.63
  -2 -10   6    8.44    1.45
  -2 -10   6   12.22    1.13
  -2 -10   6   12.15    1.95
   1  10  -6    4.10    0.87
   1  10  -6    4.21    1.27
   1  10  -6    3.26    0.84
   1  10  -6    2.95    1.38
   1  10  -6    5.11    1.16
  -1 -10   6    3.27    0.88
  -1 -10   6    4.12    1.07
  -1 -10   6    4.18    0.76
  -1 -10   6    4.16    1.35
  -1 -10   6    2.74    1.41
   0  10  -6    0.20    0.83
   0  10  -6    0.69    0.60
   0  10  -6   -0.21    0.39
   0  10  -6   -0.49    1.15
   0 -10   6   -0.15    0.82
   0 -10   6   -0.24    0.70
   0 -10   6   -0.20    0.74
   0 -10   6   -0.04    0.90
   0 -10   6    0.43    0.52
   0 -10   6   -0.29    0.38
  -1  10  -6   19.67    1.99
  -1  10  -6   15.50    2.05
  -1  10  -6   17.26    3.31
   1 -10   6   18.42    3.14
   1 -10   6   15.83    3.02
   1 -10   6   17.60    2.29
   1 -10   6   18.19    1.95
  -2  10  -6    2.23    0.91
   2 -10   6    0.17    0.46
   2 -10   6   -0.54    0.91
   2 -10   6    0.40    1.03
   2 -10   6    1.68    1.03
   3 -10   6    1.95    0.83
   3 -10   6    1.20    0.98
   3 -10   6    0.95    1.08
   4 -10   6   -0.39    0.96
   4 -10   6    0.34    0.65
   4 -10   6    0.27    0.64
   5 -10   6    0.36    1.14
   6 -10   6    1.15    1.28
   9   9  -6   -0.45    0.42
   8   9  -6    0.11    0.49
   7   9  -6    4.06    1.06
   6   9  -6    6.63    1.32
   5   9  -6    4.90    1.14
   4   9  -6   20.41    2.24
   4   9  -6   18.84    1.23
   3   9  -6    0.40    0.34
   3   9  -6   -0.11    0.70
   3   9  -6    0.39    0.54
  -3  -9   6   -0.08    0.22
  -3  -9   6   -0.06    0.65
  -3  -9   6    0.69    0.63
   2   9  -6    9.11    1.68
   2   9  -6   10.43    1.53
   2   9  -6    9.80    1.55
   2   9  -6   12.81    1.32
  -2  -9   6   11.49    1.06
  -2  -9   6   14.04    2.64
  -2  -9   6   10.67    1.51
  -2  -9   6    7.71    1.63
   1   9  -6    1.80    0.64
   1   9  -6    3.49    1.40
   1   9  -6    0.91    0.51
   1   9  -6    1.97    0.76
   1   9  -6    2.44    1.01
  -1  -9   6    2.16    1.07
  -1  -9   6    2.18    0.55
  -1  -9   6    2.37    1.41
  -1  -9   6    2.04    0.72
  -1  -9   6    2.17    0.84
   0   9  -6   10.01    2.30
   0   9  -6    8.40    1.16
   0   9  -6    8.97    1.59
   0   9  -6   11.00    1.57
   0   9  -6    8.47    1.25
   0  -9   6   11.33    2.44
   0  -9   6   12.67    2.40
   0  -9   6   10.18    1.23
   0  -9   6    9.56    1.56
   0  -9   6   10.99    1.69
   0  -9   6   11.62    1.37
  -1   9  -6    7.02    1.31
  -1   9  -6    6.78    1.19
  -1   9  -6    7.13    2.31
  -1   9  -6    7.50    1.17
   1  -9   6   10.28    2.33
   1  -9   6    7.54    1.05
   1  -9   6    7.79    1.21
   1  -9   6    7.77    1.54
   1  -9   6   12.36    2.55
  -2   9  -6   12.43    1.70
   2  -9   6   13.20    1.80
   2  -9   6   11.14    2.44
   2  -9   6   10.85    1.81
   2  -9   6   14.43    3.02
   3  -9   6   -0.59    0.77
   3  -9   6   -0.27    0.75
   3  -9   6   -0.71    0.43
   4  -9   6    2.60    0.80
   4  -9   6    2.96    1.54
   4  -9   6    2.73    0.98
   5  -9   6    2.34    1.42
   6  -9   6    3.60    1.79
   7  -9   6   -1.03    1.07
   9   8  -6    1.38    0.73
   8   8  -6    0.67    0.60
   7   8  -6    0.78    0.56
   6   8  -6    6.61    1.22
   5   8  -6    1.77    0.77
   4   8  -6    2.13    0.40
   4   8  -6    2.23    0.79
   4   8  -6    1.88    0.40
  -4  -8   6    0.17    0.81
  -4  -8   6    1.92    0.42
   3   8  -6   17.23    1.92
   3   8  -6   13.98    1.23
   3   8  -6   15.61    1.59
  -3  -8   6   13.24    1.53
  -3  -8   6    9.18    1.64
  -3  -8   6   13.92    0.96
   2   8  -6   34.71    2.11
   2   8  -6   42.48    2.76
   2   8  -6   36.21    3.36
   2   8  -6   39.52    2.74
  -2  -8   6   42.63    4.66
  -2  -8   6   36.61    2.07
  -2  -8   6   35.91    2.47
   1   8  -6    4.90    0.97
   1   8  -6    2.67    0.95
   1   8  -6    3.44    1.37
   1   8  -6    2.28    0.65
   1   8  -6    4.05    0.75
  -1  -8   6    3.87    1.57
  -1  -8   6    4.20    0.86
  -1  -8   6    1.53    1.04
  -1  -8   6    3.84    0.98
  -1  -8   6    3.88    0.68
   0   8  -6   37.66    2.51
   0   8  -6   38.88    2.74
   0   8  -6   40.30    4.11
   0   8  -6   39.42    2.70
   0   8  -6   37.12    2.32
   0  -8   6   37.02    2.43
   0  -8   6   35.07    2.66
   0  -8   6   41.26    4.09
   0  -8   6   44.36    2.46
   0  -8   6   42.40    2.81
   0  -8   6   42.43    4.47
  -1   8  -6    2.98    0.90
  -1   8  -6    3.28    0.78
  -1   8  -6    2.88    0.74
  -1   8  -6    1.47    1.40
   1  -8   6    3.05    0.83
   1  -8   6    3.59    1.57
   1  -8   6    2.09    0.59
   1  -8   6    2.55    0.96
   1  -8   6    2.76    1.29
  -2   8  -6   13.19    2.96
  -2   8  -6    7.22    1.10
  -2   8  -6    9.57    1.38
   2  -8   6   11.32    1.58
   2  -8   6   10.61    2.32
   2  -8   6    6.75    1.48
   2  -8   6   12.09    2.70
   3  -8   6   -0.04    1.15
   3  -8   6    0.49    1.04
   3  -8   6    0.39    0.62
   3  -8   6    0.81    0.88
   4  -8   6   38.67    4.48
   4  -8   6   31.86    3.16
   4  -8   6   34.18    2.14
   5  -8   6    1.29    1.03
   6  -8   6    0.88    1.09
   7  -8   6    0.08    1.13
   9   7  -6    0.31    0.51
   8   7  -6   -0.39    0.33
   7   7  -6    6.05    1.10
   6   7  -6    0.45    0.45
   5   7  -6   15.89    1.83
   4   7  -6   12.38    0.75
   4   7  -6   14.29    1.68
   4   7  -6   12.29    0.74
  -4  -7   6   12.71    0.99
  -4  -7   6    8.82    1.84
   3   7  -6    2.81    0.52
   3   7  -6    2.79    0.79
   3   7  -6    2.23    0.63
   3   7  -6    1.69    0.41
   3   7  -6    2.73    1.02
  -3  -7   6    4.06    0.89
  -3  -7   6   -0.98    0.77
  -3  -7   6    1.70    1.17
  -3  -7   6    1.44    0.43
   2   7  -6    0.61    0.31
   2   7  -6    0.96    0.61
   2   7  -6    0.58    0.47
  -2  -7   6    0.99    0.38
  -2  -7   6    0.73    0.51
  -2  -7   6    0.17    0.45
  -2  -7   6    1.47    1.15
  -2  -7   6   -0.32    0.67
   1   7  -6    0.94    0.63
   1   7  -6    0.36    0.35
   1   7  -6   -0.18    0.36
   1   7  -6   -0.71    0.82
   1   7  -6   -0.14    0.32
  -1  -7   6    0.29    0.44
  -1  -7   6    0.32    0.76
  -1  -7   6   -1.02    0.50
  -1  -7   6    0.33    0.36
  -1  -7   6    0.64    0.56
   0   7  -6   22.39    1.87
   0   7  -6   18.37    1.47
   0   7  -6   23.75    1.84
   0   7  -6   25.75    1.77
   0   7  -6   26.45    2.99
   0  -7   6   17.66    1.93
   0  -7   6   21.72    1.64
   0  -7   6   15.41    2.66
   0  -7   6   24.54    2.83
   0  -7   6   23.86    2.30
   0  -7   6   18.22    1.52
  -1   7  -6    0.95    0.65
  -1   7  -6    1.70    0.58
  -1   7  -6    2.10    0.57
  -1   7  -6    0.26    1.11
   1  -7   6    1.55    0.85
   1  -7   6    1.43    0.48
   1  -7   6    3.30    1.40
   1  -7   6    2.53    1.37
   1  -7   6    1.18    0.58
  -2   7  -6   10.88    2.70
  -2   7  -6   14.45    1.60
  -2   7  -6   12.16    1.40
  -2   7  -6   15.43    1.51
   2  -7   6   15.43    2.01
   2  -7   6   12.17    2.30
   2  -7   6   10.46    1.48
   2  -7   6   11.95    2.59
  -3   7  -6   12.76    1.46
   3  -7   6   11.55    1.65
   3  -7   6   11.87    2.80
   3  -7   6   11.87    2.36
   3  -7   6   13.22    1.81
   4  -7   6   14.64    1.22
   4  -7   6   15.72    2.78
   4  -7   6   16.99    2.19
   4  -7   6   15.87    1.40
   5  -7   6   16.34    2.85
   5  -7   6   14.69    2.13
   6  -7   6    0.21    1.02
   7  -7   6    1.37    1.25
   8  -7   6    0.94    1.40
   9   6  -6    0.51    0.46
   8   6  -6    4.15    0.90
   7   6  -6    7.76    1.19
   6   6  -6    0.79    0.51
   5   6  -6    0.99    0.48
   4   6  -6   11.65    1.44
   4   6  -6    9.47    1.82
  -4  -6   6   10.85    1.99
   3   6  -6    1.23    0.79
   3   6  -6    1.60    0.39
   3   6  -6    1.17    0.32
   3   6  -6    0.81    0.48
  -3  -6   6    2.16    1.18
  -3  -6   6    0.67    0.96
  -3  -6   6    1.09    0.43
   2   6  -6    7.17    0.83
   2   6  -6    6.29    1.03
   2   6  -6    5.09    0.94
  -2  -6   6    7.34    1.88
  -2  -6   6   10.30    1.16
  -2  -6   6    6.74    1.08
  -2  -6   6    7.86    0.90
   1   6  -6    5.33    1.00
   1   6  -6    3.65    0.67
   1   6  -6    5.40    0.76
   1   6  -6    5.11    1.46
   1   6  -6    3.49    0.76
  -1  -6   6    3.59    0.69
  -1  -6   6    3.80    1.26
  -1  -6   6    3.15    0.79
  -1  -6   6    3.53    1.36
  -1  -6   6    3.00    0.83
  -1  -6   6    3.16    0.71
   0   6  -6    1.03    1.07
   0   6  -6    3.05    0.80
   0   6  -6    1.07    0.48
   0   6  -6    1.83    0.52
   0   6  -6    1.89    0.60
   0  -6   6   -0.51    0.63
   0  -6   6    1.87    0.75
   0  -6   6    2.65    0.62
   0  -6   6    1.35    0.96
   0  -6   6    2.07    0.58
  -1   6  -6   10.89    1.18
  -1   6  -6    9.37    1.18
  -1   6  -6    9.43    1.20
  -1   6  -6   11.12    2.35
  -1   6  -6    8.60    1.26
   1  -6   6    7.23    1.75
   1  -6   6   15.37    1.84
   1  -6   6   12.18    2.53
   1  -6   6    8.89    1.02
   1  -6   6   10.05    1.30
  -2   6  -6   15.80    1.49
  -2   6  -6   20.34    3.37
  -2   6  -6   18.46    1.55
  -2   6  -6   19.74    1.48
   2  -6   6   17.83    2.09
   2  -6   6   18.12    3.09
   2  -6   6   18.82    1.98
   2  -6   6   12.32    2.31
  -3   6  -6   27.33    1.92
   3  -6   6   28.98    4.43
   3  -6   6   30.15    2.59
   3  -6   6   26.90    3.37
   4  -6   6    1.46    0.42
   4  -6   6    0.85    0.99
   4  -6   6    1.77    0.51
   4  -6   6    1.23    0.72
   5  -6   6    8.21    2.01
   5  -6   6    9.69    1.73
   6  -6   6    2.36    1.39
   7  -6   6    0.67    1.06
   8  -6   6    0.32    1.32
   9   5  -6    0.23    0.37
   8   5  -6    1.52    0.54
   7   5  -6   14.93    1.54
   6   5  -6    1.89    0.56
   5   5  -6   29.26    2.08
  -5  -5   6   29.21    1.86
   4   5  -6    1.90    0.58
   4   5  -6    2.19    1.05
   3   5  -6   66.17    3.55
   3   5  -6   61.32    2.75
   3   5  -6   62.31    2.73
  -3  -5   6   58.16    4.92
   2   5  -6   -0.07    0.30
   2   5  -6    0.59    0.27
   2   5  -6   -0.39    0.52
   2   5  -6    1.00    0.51
  -2  -5   6    0.65    0.85
  -2  -5   6    0.33    0.36
  -2  -5   6    0.53    0.44
  -2  -5   6    0.04    0.70
  -2  -5   6    0.69    0.41
   1   5  -6   23.48    1.69
   1   5  -6   21.70    1.40
   1   5  -6   24.36    2.64
   1   5  -6   20.91    1.65
  -1  -5   6   23.29    1.57
  -1  -5   6   25.41    2.17
  -1  -5   6   19.12    1.83
  -1  -5   6   22.79    3.12
  -1  -5   6   21.26    2.58
   0   5  -6    6.67    0.97
   0   5  -6    5.52    0.93
   0   5  -6    5.13    1.48
   0   5  -6    6.01    0.95
   0   5  -6    4.98    0.75
   0  -5   6    6.14    1.10
   0  -5   6    5.62    0.90
   0  -5   6    6.18    1.59
   0  -5   6    5.83    0.81
   0  -5   6    3.04    1.30
  -1   5  -6   66.04    5.54
  -1   5  -6   59.95    3.00
  -1   5  -6   61.11    3.27
  -1   5  -6   56.74    3.29
  -1   5  -6   59.51    3.39
   1  -5   6   56.96    3.05
   1  -5   6   69.17    5.57
   1  -5   6   51.22    4.38
   1  -5   6   62.54    3.41
   1  -5   6   63.31    3.58
  -2   5  -6   31.40    1.97
  -2   5  -6   32.32    2.04
  -2   5  -6   31.58    1.91
  -2   5  -6   35.42    3.88
   2  -5   6   33.34    2.51
   2  -5   6   29.60    2.23
   2  -5   6   29.78    3.56
   2  -5   6   29.40    3.56
  -3   5  -6    0.60    1.28
  -3   5  -6    0.29    0.44
   3  -5   6    0.61    0.56
   3  -5   6   -0.07    1.00
   3  -5   6    0.43    0.39
   3  -5   6    0.14    0.62
   3  -5   6    0.00    0.20
   3  -5   6   -0.04    0.71
   4  -5   6    2.78    1.26
   4  -5   6    2.38    1.49
   4  -5   6    2.41    0.89
   5  -5   6   -0.40    0.50
   5  -5   6    0.42    0.88
   6  -5   6    7.03    2.03
   7  -5   6   -1.25    0.76
   8  -5   6   -1.36    0.99
   9   4  -6    0.18    0.34
   8   4  -6    8.35    1.05
   7   4  -6    0.03    0.31
   6   4  -6    1.14    0.45
  -6  -4   6    0.97    0.90
   5   4  -6   15.24    2.31
   5   4  -6   13.26    1.37
  -5  -4   6   11.75    1.31
   4   4  -6   15.30    2.34
   4   4  -6   14.17    1.43
   3   4  -6    7.53    0.54
   3   4  -6    7.12    0.98
   3   4  -6    8.36    1.70
   3   4  -6    8.73    0.60
  -3  -4   6    7.36    0.91
   2   4  -6    3.59    0.49
   2   4  -6    2.86    0.60
   2   4  -6    3.04    1.18
   2   4  -6    2.87    0.62
  -2  -4   6    4.18    0.79
  -2  -4   6    3.88    0.66
  -2  -4   6    5.45    1.42
  -2  -4   6    4.03    0.71
   1   4  -6   20.92    2.41
   1   4  -6   20.32    1.51
   1   4  -6   20.35    1.53
   1   4  -6   20.92    1.29
  -1  -4   6   19.77    1.78
  -1  -4   6   21.45    1.50
  -1  -4   6   18.79    2.75
  -1  -4   6   23.90    2.53
  -1  -4   6   23.77    1.97
   0   4  -6   32.59    1.83
   0   4  -6   34.54    3.33
   0   4  -6   33.41    2.03
   0   4  -6   31.96    2.06
   0   4  -6   32.86    2.07
   0  -4   6   31.95    1.89
   0  -4   6   32.80    2.08
   0  -4   6   33.91    3.35
   0  -4   6   35.87    2.32
   0  -4   6   34.65    3.84
  -1   4  -6    3.43    1.42
  -1   4  -6    3.87    0.66
  -1   4  -6    2.71    0.70
  -1   4  -6    2.44    0.53
  -1   4  -6    2.33    0.52
   1  -4   6    4.66    1.45
   1  -4   6    1.90    1.01
   1  -4   6    3.17    0.99
   1  -4   6    2.11    0.64
   1  -4   6    2.38    0.51
  -2   4  -6   12.00    1.20
  -2   4  -6   11.38    1.11
  -2   4  -6   13.22    2.65
  -2   4  -6   12.30    1.05
   2  -4   6   13.19    2.55
   2  -4   6    9.64    1.91
   2  -4   6   11.15    1.46
   2  -4   6   13.03    1.38
   2  -4   6   11.35    1.53
  -3   4  -6    1.53    0.49
  -3   4  -6    0.14    1.32
   3  -4   6    0.78    0.54
   3  -4   6    0.00    0.77
   3  -4   6    0.06    0.20
   3  -4   6    1.03    1.16
   3  -4   6    1.01    0.39
   3  -4   6    1.13    0.71
  -4   4  -6   16.41    1.32
   4  -4   6   14.54    1.92
   4  -4   6   16.01    2.63
   4  -4   6   21.06    3.67
   5  -4   6   -0.36    0.77
   5  -4   6    0.90    0.64
   6  -4   6    2.91    1.00
   6  -4   6    1.53    1.19
   7  -4   6    2.61    1.52
   8  -4   6    1.33    1.26
   9   3  -6    0.18    0.30
   8   3  -6    0.73    0.37
   7   3  -6   -0.05    0.23
   6   3  -6    1.00    0.39
  -6  -3   6    1.19    1.01
   5   3  -6    1.18    0.44
   5   3  -6    1.45    0.99
  -5  -3   6    2.43    0.66
  -5  -3   6    3.16    0.59
   4   3  -6    8.76    1.78
   4   3  -6    9.04    1.07
  -4  -3   6    9.30    0.94
   3   3  -6   21.53    1.54
   3   3  -6   22.14    1.00
   3   3  -6   22.25    1.01
   3   3  -6   18.13    2.64
  -3  -3   6   21.37    1.41
   2   3  -6    1.74    0.47
   2   3  -6    1.82    0.48
   2   3  -6    2.71    1.14
   2   3  -6    1.77    0.55
   2   3  -6    1.26    0.31
  -2  -3   6    1.20    0.95
  -2  -3   6    0.63    0.38
  -2  -3   6    1.25    0.94
  -2  -3   6    3.38    1.17
   1   3  -6    3.34    0.65
   1   3  -6    4.56    0.60
   1   3  -6    4.59    0.73
  -1  -3   6    4.20    1.37
  -1  -3   6    3.48    0.79
  -1  -3   6    5.08    1.41
  -1  -3   6    5.82    0.85
   0   3  -6   60.28    3.32
   0   3  -6   64.49    2.97
   0   3  -6   67.20    3.36
   0   3  -6   67.23    3.28
   0   3  -6   64.34    5.26
   0  -3   6   59.51    3.12
   0  -3   6   63.33    3.46
   0  -3   6   60.59    4.65
   0  -3   6   70.62    5.42
   0  -3   6   61.47    3.34
  -1   3  -6    9.29    2.02
  -1   3  -6    7.93    0.91
  -1   3  -6    9.00    1.19
  -1   3  -6    9.00    0.97
  -1   3  -6    7.29    0.82
   1  -3   6    8.05    1.90
   1  -3   6    8.66    0.86
   1  -3   6    7.74    1.82
   1  -3   6    8.79    1.16
   1  -3   6    8.43    1.29
  -2   3  -6   53.26    2.89
  -2   3  -6   50.64    3.13
  -2   3  -6   56.89    2.80
  -2   3  -6   57.63    2.71
  -2   3  -6   55.95    5.07
   2  -3   6   53.80    3.01
   2  -3   6   55.57    5.03
   2  -3   6   53.54    3.19
   2  -3   6   44.73    4.00
   2  -3   6   51.43    3.15
  -3   3  -6   18.03    3.11
  -3   3  -6   16.16    1.19
   3  -3   6   15.56    1.57
   3  -3   6   13.49    2.63
   3  -3   6   12.06    1.57
   3  -3   6   16.37    1.10
   3  -3   6   14.93    1.27
   3  -3   6   16.98    2.60
  -4   3  -6    0.87    1.43
  -4   3  -6    0.76    0.44
   4  -3   6    1.62    0.50
   4  -3   6    0.11    0.86
   4  -3   6    1.99    0.74
   4  -3   6    0.41    1.18
   5  -3   6    0.17    0.55
   5  -3   6    1.86    1.15
   6  -3   6    7.99    2.05
   6  -3   6    5.93    1.37
   7  -3   6   -0.99    0.97
   8  -3   6    0.88    1.16
   9  -3   6    1.02    1.49
   9   2  -6   -0.15    0.24
   8   2  -6   -0.02    0.23
   7   2  -6    0.84    0.35
   6   2  -6    2.73    0.55
  -6  -2   6    3.76    1.49
   5   2  -6    7.94    0.92
   4   2  -6    5.23    0.75
  -4  -2   6    6.13    0.67
  -4  -2   6    6.67    0.85
   3   2  -6    5.89    0.78
   3   2  -6    6.47    1.51
  -3  -2   6    6.59    0.75
   2   2  -6   13.31    0.86
   2   2  -6   13.07    1.06
   2   2  -6   12.40    0.80
   2   2  -6   12.59    0.93
  -2  -2   6   12.53    2.15
   1   2  -6   63.16    2.88
   1   2  -6   67.19    3.35
  -1  -2   6   67.16    3.39
  -1  -2   6   61.80    5.15
  -1  -2   6   62.56    3.14
   0   2  -6   45.32    2.56
   0   2  -6   47.95    2.28
   0   2  -6   45.25    2.43
   0   2  -6   49.32    4.18
   0  -2   6   49.86    4.22
   0  -2   6   46.22    2.65
   0  -2   6   44.66    2.42
   0  -2   6   47.85    3.90
   0  -2   6   48.93    2.83
  -1   2  -6   52.74    2.89
  -1   2  -6   54.49    2.62
  -1   2  -6   58.67    3.11
  -1   2  -6   57.20    2.80
  -1   2  -6   56.15    4.78
   1  -2   6   53.06    4.26
   1  -2   6   51.98    3.18
   1  -2   6   54.02    4.82
   1  -2   6   54.58    2.73
   1  -2   6   53.36    3.05
  -2   2  -6    2.78    0.53
  -2   2  -6    2.23    0.67
  -2   2  -6    2.12    0.44
  -2   2  -6    2.51    0.50
  -2   2  -6    2.30    1.28
   2  -2   6    3.01    0.84
   2  -2   6    2.12    0.51
   2  -2   6    2.96    1.22
   2  -2   6    1.85    1.10
   2  -2   6    2.56    0.69
  -3   2  -6   32.01    1.79
  -3   2  -6   30.63    3.67
   3  -2   6   30.92    2.27
   3  -2   6   36.65    3.81
   3  -2   6   26.49    1.89
   3  -2   6   35.12    3.85
   3  -2   6   28.07    1.88
   3  -2   6   30.00    1.61
  -4   2  -6    5.15    0.74
  -4   2  -6    5.01    1.86
   4  -2   6    3.44    1.33
   4  -2   6    5.43    0.83
   4  -2   6    5.10    1.03
   4  -2   6    5.64    1.94
   5  -2   6    0.77    1.22
   5  -2   6   -0.54    0.77
   5  -2   6   -0.05    0.59
   6  -2   6   11.11    1.85
   6  -2   6    6.83    1.82
   7  -2   6    0.62    1.05
   8  -2   6    0.43    1.13
   9   1  -6    1.73    0.48
   8   1  -6    4.97    0.72
   7   1  -6    3.81    0.62
   6   1  -6    0.46    0.83
   6   1  -6    0.57    0.32
   5   1  -6    2.67    0.53
   5   1  -6    2.71    1.26
   4   1  -6    3.86    0.62
   4   1  -6    9.00    1.86
  -4  -1   6    5.23    0.65
  -4  -1   6    5.08    0.53
   3   1  -6    9.86    1.95
   3   1  -6    8.42    0.91
  -3  -1   6    9.54    0.77
  -3  -1   6    9.83    1.12
   2   1  -6    1.17    0.35
   2   1  -6    0.52    0.26
   2   1  -6    0.87    0.25
  -2  -1   6   -0.11    0.63
  -2  -1   6    1.12    0.32
   1   1  -6   56.44    4.29
   1   1  -6   58.44    3.07
   1   1  -6   62.53    3.36
   1   1  -6   60.37    2.68
   1   1  -6   58.47    2.92
  -1  -1   6   55.42    4.38
  -1  -1   6   58.33    4.81
  -1  -1   6   60.20    3.20
  -1  -1   6   60.42    2.91
   0   1  -6   95.14    4.47
   0   1  -6   97.55    4.12
   0   1  -6   93.68    4.64
   0   1  -6   95.05    7.10
   0  -1   6   99.92    7.26
   0  -1   6   93.09    4.44
   0  -1   6   95.67    4.75
   0  -1   6  100.44    4.70
  -1   1  -6   10.08    1.91
  -1   1  -6    7.95    0.86
  -1   1  -6    7.01    0.98
  -1   1  -6    7.82    0.78
  -1   1  -6    6.63    0.79
   1  -1   6    8.36    1.05
   1  -1   6    8.71    1.95
   1  -1   6    7.80    1.28
   1  -1   6    8.95    0.88
  -2   1  -6    0.30    1.00
  -2   1  -6    1.10    0.58
  -2   1  -6    0.40    0.28
  -2   1  -6    0.42    0.26
  -2   1  -6    0.63    0.33
   2  -1   6    0.48    0.83
   2  -1   6    1.02    0.49
   2  -1   6    0.05    0.22
   2  -1   6   -0.54    0.86
   2  -1   6    0.59    0.56
  -3   1  -6    2.19    1.31
  -3   1  -6    2.05    0.49
   3  -1   6    2.45    0.43
   3  -1   6    2.63    0.75
   3  -1   6    1.68    1.23
   3  -1   6    2.04    1.09
   3  -1   6    1.11    0.55
   3  -1   6    3.12    0.56
  -4   1  -6    0.98    1.42
  -4   1  -6    2.09    0.50
   4  -1   6    0.26    0.88
   4  -1   6    1.89    0.77
   4  -1   6    1.03    1.18
   4  -1   6    2.48    0.55
   5  -1   6    0.19    0.52
   5  -1   6    0.24    0.85
   5  -1   6   -0.27    1.09
   6  -1   6    0.92    0.68
   6  -1   6   -1.15    0.74
   7  -1   6    7.92    1.60
   7  -1   6    6.34    1.98
   9   0  -6    0.81    0.39
   8   0  -6    0.20    0.30
   7   0  -6   -0.03    0.25
   6   0  -6    0.90    0.34
   6   0  -6    1.43    1.02
   5   0  -6    1.31    0.41
   5   0  -6    1.90    1.14
   4   0  -6    1.33    1.00
   4   0  -6    0.62    0.29
  -4   0   6    0.90    0.26
  -4   0   6    0.57    0.31
   3   0  -6    3.37    0.54
   3   0  -6    4.75    1.45
  -3   0   6    3.02    0.67
  -3   0   6    2.99    0.45
   2   0  -6   18.74    1.25
   2   0  -6   17.99    1.09
   2   0  -6   17.08    0.97
   2   0  -6   20.89    2.78
  -2   0   6   18.16    2.30
  -2   0   6   17.92    1.12
  -2   0   6   15.51    1.60
   1   0  -6   72.45    4.98
   1   0  -6   67.94    3.59
   1   0  -6   65.86    3.39
   1   0  -6   67.13    2.96
  -1   0   6   63.75    4.68
  -1   0   6   66.12    3.21
  -1   0   6   69.15    3.58
   0   0  -6   35.44    1.82
   0   0  -6   32.28    1.70
   0   0  -6   33.05    1.93
   0   0   6   33.77    3.73
   0   0   6   33.90    2.30
   0   0   6   30.95    1.80
   0   0   6   37.10    3.40
   0   0   6   29.82    2.01
  -1   0  -6   50.45    2.78
  -1   0  -6   48.68    2.48
  -1   0  -6   44.08    4.18
  -1   0  -6   48.01    2.60
  -1   0  -6   46.52    2.30
   1   0   6   47.47    4.09
   1   0   6   51.29    2.46
   1   0   6   53.15    4.47
   1   0   6   47.67    2.79
   1   0   6   45.20    2.85
  -2   0  -6   37.28    2.19
  -2   0  -6   39.31    1.99
  -2   0  -6   39.10    2.10
  -2   0  -6   40.70    2.48
  -2   0  -6   37.74    3.79
   2   0   6   44.42    4.09
   2   0   6   39.82    2.46
   2   0   6   38.40    2.46
   2   0   6   39.64    2.23
  -3   0  -6    5.15    0.70
  -3   0  -6    6.77    1.79
  -3   0  -6    5.00    1.06
   3   0   6    7.26    0.86
   3   0   6    6.37    0.64
   3   0   6    6.47    0.88
   3   0   6    6.94    1.15
   3   0   6    5.81    1.64
  -4   0  -6   -0.30    0.31
  -4   0  -6    0.23    1.24
   4   0   6    0.04    0.20
   4   0   6    0.19    1.03
   4   0   6    0.47    0.86
   4   0   6   -0.12    0.42
  -5   0  -6   -0.56    1.36
   5   0   6    0.06    0.28
   5   0   6    0.07    0.85
   5   0   6    0.17    1.22
   5   0   6    0.12    0.51
   6   0   6    3.70    1.06
   7   0   6    0.81    0.78
   9   0   6    1.29    1.68
   9  -1  -6   -0.18    0.33
   8  -1  -6    3.18    0.62
   7  -1  -6    8.95    1.00
   6  -1  -6   23.11    1.53
   5  -1  -6    1.30    0.41
   5  -1  -6    1.37    0.96
   4  -1  -6    5.41    0.72
   4  -1  -6    4.99    1.45
  -4   1   6    5.30    0.61
  -4   1   6    5.74    0.53
   3  -1  -6   13.47    0.97
   3  -1  -6   11.55    2.02
  -3   1   6   12.02    1.18
  -3   1   6    8.09    0.71
   2  -1  -6   39.51    1.90
   2  -1  -6   39.02    1.89
   2  -1  -6   36.18    2.07
   2  -1  -6   33.14    3.66
   2  -1  -6   37.40    1.70
  -2   1   6   37.56    2.86
  -2   1   6   34.09    1.87
  -2   1   6   32.71    2.28
   1  -1  -6   25.21    3.13
   1  -1  -6   24.58    1.42
   1  -1  -6   27.11    1.62
   1  -1  -6   25.83    1.39
   1  -1  -6   25.58    1.83
  -1   1   6   22.81    1.93
  -1   1   6   25.37    1.95
  -1   1   6   28.21    3.15
  -1   1   6   26.81    1.50
   0  -1  -6    0.93    0.32
   0  -1  -6    1.14    0.32
   0  -1  -6    0.17    0.29
   0  -1  -6    0.72    0.60
   0   1   6    0.95    1.02
   0   1   6    0.02    0.55
   0   1   6    0.60    0.31
   0   1   6    0.92    0.92
  -1  -1  -6   92.06    7.26
  -1  -1  -6  105.05    4.24
  -1  -1  -6   95.96    4.54
  -1  -1  -6   98.62    4.76
   1   1   6   98.36    4.83
   1   1   6   95.38    4.82
   1   1   6   98.76    7.43
   1   1   6   90.94    6.34
   1   1   6  100.69    4.53
  -2  -1  -6    5.94    1.57
  -2  -1  -6    6.93    0.78
  -2  -1  -6    5.58    0.95
  -2  -1  -6    6.03    0.78
  -2  -1  -6    6.75    0.74
   2   1   6    5.05    1.58
   2   1   6    7.92    1.12
   2   1   6    6.06    1.69
   2   1   6    6.36    0.79
   2   1   6    5.39    0.98
  -3  -1  -6   16.48    2.74
  -3  -1  -6   14.06    1.63
  -3  -1  -6   18.11    1.21
   3   1   6   17.15    2.73
   3   1   6   17.62    1.33
   3   1   6   23.70    2.09
   3   1   6   16.82    1.24
   3   1   6   16.40    1.01
  -4  -1  -6    1.74    0.46
  -4  -1  -6    3.91    1.63
   4   1   6    2.84    1.39
   4   1   6    2.06    0.71
   4   1   6    2.18    0.49
  -5  -1  -6    7.28    2.27
   5   1   6    5.94    0.82
   5   1   6    4.19    1.86
   5   1   6    8.62    1.43
   6   1   6    3.18    1.04
   6   1   6    2.29    1.52
   7   1   6    2.59    1.00
   7   1   6    2.18    1.30
   8   1   6    3.72    1.88
   9   1   6    1.13    1.60
   9  -2  -6    2.41    0.63
   8  -2  -6    0.71    0.39
   7  -2  -6    1.75    0.49
   6  -2  -6   16.28    1.28
   5  -2  -6    1.48    0.44
   5  -2  -6   -0.40    0.77
   4  -2  -6    8.04    0.91
   4  -2  -6    9.05    1.84
  -4   2   6    7.85    0.83
   3  -2  -6   -0.05    0.21
   3  -2  -6    0.05    0.71
  -3   2   6   -0.36    0.37
  -3   2   6    0.17    0.23
   2  -2  -6   31.18    1.47
   2  -2  -6   27.56    1.77
   2  -2  -6   27.42    3.23
   2  -2  -6   28.68    1.65
  -2   2   6   26.05    2.01
  -2   2   6   30.92    1.63
  -2   2   6   30.47    2.47
   1  -2  -6    3.63    0.75
   1  -2  -6    3.19    0.55
   1  -2  -6    3.05    0.45
   1  -2  -6    3.65    0.51
   1  -2  -6    4.14    1.47
  -1   2   6    3.47    0.89
  -1   2   6    1.88    0.94
  -1   2   6    2.54    0.77
  -1   2   6    2.78    0.47
   0  -2  -6   92.74    4.08
   0  -2  -6   93.55    4.62
   0  -2  -6   98.63    4.40
   0  -2  -6   95.58    4.97
   0   2   6   90.28    4.37
   0   2   6   98.62    4.77
   0   2   6   93.38    6.06
  -1  -2  -6   39.69    2.00
  -1  -2  -6   39.74    2.12
  -1  -2  -6   41.14    2.28
   1   2   6   41.28    2.57
   1   2   6   39.79    4.18
   1   2   6   35.35    2.33
   1   2   6   39.53    3.86
  -2  -2  -6    1.61    0.44
  -2  -2  -6    0.82    1.03
  -2  -2  -6    0.81    0.37
  -2  -2  -6    1.51    0.38
   2   2   6    0.76    0.95
   2   2   6    0.62    0.52
   2   2   6    1.57    1.35
   2   2   6    1.00    0.36
   2   2   6    0.68    0.49
  -3  -2  -6   10.68    1.31
  -3  -2  -6    8.43    0.89
  -3  -2  -6   10.22    2.12
  -3  -2  -6    8.68    0.95
   3   2   6    9.57    0.82
   3   2   6    8.93    1.29
   3   2   6    7.78    1.85
   3   2   6    8.59    1.03
   3   2   6    6.11    1.85
   3   2   6    8.54    0.96
  -4  -2  -6    4.90    1.75
   4   2   6    5.29    0.77
   4   2   6    4.94    1.03
   4   2   6    4.83    1.60
   4   2   6    2.60    1.36
  -5  -2  -6   26.20    3.95
   5   2   6   20.04    2.13
   5   2   6   15.77    2.97
   5   2   6   21.90    3.39
   5   2   6   20.52    1.47
   6   2   6    6.92    2.01
   6   2   6    6.41    1.34
   6   2   6    7.50    2.13
   7   2   6    0.31    1.08
   7   2   6    0.21    0.60
   8   2   6    2.08    1.02
   8   2   6   -0.55    1.12
   9   2   6   -0.37    1.21
   9  -3  -6   -0.13    0.40
   8  -3  -6    0.66    0.47
   7  -3  -6    2.38    0.61
   6  -3  -6    0.69    0.37
   5  -3  -6    0.40    0.32
   4  -3  -6   28.09    1.78
   4  -3  -6   24.75    3.09
  -4   3   6   25.13    1.69
   3  -3  -6   30.74    3.51
   3  -3  -6   29.88    1.88
  -3   3   6   26.77    1.94
  -3   3   6   30.67    1.63
   2  -3  -6    5.54    0.58
   2  -3  -6    4.91    1.50
   2  -3  -6    5.98    0.81
   2  -3  -6    5.74    0.78
  -2   3   6    4.66    1.07
  -2   3   6    3.43    0.57
  -2   3   6    6.08    1.04
   1  -3  -6   15.25    1.51
   1  -3  -6   16.01    1.25
   1  -3  -6   17.32    2.63
   1  -3  -6   16.99    1.08
   1  -3  -6   16.41    1.06
  -1   3   6   19.02    1.94
  -1   3   6   17.26    2.30
  -1   3   6   17.01    1.15
  -1   3   6   15.70    1.74
   0  -3  -6    0.55    0.65
   0  -3  -6    0.60    0.34
   0  -3  -6    0.58    0.32
   0  -3  -6    0.48    0.27
   0   3   6    0.92    0.38
   0   3   6    1.32    0.96
   0   3   6    1.44    0.75
   0   3   6    1.10    0.65
  -1  -3  -6   87.43    4.44
  -1  -3  -6   84.47    4.84
  -1  -3  -6   94.76    4.23
  -1  -3  -6   86.71    3.92
   1   3   6   91.57    6.93
   1   3   6   86.31    5.98
   1   3   6   88.16    4.51
  -2  -3  -6    3.58    0.54
  -2  -3  -6    3.06    0.59
  -2  -3  -6    2.97    0.56
   2   3   6    3.22    1.51
   2   3   6    2.57    0.70
   2   3   6    3.32    0.63
   2   3   6    3.14    0.76
   2   3   6    2.03    1.18
  -3  -3  -6   33.87    2.05
  -3  -3  -6   32.79    2.22
  -3  -3  -6   31.59    3.43
   3   3   6   33.69    4.10
   3   3   6   32.46    3.60
   3   3   6   32.60    1.67
   3   3   6   31.45    1.95
   3   3   6   33.26    2.28
  -4  -3  -6    2.23    1.40
   4   3   6    1.70    0.26
   4   3   6    1.70    0.74
   4   3   6    2.43    0.56
   4   3   6    0.62    1.07
   4   3   6    1.86    0.33
   4   3   6    3.08    1.39
  -5  -3  -6   25.31    3.80
   5   3   6   21.33    3.29
   5   3   6   10.44    2.38
   5   3   6   19.06    2.07
   5   3   6   17.42    1.36
  -6  -3  -6    5.31    2.69
   6   3   6    4.89    1.76
   6   3   6    5.22    1.14
   6   3   6    4.23    1.62
   7   3   6    6.97    1.42
   7   3   6    7.58    2.21
   8   3   6    0.47    1.34
   8   3   6    1.19    0.84
   9   3   6    0.24    1.31
   8  -4  -6    1.08    0.53
   7  -4  -6    3.73    0.78
   6  -4  -6    1.23    0.49
   5  -4  -6    1.02    0.46
   4  -4  -6    9.51    1.98
   4  -4  -6    6.23    0.88
  -4   4   6    6.51    0.98
   3  -4  -6    6.23    0.84
   3  -4  -6    4.99    1.48
  -3   4   6    4.79    0.92
   2  -4  -6    5.70    0.87
   2  -4  -6    4.66    0.55
   2  -4  -6    3.28    0.62
   2  -4  -6   -0.02    0.51
  -2   4   6    2.84    0.52
  -2   4   6    3.24    0.95
  -2   4   6    3.36    0.90
   1  -4  -6   63.00    3.41
   1  -4  -6   63.83    5.06
   1  -4  -6   58.35    3.35
   1  -4  -6   63.29    2.96
   1  -4  -6   67.36    3.07
  -1   4   6   60.92    4.31
  -1   4   6   67.69    3.84
  -1   4   6   63.39    3.17
  -1   4   6   64.25    3.63
   0  -4  -6    0.61    0.30
   0  -4  -6    0.24    0.31
   0  -4  -6   -0.02    0.23
   0  -4  -6    1.34    0.69
   0   4   6    0.64    0.77
   0   4   6   -0.65    0.43
   0   4   6    0.06    0.58
  -1  -4  -6  277.21   12.79
  -1  -4  -6  274.21   11.04
  -1  -4  -6  282.61   12.04
   1   4   6  272.65   11.62
   1   4   6  277.71   14.26
   1   4   6  273.78   18.56
  -2  -4  -6    6.10    0.87
  -2  -4  -6    3.46    1.04
  -2  -4  -6    3.73    0.67
  -2  -4  -6    3.96    0.62
   2   4   6    4.57    1.53
   2   4   6    5.67    0.94
   2   4   6    3.26    0.83
   2   4   6    4.63    1.51
  -3  -4  -6   33.13    2.08
  -3  -4  -6   38.50    2.01
  -3  -4  -6   25.98    3.66
   3   4   6   31.70    3.92
   3   4   6   30.20    3.48
   3   4   6   30.80    1.97
   3   4   6   32.31    2.23
  -4  -4  -6    2.56    1.50
   4   4   6    2.62    1.38
   4   4   6    2.80    0.49
   4   4   6    3.71    0.89
   4   4   6    4.50    1.66
   4   4   6    3.19    0.66
   4   4   6    2.58    0.38
  -5  -4  -6   52.34    5.23
   5   4   6   59.32    5.02
   5   4   6   53.78    5.29
   5   4   6   61.73    3.55
  -6  -4  -6    9.28    2.56
   6   4   6    4.21    1.72
   6   4   6    3.82    1.63
   6   4   6    6.48    1.22
   7   4   6    1.09    1.08
   7   4   6    1.64    1.30
   7   4   6   -0.06    0.55
   8   4   6    0.39    0.72
   8   4   6   -0.56    1.19
   9   4   6   -0.18    1.37
   8  -5  -6   -0.14    0.41
   7  -5  -6    1.44    0.61
   6  -5  -6    0.70    0.46
   5  -5  -6    0.44    0.40
   4  -5  -6    7.04    1.04
   3  -5  -6   18.75    1.50
   3  -5  -6   16.56    2.63
  -3   5   6   16.24    1.74
   2  -5  -6    0.53    0.35
   2  -5  -6    0.57    0.30
   2  -5  -6    0.74    0.54
   2  -5  -6    1.15    0.84
  -2   5   6    0.42    0.51
  -2   5   6    1.14    0.72
   1  -5  -6   28.06    1.85
   1  -5  -6   24.11    1.79
   1  -5  -6   22.72    1.45
   1  -5  -6   26.17    1.53
  -1   5   6   25.37    2.46
  -1   5   6   23.25    1.58
  -1   5   6   25.04    2.84
  -1   5   6   26.88    2.40
   0  -5  -6   14.44    1.72
   0  -5  -6   12.70    1.15
   0  -5  -6   12.61    1.05
   0  -5  -6   10.78    1.25
   0   5   6   10.33    1.98
   0   5   6   17.32    1.85
   0   5   6   13.01    1.80
  -1  -5  -6   47.15    2.61
  -1  -5  -6   50.08    2.50
  -1  -5  -6   53.32    2.92
  -1  -5  -6   47.48    3.26
   1   5   6   45.70    2.94
   1   5   6   43.90    3.93
  -2  -5  -6    1.46    0.54
  -2  -5  -6    2.11    0.90
  -2  -5  -6    2.07    0.49
   2   5   6    1.27    0.61
   2   5   6    2.07    1.40
   2   5   6    0.99    0.58
   2   5   6    1.75    1.31
  -3  -5  -6   11.20    1.07
  -3  -5  -6    7.36    1.47
  -3  -5  -6   10.37    1.22
   3   5   6   10.79    2.32
   3   5   6    8.53    1.12
   3   5   6    9.10    2.12
   3   5   6    8.84    1.26
   3   5   6   11.22    1.25
  -4  -5  -6    1.28    1.45
   4   5   6    0.02    0.17
   4   5   6   -0.60    0.86
   4   5   6   -1.38    0.87
   4   5   6   -0.36    0.24
   4   5   6   -0.35    0.43
   4   5   6    0.29    0.31
  -5  -5  -6   10.97    2.46
   5   5   6    5.08    1.60
   5   5   6    8.51    1.34
   5   5   6   10.96    2.41
  -6  -5  -6    0.18    1.12
   6   5   6    0.12    0.99
   6   5   6    0.35    0.55
   6   5   6   -1.05    0.90
   7   5   6   -0.66    0.39
   7   5   6   -0.17    1.03
   7   5   6   -0.64    0.92
   8   5   6    2.61    1.62
   9   5   6    0.67    1.30
   8  -6  -6    0.56    0.58
   7  -6  -6    5.10    1.05
   6  -6  -6    2.17    0.71
   5  -6  -6    7.72    1.16
   4  -6  -6    2.85    0.73
[truncated: 382,180 more chars]
