# Supplementary material for: Crystal structure of pyrazoxyfen
Source: Acta Crystallogr E Crystallogr Commun. 2015 Dec 9;71(Pt 12):o1033–4. doi: 10.1107/S2056989015023233 (PMC4719964; doi:10.1107/S2056989015023233)
Supplement: Supplementary file 2 [file e-71-o1033-Isup2.hkl]

#
# h,k,l, Fc-squared, Fo-squared, sigma(Fo-squared), status flag
#
data_I
_shelx_title ' JK706 in P-1'
_shelx_refln_list_code          4
_shelx_F_calc_maximum      198.80
_exptl_crystal_F_000       832.00
_reflns_d_resolution_high  0.8409

loop_
 _space_group_symop_operation_xyz
 'x, y, z'
 '-x, -y, -z'

_cell_length_a     7.8265
_cell_length_b    15.5344
_cell_length_c    15.8865
_cell_angle_alpha  88.820
_cell_angle_beta   89.093
_cell_angle_gamma  77.266

_shelx_F_squared_multiplier     1.000

loop_
 _refln_index_h
 _refln_index_k
 _refln_index_l
 _refln_F_squared_calc
 _refln_F_squared_meas
 _refln_F_squared_sigma
 _refln_observed_status
   1   0   0        869.24        830.78        50.71 o
   2   0   0      23794.37      22739.99       662.01 o
   3   0   0       1259.13       1184.63        42.03 o
   4   0   0      14357.91      15319.52       386.99 o
   5   0   0        393.54        425.72        94.49 o
   6   0   0        147.83        184.89        34.78 o
   7   0   0         44.53         38.36        26.25 o
   8   0   0          1.85          7.67         7.27 o
  -8   1   0         22.06         20.06        10.30 o
  -7   1   0         15.00         15.20         6.64 o
  -6   1   0         83.50         77.33        16.51 o
  -5   1   0         10.00         25.51         3.96 o
  -4   1   0         11.31         31.23         9.95 o
  -3   1   0        390.43        438.75        27.59 o
  -2   1   0      22185.53      21717.02       657.97 o
  -1   1   0        110.26        101.57         5.59 o
   1   1   0        167.58        144.77         5.67 o
   2   1   0       4366.33       4017.02       107.01 o
   3   1   0        115.45        101.04        11.67 o
   4   1   0       5350.18       5138.39       190.25 o
   5   1   0        117.83         92.65        17.26 o
   6   1   0        435.71        323.17        49.06 o
   7   1   0        195.40        193.42        43.61 o
  -8   2   0          5.01          0.00        14.94 o
  -7   2   0        368.68        418.12        36.21 o
  -6   2   0        523.36        562.43        26.87 o
  -5   2   0         99.75        101.89        10.42 o
  -4   2   0        659.31        702.26        34.77 o
  -3   2   0         53.83         51.28         5.91 o
  -2   2   0       9362.00       9724.54       216.13 o
  -1   2   0          7.86          8.15         2.13 o
   0   2   0       1158.47       1100.01        17.54 o
   1   2   0        841.64        789.42        15.68 o
   2   2   0       4103.40       4082.61        86.00 o
   3   2   0        669.92        656.95        20.38 o
   4   2   0          5.77          7.56         7.21 o
   5   2   0        160.85        150.69        39.52 o
   6   2   0         43.83         15.76        17.30 o
   7   2   0        140.33        127.38        53.10 o
  -8   3   0          2.26          0.00        16.15 o
  -7   3   0         39.27         12.61        13.64 o
  -6   3   0        127.55        161.15        17.79 o
  -5   3   0         40.24         81.37        14.28 o
  -4   3   0         15.49         22.59         6.90 o
  -3   3   0        695.38        789.11        30.25 o
  -2   3   0        693.40        735.60        16.90 o
  -1   3   0        176.17        175.38         7.88 o
   0   3   0       2170.74       2171.35        32.80 o
   1   3   0        495.44        496.96        16.87 o
   2   3   0         66.04         54.36         3.37 o
   3   3   0          5.03          5.81         4.73 o
   4   3   0        346.31        423.48        28.03 o
   5   3   0          0.47          0.00         5.14 o
   6   3   0        247.71        290.69        21.26 o
   7   3   0         25.56         18.39        10.26 o
   8   3   0          0.15          7.66         8.08 o
   9   3   0         16.78          0.00        17.36 o
  -8   4   0         27.84         74.70        29.48 o
  -7   4   0        149.55         81.16        28.27 o
  -6   4   0         32.95         24.57        11.60 o
  -5   4   0         39.63         36.12        10.77 o
  -4   4   0        458.69        527.08        28.73 o
  -3   4   0       1653.47       1699.55        39.52 o
  -2   4   0         16.77         16.10         4.20 o
  -1   4   0        753.73        725.77        18.52 o
   0   4   0       1246.77       1237.18        24.16 o
   1   4   0       2227.03       2067.41        38.09 o
   2   4   0        589.74        508.62        15.92 o
   3   4   0        270.15        297.15        13.25 o
   4   4   0        515.10        541.55        23.26 o
   5   4   0          8.48         18.27         7.19 o
   6   4   0         17.74          0.00         9.55 o
   7   4   0        483.00        469.24        28.21 o
   8   4   0         61.03         59.76        27.46 o
   9   4   0          2.23          8.88        21.00 o
  -8   5   0          0.74          0.00        21.40 o
  -7   5   0         60.83         42.80        26.25 o
  -6   5   0        901.05        877.88        60.05 o
  -5   5   0        659.30        701.71        42.95 o
  -4   5   0        216.54        224.77        15.93 o
  -3   5   0       1167.97       1143.39        34.69 o
  -2   5   0       1547.52       1591.71        31.04 o
  -1   5   0       5039.70       4835.85        75.09 o
   0   5   0       4066.71       3949.66        69.66 o
   1   5   0       3182.89       3014.52        53.31 o
   2   5   0       2934.89       3063.42        68.14 o
   3   5   0       1461.95       1553.53        29.43 o
   4   5   0         14.60         12.46         5.43 o
   5   5   0        609.60        575.78        25.67 o
   6   5   0        205.92        208.58        17.43 o
   7   5   0        524.90        549.42        34.11 o
   8   5   0          1.82          4.85        21.81 o
   9   5   0         42.97         49.67        25.04 o
  -7   6   0         69.40         91.66        33.52 o
  -6   6   0         65.79         25.04        21.40 o
  -5   6   0        503.42        388.33        58.96 o
  -4   6   0         66.70         75.69        12.50 o
  -3   6   0       6161.42       6090.96       139.40 o
  -2   6   0        995.78        964.59        21.84 o
  -1   6   0       6349.64       6269.27        92.64 o
   0   6   0       4660.39       4509.21        77.56 o
   1   6   0       4127.39       3867.23        67.09 o
   2   6   0       6466.51       6442.65       111.36 o
   3   6   0         20.67         56.16         5.18 o
   4   6   0        203.59        263.26        18.61 o
   5   6   0         78.98         82.09        11.09 o
   6   6   0         98.79        132.87        25.53 o
   7   6   0        122.42        115.89        40.78 o
   8   6   0         28.04         55.73        31.90 o
   9   6   0         12.64         16.96        25.04 o
  -7   7   0         84.64        123.16        42.00 o
  -6   7   0         12.13         29.07        25.44 o
  -5   7   0        105.67        112.30        25.03 o
  -4   7   0         17.07         16.62        15.70 o
  -3   7   0        106.83        104.58        10.51 o
  -2   7   0         33.79         38.02         4.85 o
  -1   7   0          0.23          0.00         4.76 o
   0   7   0       2949.07       2996.36        56.15 o
   1   7   0        273.18        268.21        13.46 o
   2   7   0         48.39         68.88         8.44 o
   3   7   0       4364.15       4666.58        98.79 o
   4   7   0        301.51        278.82        16.97 o
   5   7   0        154.98        179.94        16.73 o
   6   7   0        659.26        667.29        43.40 o
   7   7   0         61.07         29.48        29.48 o
   8   7   0          5.11          0.00        19.38 o
   9   7   0         38.17         50.48        32.30 o
  -7   8   0          7.48         12.52        25.84 o
  -6   8   0         15.74          0.00        23.82 o
  -5   8   0          6.06         25.44        23.42 o
  -4   8   0        439.17        358.17        60.57 o
  -3   8   0        771.64        737.69        29.96 o
  -2   8   0        722.85        823.58        23.35 o
  -1   8   0         82.19         85.80         9.17 o
   0   8   0          0.29          9.59         5.95 o
   1   8   0        266.85        282.34        17.36 o
   2   8   0        326.04        364.54        14.98 o
   3   8   0        215.84        204.38        13.91 o
   4   8   0         46.95         69.43         9.90 o
   5   8   0        130.23        173.23        47.25 o
   6   8   0        651.16        783.78       101.76 o
   7   8   0         10.49          0.00        21.81 o
   8   8   0         58.60          7.67        25.84 o
   9   8   0         10.73         17.77        28.67 o
  -6   9   0          8.13          0.00        20.59 o
  -5   9   0         22.92          8.88        21.40 o
  -4   9   0        123.55        124.78        39.17 o
  -3   9   0         92.69         78.11        17.45 o
  -2   9   0        672.49        679.49        23.13 o
  -1   9   0          1.67          8.38         7.34 o
   0   9   0          0.81          8.72         6.60 o
   1   9   0        347.43        392.60        18.79 o
   2   9   0        258.63        274.47        20.11 o
   3   9   0        718.47        742.57        30.67 o
   4   9   0        283.58        275.63        20.90 o
   5   9   0        184.08        160.71        52.49 o
   6   9   0        800.07        713.12       101.76 o
   7   9   0        107.43         46.84        37.96 o
   8   9   0          2.06         19.38        31.90 o
  -6  10   0        165.83        119.12        47.25 o
  -5  10   0         27.24         37.55        33.11 o
  -4  10   0         37.13         42.80        30.69 o
  -3  10   0       1066.21       1032.31        63.94 o
  -2  10   0         54.29         36.83         8.63 o
  -1  10   0          1.96          9.64         8.58 o
   0  10   0         50.94         22.69         8.65 o
   1  10   0        223.30        199.83        14.69 o
   2  10   0         29.17         28.29         7.62 o
   3  10   0          0.68          0.00         8.05 o
   4  10   0        117.12        115.26        20.59 o
   5  10   0         26.25         25.53         5.15 o
   6  10   0       1204.13       1262.29       140.12 o
   7  10   0        303.65        256.01        65.42 o
   8  10   0          5.95          1.62        27.46 o
  -6  11   0          7.98          0.00        25.04 o
  -5  11   0          7.19          7.67        32.71 o
  -4  11   0         49.44         54.11        37.55 o
  -3  11   0        184.02        226.56        34.26 o
  -2  11   0       1065.66       1113.41        46.14 o
  -1  11   0         73.62        114.65        22.98 o
   0  11   0        334.18        359.37        20.99 o
   1  11   0          1.17          0.00         8.05 o
   2  11   0        804.27        769.05        29.50 o
   3  11   0         21.05         21.09         6.80 o
   4  11   0        804.28        826.32        52.64 o
   5  11   0        559.46        551.61        34.75 o
   6  11   0        367.95        337.18        74.70 o
   7  11   0        303.31        338.79        77.53 o
   8  11   0        216.47        266.11        68.65 o
  -5  12   0          0.29          0.00        27.46 o
  -4  12   0        217.96        222.50        63.40 o
  -3  12   0        366.57        396.97        63.20 o
  -2  12   0         89.86        118.51        18.67 o
  -1  12   0        167.76        176.32        23.25 o
   0  12   0         28.37         37.23        13.43 o
   1  12   0       1487.03       1473.81        41.34 o
   2  12   0        144.90        140.19        19.50 o
   3  12   0          8.28         19.48        12.17 o
   4  12   0        649.41        647.87        79.95 o
   5  12   0        185.90        184.89        24.89 o
   6  12   0         12.02         32.71        36.34 o
   7  12   0         76.32        120.74        55.32 o
   8  12   0        163.12         69.86        48.46 o
  -5  13   0        113.18        186.15        71.07 o
  -4  13   0          0.08          0.00        34.73 o
  -3  13   0         10.59          0.00        23.42 o
  -2  13   0         84.98         77.51        18.18 o
  -1  13   0        115.93         83.97        23.94 o
   0  13   0        299.96        312.46        29.48 o
   1  13   0          1.17         21.84        11.61 o
   2  13   0       3354.67       3248.00        97.17 o
   3  13   0       1645.88       1524.03        87.02 o
   4  13   0        680.94        708.38        48.14 o
   5  13   0        447.84        470.85        72.48 o
   6  13   0         49.34         76.72        44.82 o
   7  13   0        326.48        485.78        96.51 o
  -4  14   0         34.79          0.00        36.34 o
  -3  14   0          5.87          0.00        20.02 o
  -2  14   0        102.52         80.93        31.85 o
  -1  14   0         20.02         19.10        19.07 o
   0  14   0        247.31        216.98        26.77 o
   1  14   0          9.07          8.28        27.17 o
   2  14   0        163.01        133.34        22.50 o
   3  14   0        943.23        878.38        80.61 o
   4  14   0         22.38         34.71        16.64 o
   5  14   0          3.35         26.75        16.41 o
   6  14   0        215.00        227.18        38.16 o
   7  14   0         56.56         91.66        48.86 o
  -3  15   0          1.63         33.45        43.41 o
  -2  15   0         82.41         73.80        25.20 o
  -1  15   0          3.29          1.44        18.83 o
   0  15   0         10.10         21.31        16.50 o
   1  15   0         22.36         86.53        24.09 o
   2  15   0          3.02         23.76        16.08 o
   3  15   0        264.02        331.61        45.29 o
   4  15   0          7.72         27.87        30.69 o
   5  15   0          6.51          0.00        13.02 o
   6  15   0         30.81         25.06        12.38 o
  -2  16   0         74.82        121.69        29.55 o
  -1  16   0        296.72        303.76        52.80 o
   0  16   0         46.34         49.29        47.25 o
   1  16   0         11.97         18.83        21.54 o
   2  16   0          2.54          4.15        18.68 o
   3  16   0        536.52        635.43        64.48 o
   4  16   0          7.27          0.00        31.90 o
   5  16   0         20.02         38.94        28.06 o
   6  16   0        209.63        179.66        26.20 o
  -1  17   0         32.99         72.28        42.80 o
   0  17   0          4.84          2.83        32.71 o
   1  17   0         11.29          0.00        19.69 o
   2  17   0          1.13          0.00        20.57 o
   3  17   0        167.41        201.09        48.86 o
   4  17   0         26.46         23.92        20.29 o
   5  17   0          0.19         17.61        17.66 o
   0  18   0        120.64        134.87        51.69 o
   1  18   0          1.78          0.10        23.08 o
   2  18   0        122.02        116.94        32.99 o
   3  18   0        119.87        102.57        38.77 o
   4  18   0          0.02          0.00        17.36 o
  -3 -18   1        234.56        230.98        54.11 o
  -2 -18   1         43.86         51.06        26.55 o
  -1 -18   1         91.18        100.94        32.08 o
  -5 -17   1         43.91         35.49        19.21 o
  -4 -17   1         94.70        255.20        79.55 o
  -3 -17   1         15.34         23.02        27.05 o
  -2 -17   1          0.33         17.14        22.31 o
  -1 -17   1        118.26        128.55        35.26 o
   0 -17   1         23.22          0.00        19.95 o
   1 -17   1        309.52        264.49        66.63 o
  -6 -16   1          0.21         13.44        13.68 o
  -5 -16   1         13.42          0.00        13.31 o
  -4 -16   1          2.17         20.93        18.88 o
  -3 -16   1         36.28         48.35        30.89 o
  -2 -16   1        252.61        228.12        37.12 o
  -1 -16   1          4.36          0.00        18.63 o
   0 -16   1        959.13        968.14        78.55 o
   1 -16   1         18.85         14.46        43.61 o
   2 -16   1         11.56         25.42        24.66 o
  -6 -15   1         73.92         56.65        14.75 o
  -5 -15   1        111.64         86.09        36.95 o
  -4 -15   1        125.06        126.59        54.31 o
  -3 -15   1        154.28        161.77        33.02 o
  -2 -15   1         13.58         22.45        24.79 o
  -1 -15   1        106.60        101.11        27.66 o
   0 -15   1         96.30        103.65        27.74 o
   1 -15   1         96.36        118.77        41.48 o
   2 -15   1        513.31        562.37        51.96 o
   3 -15   1          1.79          0.00        26.45 o
  -7 -14   1          6.72          2.02        34.32 o
  -6 -14   1        186.08        121.55        56.13 o
  -5 -14   1        364.44        273.36        33.73 o
  -4 -14   1        292.79        308.52        33.13 o
  -3 -14   1        126.28        135.70        24.16 o
  -2 -14   1       1028.25        940.53        53.82 o
  -1 -14   1        896.88        990.20       109.00 o
   0 -14   1         10.72         19.99        16.26 o
   1 -14   1          3.43          9.03        19.70 o
   2 -14   1        160.49        177.18        47.66 o
   3 -14   1         65.42        101.74        34.10 o
   4 -14   1          6.99         53.30        51.69 o
  -7 -13   1         65.72         88.84        51.69 o
  -6 -13   1        309.45        258.03        72.68 o
  -5 -13   1        452.30        358.57        38.97 o
  -4 -13   1        102.15        128.30        22.27 o
  -3 -13   1        158.76        157.43        26.19 o
  -2 -13   1         19.22          0.00        13.93 o
  -1 -13   1        145.84        145.39        18.19 o
   0 -13   1         96.66         62.60        17.89 o
   1 -13   1         15.67         21.58        16.31 o
   2 -13   1        158.16        140.30        19.05 o
   3 -13   1         59.84         52.24        27.16 o
   4 -13   1          3.12          0.00        33.92 o
  -8 -12   1         80.75         75.11        46.03 o
  -7 -12   1         15.33         39.17        37.96 o
  -6 -12   1          0.64          0.00        24.23 o
  -5 -12   1       1483.91       1595.50       138.30 o
  -4 -12   1        542.09        554.25        52.39 o
  -3 -12   1        559.89        584.86        73.61 o
  -2 -12   1         60.40         57.67        18.47 o
  -1 -12   1       1981.58       1899.71        47.18 o
   0 -12   1         78.35         66.75        16.18 o
   1 -12   1         25.71          9.76        14.57 o
   2 -12   1         11.94          0.00        14.91 o
   3 -12   1         62.69         83.15        31.70 o
   4 -12   1         53.01          0.00        37.15 o
   5 -12   1         28.22         32.71        39.57 o
  -8 -11   1        130.02        121.14        49.26 o
  -7 -11   1          6.85          0.00        24.63 o
  -6 -11   1        718.90        606.51        94.49 o
  -5 -11   1        205.47        271.71        25.02 o
  -4 -11   1         32.64         36.61        15.46 o
  -3 -11   1         27.12         17.05        13.26 o
  -2 -11   1        313.16        375.16        23.12 o
  -1 -11   1        698.03        624.66        34.21 o
   0 -11   1         28.24         29.73         9.88 o
   1 -11   1        603.56        580.47        36.27 o
   2 -11   1         15.92         17.55        15.42 o
   3 -11   1         32.79         33.37        22.11 o
   4 -11   1         25.87          0.00        24.23 o
   5 -11   1          0.23          0.00        25.84 o
   6 -11   1          0.52         14.54        34.32 o
  -8 -10   1          3.19         21.81        28.27 o
  -7 -10   1        597.82        777.73       106.60 o
  -6 -10   1        294.41        230.17        58.96 o
  -5 -10   1        115.59        203.52        55.73 o
  -4 -10   1        144.27        152.46        22.16 o
  -3 -10   1        243.01        269.77        21.03 o
  -2 -10   1         27.50         19.63         7.08 o
  -1 -10   1        291.71        273.39        16.60 o
   0 -10   1         95.89        116.59        12.29 o
   1 -10   1         55.52         67.42        11.80 o
   2 -10   1        542.27        514.86        23.50 o
   3 -10   1         55.17         53.28        17.67 o
   4 -10   1         33.12         26.65        30.29 o
   5 -10   1         73.95         75.11        41.59 o
   6 -10   1          0.02          0.00        27.05 o
  -8  -9   1         20.14          0.00        21.81 o
  -7  -9   1         78.85         53.71        33.52 o
  -6  -9   1          4.42          0.00        21.81 o
  -5  -9   1       1595.83       1711.73       134.47 o
  -4  -9   1         27.22         20.76         8.81 o
  -3  -9   1        490.50        507.16        28.51 o
  -2  -9   1        258.01        274.52        15.20 o
  -1  -9   1       3393.70       3274.64        63.60 o
   0  -9   1         31.59         31.79         7.31 o
   1  -9   1       1387.22       1349.27        34.62 o
   2  -9   1        246.01        266.57        15.53 o
   3  -9   1        268.36        256.01        36.54 o
   4  -9   1        104.14         88.90        26.10 o
   5  -9   1         11.60         11.27        25.64 o
   6  -9   1         67.90         76.32        39.57 o
  -9  -8   1         83.52        128.01        41.59 o
  -8  -8   1         21.87         36.75        31.09 o
  -7  -8   1        576.61        608.53        82.78 o
  -6  -8   1        270.49        234.21        54.92 o
  -5  -8   1         18.92          0.00        23.82 o
  -4  -8   1        733.91        744.08        26.02 o
  -3  -8   1         19.71         34.06         7.32 o
  -2  -8   1       1222.86       1180.07        29.55 o
  -1  -8   1        102.83        127.66        10.03 o
   0  -8   1        786.18        774.53        21.64 o
   1  -8   1        578.16        664.65        21.86 o
   2  -8   1          5.35          8.90         5.14 o
   3  -8   1         34.78         40.46        10.66 o
   4  -8   1         16.59          8.07        15.89 o
   5  -8   1        305.78        277.21        40.50 o
   6  -8   1         82.58         91.66        40.38 o
   7  -8   1          8.67          0.00        22.21 o
  -9  -7   1          1.31         14.94        21.40 o
  -8  -7   1          5.61         23.82        22.61 o
  -7  -7   1        943.23        966.30       101.76 o
  -6  -7   1        496.90        555.63        76.72 o
  -5  -7   1        456.11        492.38        34.20 o
  -4  -7   1        947.18       1021.07        59.91 o
  -3  -7   1          7.77          0.00         3.72 o
  -2  -7   1        401.91        383.43        17.53 o
  -1  -7   1        680.50        757.93        21.57 o
   0  -7   1       2796.79       2812.78        48.93 o
   1  -7   1         49.42         40.42         6.09 o
   2  -7   1       3106.77       3112.81        50.28 o
   3  -7   1         11.84          8.31         7.04 o
   4  -7   1       1669.89       1502.74        72.63 o
   5  -7   1        299.25        339.83        42.49 o
   6  -7   1          0.44          0.00        21.00 o
   7  -7   1         95.39        111.45        42.80 o
  -9  -6   1         61.57        125.18        33.92 o
  -8  -6   1         38.41         53.30        29.07 o
  -7  -6   1         84.80        100.95        34.73 o
  -6  -6   1       1049.68       1008.54        57.01 o
  -5  -6   1         94.86         88.45        16.55 o
  -4  -6   1        419.08        457.08        21.69 o
  -3  -6   1        207.50        261.62        13.82 o
  -2  -6   1        180.11        234.96        16.64 o
  -1  -6   1        283.11        303.47        11.86 o
   0  -6   1        383.77        376.92        15.44 o
   1  -6   1       1360.44       1331.31        25.99 o
   2  -6   1        216.58        237.25         9.74 o
   3  -6   1        279.46        251.72        18.52 o
   4  -6   1         44.43         36.09        10.32 o
   5  -6   1        359.55        280.10        36.40 o
   6  -6   1        101.87         87.49        24.19 o
   7  -6   1          8.98          6.86        22.61 o
  -9  -5   1         65.95        109.03        28.27 o
  -8  -5   1          0.64         10.10        21.40 o
  -7  -5   1         21.58         27.54        13.19 o
  -6  -5   1        604.69        605.50        35.90 o
  -5  -5   1         25.05         18.44         9.07 o
  -4  -5   1        635.64        597.60        48.32 o
  -3  -5   1        755.88        712.06        17.79 o
  -2  -5   1        402.08        410.04        18.15 o
  -1  -5   1        493.08        453.30        22.99 o
   0  -5   1        349.53        346.11        12.35 o
   1  -5   1        184.14        175.78         8.97 o
   2  -5   1        139.72        123.17         8.66 o
   3  -5   1         97.19        108.80        18.06 o
   4  -5   1         67.85         51.91         8.91 o
   5  -5   1          6.94          3.64        14.22 o
   6  -5   1         26.01         10.44        21.00 o
   7  -5   1        199.39        214.82        48.86 o
   8  -5   1         78.30         61.78        33.92 o
  -8  -4   1          3.44          0.00        14.13 o
  -7  -4   1         15.75         18.53        10.09 o
  -6  -4   1         81.39         87.58        18.59 o
  -5  -4   1        217.99        232.61        18.78 o
  -4  -4   1        305.95        293.96        16.07 o
  -3  -4   1        104.08        115.75         9.66 o
  -2  -4   1        336.23        321.21        14.47 o
  -1  -4   1          8.38          5.88         3.54 o
   0  -4   1       1627.63       1541.48        27.32 o
   1  -4   1       4621.16       4363.81        75.88 o
   2  -4   1          0.75          0.00         2.99 o
   3  -4   1         95.95         95.17         8.46 o
   4  -4   1         55.73         60.58         7.35 o
   5  -4   1        303.44        281.31        29.36 o
   6  -4   1         19.88          2.40        13.53 o
   7  -4   1         71.42        102.97        33.11 o
   8  -4   1         11.48         38.36        26.65 o
  -9  -3   1        116.35        112.66        20.59 o
  -8  -3   1        271.27        277.45        21.15 o
  -7  -3   1        411.92        413.33        26.75 o
  -6  -3   1         76.58         96.06        14.14 o
  -5  -3   1        214.16        208.22        14.60 o
  -4  -3   1        693.29        733.91        24.27 o
  -3  -3   1       3142.88       3250.43        76.97 o
  -2  -3   1       3195.71       3229.19        53.83 o
  -1  -3   1        810.02        766.79        15.84 o
   0  -3   1        372.81        359.98         9.10 o
   1  -3   1       3367.19       3164.37        51.89 o
   2  -3   1       4166.95       4011.02        63.68 o
   3  -3   1         63.43        100.50         9.88 o
   4  -3   1         62.43         61.20        10.97 o
   5  -3   1        734.55        801.08        33.78 o
   6  -3   1         14.58          9.43         8.27 o
   7  -3   1         12.24         28.18        47.65 o
   8  -3   1          0.22          0.00        18.58 o
  -7  -2   1         38.70         46.44        47.65 o
  -6  -2   1         20.80          0.00        14.68 o
  -5  -2   1        112.61        103.25        16.92 o
  -4  -2   1       1710.65       1853.21        75.44 o
  -3  -2   1       2287.62       2313.25        53.49 o
  -2  -2   1       1330.15       1391.84        63.88 o
  -1  -2   1      10429.79       9982.91       172.86 o
   0  -2   1       1767.83       1693.13        25.95 o
   1  -2   1       7484.01       7179.36       103.57 o
   2  -2   1          2.25          3.72         3.53 o
   3  -2   1        617.69        688.20        22.06 o
   4  -2   1        541.45        581.52        47.97 o
   5  -2   1          3.70          9.58         6.22 o
   6  -2   1         53.34         35.78         9.17 o
   7  -2   1         19.15          1.44         7.93 o
   8  -2   1         40.42         37.55        26.65 o
  -6  -1   1        336.11        275.22        77.93 o
  -5  -1   1       1764.38       1644.56        66.33 o
  -4  -1   1        192.71        173.44        21.46 o
  -3  -1   1       7416.76       7658.79       235.14 o
  -2  -1   1      11775.42      11448.58       302.08 o
  -1  -1   1       7086.17       6863.37       151.39 o
   0  -1   1        310.38        280.15         6.78 o
   1  -1   1      18460.70      17221.18       272.10 o
   2  -1   1       1555.88       1480.55        34.39 o
   3  -1   1         67.39         68.33         5.73 o
   4  -1   1        500.92        512.81        26.04 o
   5  -1   1       1525.70       1574.65        45.46 o
   6  -1   1         61.83         49.84        12.18 o
   7  -1   1       2332.40       2309.82        74.41 o
   8  -1   1        205.26        154.73        29.07 o
  -6   0   1        586.35        545.88       163.14 o
  -5   0   1        119.55         92.43        41.79 o
  -4   0   1        892.73        946.05        43.57 o
  -3   0   1        512.84        645.91        71.63 o
  -2   0   1          1.37          0.47         6.18 o
   0   0   1          0.48          0.02         0.48 o
   1   0   1       1728.88       1530.56        30.42 o
   2   0   1          4.66          1.00         2.46 o
   3   0   1       2943.58       2903.05       101.59 o
   4   0   1          0.07          0.00         8.94 o
   5   0   1        916.93        853.87        26.72 o
   6   0   1          0.73          0.00         6.90 o
   7   0   1         57.04         55.79        11.31 o
   8   0   1          4.73         13.05         7.38 o
  -8   1   1         35.91         40.91        10.84 o
  -7   1   1        191.80        163.37        15.55 o
  -6   1   1          1.69          4.20         4.42 o
  -5   1   1         23.41         11.19        15.95 o
  -4   1   1         71.00         72.16        14.94 o
  -3   1   1         20.51         34.42        12.45 o
  -2   1   1         24.37         31.06         8.03 o
  -1   1   1      17061.21      15721.99       333.44 o
   0   1   1        927.06        823.24        19.26 o
   1   1   1       3059.11       3008.47        50.13 o
   2   1   1       6000.49       5635.83       110.95 o
   3   1   1       2338.32       2527.29        79.52 o
   4   1   1        736.63        838.37        72.70 o
   5   1   1        398.30        473.39        42.23 o
   6   1   1         34.31         28.74         6.84 o
   7   1   1        474.31        460.28        47.67 o
   8   1   1          2.39          0.00        12.11 o
   9   1   1         62.86          5.25        31.09 o
  -8   2   1         83.84        111.05        25.04 o
  -7   2   1        429.14        472.32        90.86 o
  -6   2   1          0.77          0.00         6.09 o
  -5   2   1        415.09        434.08        20.10 o
  -4   2   1        672.91        660.20        24.54 o
  -3   2   1        129.16        142.21        10.10 o
  -2   2   1       4254.71       3969.20        91.06 o
  -1   2   1        378.97        371.77         9.04 o
   0   2   1          5.69          0.00         4.10 o
   1   2   1       6210.64       5881.52       128.36 o
   2   2   1        263.98        201.33        16.76 o
   3   2   1       1962.02       2178.61        54.83 o
   4   2   1         62.68         68.71        12.63 o
   5   2   1         59.16         66.10         8.84 o
   6   2   1          6.34         13.33         7.87 o
   7   2   1          7.88          8.31         6.26 o
   8   2   1         11.75          5.78         7.26 o
   9   2   1         42.44          8.48        26.25 o
  -8   3   1        169.93        174.85        33.11 o
  -7   3   1         65.82         63.80        20.59 o
  -6   3   1        190.88        162.66        26.85 o
  -5   3   1         16.69         32.26         8.73 o
  -4   3   1        784.95        677.91        49.19 o
  -3   3   1        782.69        749.82        26.83 o
  -2   3   1       1639.02       1655.94        58.18 o
  -1   3   1       7849.61       7039.25       105.29 o
   0   3   1       3475.05       3426.06        59.89 o
   1   3   1          6.71          1.88         4.07 o
   2   3   1       9490.94       9288.79       141.60 o
   3   3   1         10.19          7.89         4.63 o
   4   3   1        586.33        523.61        26.92 o
   5   3   1          7.43          1.26         5.46 o
   6   3   1        268.76        306.50        20.28 o
   7   3   1        703.93        741.89        55.80 o
   8   3   1         24.55         32.56         9.63 o
   9   3   1          9.63         12.11        23.82 o
  -8   4   1         27.81         25.84        22.21 o
  -7   4   1         49.44          7.27        16.56 o
  -6   4   1        397.87        445.27        36.74 o
  -5   4   1        155.03        122.79        18.43 o
  -4   4   1        955.26        917.63        37.59 o
  -3   4   1         78.88         66.81         5.73 o
  -2   4   1          1.78          0.00         3.46 o
  -1   4   1        767.03        748.04        18.75 o
   0   4   1      25961.20      25381.71       398.89 o
   1   4   1       9437.11       9353.09       152.74 o
   2   4   1        502.08        500.02        18.76 o
   3   4   1        491.14        506.47        18.51 o
   4   4   1       2692.41       2749.18        66.30 o
   5   4   1         32.95         46.43         8.90 o
   6   4   1        154.36        214.79        19.09 o
   7   4   1        188.47        213.76        34.70 o
   8   4   1         16.76         33.92        27.46 o
   9   4   1          8.86          0.00        23.82 o
  -8   5   1          7.35         12.52        24.23 o
  -7   5   1        306.48        229.76        42.00 o
  -6   5   1        262.31        223.30        38.77 o
  -5   5   1          8.18          7.83        11.12 o
  -4   5   1        268.25        302.80        26.46 o
  -3   5   1         55.38         26.31         8.70 o
  -2   5   1        328.50        341.66        16.88 o
  -1   5   1        762.75        802.25        20.46 o
   0   5   1        270.78        253.95        15.94 o
   1   5   1        106.95        110.39        13.03 o
   2   5   1        833.82        853.18        29.04 o
   3   5   1        176.63        180.44         8.48 o
   4   5   1        812.64        752.25        31.76 o
   5   5   1        183.12        198.84        18.88 o
   6   5   1        194.77        188.83        17.11 o
   7   5   1        595.82        596.33        40.90 o
   8   5   1          4.26         32.30        27.46 o
   9   5   1         33.69         37.55        32.71 o
  -7   6   1         91.42         48.86        27.46 o
  -6   6   1         42.76         48.86        25.44 o
  -5   6   1        290.05        332.33        50.48 o
  -4   6   1         24.71         29.42        11.02 o
  -3   6   1        831.62        873.81        38.02 o
  -2   6   1       1095.26       1131.87        27.60 o
  -1   6   1        299.71        314.91        13.81 o
   0   6   1         37.10         40.01         6.29 o
   1   6   1       1668.70       1639.52        39.87 o
   2   6   1        142.76        124.73         9.98 o
   3   6   1          0.05          0.08         3.05 o
   4   6   1         55.63         64.20         8.32 o
   5   6   1        126.77        119.87        12.70 o
   6   6   1        154.31        107.53        20.69 o
   7   6   1        314.80        386.84        69.45 o
   8   6   1         42.11         75.11        37.55 o
   9   6   1          1.02         16.15        29.88 o
  -7   7   1        117.81        119.12        38.77 o
  -6   7   1         27.65         12.52        22.61 o
  -5   7   1        887.44        809.63        85.61 o
  -4   7   1         65.25         78.34        27.46 o
  -3   7   1         65.87         51.69         8.58 o
  -2   7   1         52.08         37.81         7.77 o
  -1   7   1       5984.71       6333.73       106.58 o
   0   7   1       1580.70       1386.63        44.06 o
   1   7   1         59.50         72.52         7.73 o
   2   7   1        318.12        331.62        18.73 o
   3   7   1        810.02        918.23        25.83 o
   4   7   1        817.36        845.73        38.05 o
   5   7   1        439.43        483.73        22.92 o
   6   7   1        180.74        223.92        28.26 o
   7   7   1         82.74         65.82        37.55 o
   8   7   1          0.02          0.00        27.05 o
   9   7   1          2.71          9.69        31.50 o
  -7   8   1          3.99         19.38        25.84 o
  -6   8   1        131.42        217.25        48.86 o
  -5   8   1         53.09         28.67        25.44 o
  -4   8   1        356.73        379.98        61.78 o
  -3   8   1         44.37         48.11        11.72 o
  -2   8   1          7.88          4.25         5.71 o
  -1   8   1        303.33        277.24        15.57 o
   0   8   1         63.60         47.65         8.01 o
   1   8   1        163.52        192.71        12.44 o
   2   8   1        149.34        168.53        13.20 o
   3   8   1        223.38        236.73        15.07 o
   4   8   1          5.75         11.53         5.96 o
   5   8   1        174.86        194.92        21.75 o
   6   8   1          0.37          0.00        27.46 o
   7   8   1        230.07        166.77        52.49 o
   8   8   1         10.65         12.92        28.67 o
   9   8   1        258.20        297.20        65.42 o
  -6   9   1          0.72          4.44        21.81 o
  -5   9   1        131.95        155.06        44.42 o
  -4   9   1         62.26         40.78        27.86 o
  -3   9   1        138.58        136.14        19.56 o
  -2   9   1         43.65         50.11         7.83 o
  -1   9   1       1773.44       1590.98        41.50 o
   0   9   1         38.35         39.14         8.24 o
   1   9   1        718.91        688.56        26.38 o
   2   9   1          5.46          8.41         5.91 o
   3   9   1       2783.47       2810.19        67.17 o
   4   9   1       1795.37       1859.91        48.35 o
   5   9   1         32.14         23.02        30.69 o
   6   9   1         68.35         25.04        33.52 o
   7   9   1       1005.30        866.16       116.30 o
   8   9   1         70.40         92.47        44.01 o
  -6  10   1         39.82         34.32        32.71 o
  -5  10   1        221.14        247.53        58.96 o
  -4  10   1         15.69         46.03        28.27 o
  -3  10   1        264.96        252.29        33.69 o
  -2  10   1         28.76         36.23        10.96 o
  -1  10   1       1421.88       1432.89        46.03 o
   0  10   1         37.58         29.88         8.21 o
   1  10   1       1118.11       1054.03        32.74 o
   2  10   1          6.41          0.32         5.77 o
   3  10   1        865.37        838.23        25.03 o
   4  10   1         24.26         37.24        30.69 o
   5  10   1          3.67         12.33         5.07 o
   6  10   1        158.37        209.98        62.19 o
   7  10   1         64.76         45.23        36.34 o
   8  10   1          8.52         37.55        37.15 o
  -6  11   1         87.33        120.74        51.28 o
  -5  11   1        190.39        224.92        59.76 o
  -4  11   1         50.35         69.45        35.94 o
  -3  11   1          1.84          0.00        15.21 o
  -2  11   1        139.77        159.34        22.39 o
  -1  11   1        471.96        457.77        32.02 o
   0  11   1          9.28         22.00        10.38 o
   1  11   1          7.44          2.21         8.02 o
   2  11   1       1080.67       1062.50        33.17 o
   3  11   1        438.56        419.67        21.88 o
   4  11   1        455.52        517.59        46.08 o
   5  11   1         39.78         61.74        14.70 o
   6  11   1        596.44        333.95        76.72 o
   7  11   1         39.09         26.65        36.75 o
   8  11   1         18.12         35.53        44.01 o
  -5  12   1         10.29         16.56        33.52 o
  -4  12   1        120.49        117.10        51.28 o
  -3  12   1         38.62         49.26        33.52 o
  -2  12   1        102.00         92.54        16.12 o
  -1  12   1        348.55        359.95        32.93 o
   0  12   1        336.84        332.72        26.36 o
   1  12   1        510.57        482.42        25.21 o
   2  12   1        199.11        189.98        16.37 o
   3  12   1        308.08        324.42        28.93 o
   4  12   1        136.89        161.76        28.14 o
   5  12   1         37.31         21.04        25.44 o
   6  12   1          0.55         40.38        37.96 o
   7  12   1       1042.95       1120.56       146.98 o
   8  12   1          1.13         28.27        40.78 o
  -4  13   1         16.74          0.00        21.00 o
  -3  13   1          7.46         10.26        19.49 o
  -2  13   1          5.08          0.00        10.36 o
  -1  13   1        230.82        207.83        31.44 o
   0  13   1          4.61          1.84        13.08 o
   1  13   1       1005.64        965.17        44.48 o
   2  13   1        224.53        258.49        28.24 o
   3  13   1          3.15          0.00        14.59 o
   4  13   1        357.70        349.83        41.27 o
   5  13   1          1.77          4.54        12.26 o
   6  13   1         98.08        111.05        54.51 o
   7  13   1        650.31        381.60        88.43 o
  -4  14   1         70.74         62.19        48.86 o
  -3  14   1         77.96         68.78        29.79 o
  -2  14   1         15.43          1.57        26.05 o
  -1  14   1        134.90         99.98        26.85 o
   0  14   1        286.89        336.33        40.67 o
   1  14   1         85.11        110.53        23.99 o
   2  14   1          6.31          0.00        13.04 o
   3  14   1        122.01        102.43        20.63 o
   4  14   1          1.69          9.51        13.92 o
   5  14   1        738.72        696.35        57.09 o
   6  14   1        201.16        209.65        38.56 o
   7  14   1          0.58          0.00        35.53 o
  -3  15   1         13.00          0.00        33.11 o
  -2  15   1        411.24        514.78       170.20 o
  -1  15   1         23.39         16.81        22.62 o
   0  15   1        658.96        731.32        64.82 o
   1  15   1         82.09        106.47        36.20 o
   2  15   1        589.57        568.00       113.27 o
   3  15   1        106.20        107.83        23.51 o
   4  15   1        143.42        174.11        33.08 o
   5  15   1        181.82        218.01        34.35 o
   6  15   1        111.28         69.25        16.56 o
  -2  16   1        149.13        182.94        42.28 o
  -1  16   1          0.96          0.00        23.59 o
   0  16   1          0.08         22.95        25.08 o
   1  16   1        186.76        176.27        35.74 o
   2  16   1          1.68          0.00        26.05 o
   3  16   1          4.29          0.00        18.95 o
   4  16   1        154.85        117.93        31.97 o
   5  16   1        175.29        213.90        35.01 o
   6  16   1        166.27        174.39        31.29 o
  -1  17   1         15.30         16.56        35.13 o
   0  17   1        228.73        218.46        56.13 o
   1  17   1        136.42        165.12        36.96 o
   2  17   1         68.53         74.54        48.25 o
   3  17   1          4.75          0.00        20.59 o
   4  17   1          7.16          0.33        28.47 o
   5  17   1        307.88        359.09        46.73 o
   0  18   1         22.87         22.21        38.36 o
   1  18   1        255.34        290.05        72.89 o
   2  18   1          4.62          0.00        19.87 o
   3  18   1        146.71        199.08        53.71 o
   4  18   1         98.58         52.49        29.07 o
  -3 -18   2        136.31        196.25        52.90 o
  -2 -18   2          8.61         27.39        28.27 o
  -1 -18   2        111.05        146.24        35.31 o
  -5 -17   2        292.49        342.80        96.71 o
  -4 -17   2          0.13          6.84        19.08 o
  -3 -17   2         32.45         56.53        31.90 o
  -2 -17   2          2.35          0.00        17.78 o
  -1 -17   2        642.91        740.29       100.95 o
   0 -17   2          5.53          0.00        20.76 o
   1 -17   2        335.05        195.44        60.57 o
  -6 -16   2         71.02         69.52        16.65 o
  -5 -16   2          0.45          0.00        12.13 o
  -4 -16   2         68.07         70.20        40.78 o
  -3 -16   2         20.67         18.37        24.23 o
  -2 -16   2          0.80          0.00        23.62 o
  -1 -16   2        409.13        511.37        83.39 o
   0 -16   2          0.74          0.00        21.12 o
   1 -16   2        240.39        212.73        47.91 o
   2 -16   2          5.59          0.00        25.39 o
  -6 -15   2         96.27        115.23        17.80 o
  -5 -15   2         23.15         38.77        16.70 o
  -4 -15   2          1.77          0.00        13.17 o
  -3 -15   2          4.44          0.00        20.80 o
  -2 -15   2        287.72        320.16        36.21 o
  -1 -15   2         48.20         99.88        40.38 o
   0 -15   2          3.73         18.49        18.34 o
   1 -15   2         11.43         10.43        22.94 o
   2 -15   2          0.86         61.93        33.47 o
   3 -15   2         25.72          0.00        45.43 o
  -7 -14   2         56.51         14.54        32.71 o
  -6 -14   2        233.12        137.29        58.55 o
  -5 -14   2         17.18          5.15        14.13 o
  -4 -14   2        102.15         79.77        20.72 o
  -3 -14   2        171.16        122.85        50.07 o
  -2 -14   2         64.10         63.74        18.18 o
  -1 -14   2          5.02          0.00        15.30 o
   0 -14   2        420.54        452.28        58.05 o
   1 -14   2        356.90        420.22        46.44 o
   2 -14   2        181.84        175.78        39.94 o
   3 -14   2        108.15        128.99        75.71 o
   4 -14   2         93.38         65.19        27.46 o
  -7 -13   2         76.75         70.26        43.61 o
  -6 -13   2         13.29          0.00        27.86 o
  -5 -13   2        316.86        337.83        35.04 o
  -4 -13   2        114.56        119.15        20.14 o
  -3 -13   2        674.65        741.80        43.91 o
  -2 -13   2          3.78         20.00        13.15 o
  -1 -13   2        348.76        375.65        30.35 o
   0 -13   2         94.37         99.94        19.69 o
   1 -13   2        143.95        100.16        33.05 o
   2 -13   2       1306.20       1312.14        78.09 o
   3 -13   2         33.71         64.31        28.42 o
   4 -13   2         45.27         27.86        44.82 o
  -8 -12   2         19.52         10.50        33.11 o
  -7 -12   2        237.59        191.81        59.76 o
  -6 -12   2        756.05        911.79       122.76 o
  -5 -12   2        182.28        192.27        36.14 o
  -4 -12   2        109.58        125.40        27.65 o
  -3 -12   2        249.22        270.90        25.82 o
  -2 -12   2        509.19        551.07        75.59 o
  -1 -12   2        369.07        314.70        21.34 o
   0 -12   2       1736.97       1805.50        61.76 o
   1 -12   2        548.65        595.50        40.84 o
   2 -12   2         27.26         39.86        18.87 o
   3 -12   2          1.31          0.00        18.34 o
   4 -12   2         65.79        144.16        61.38 o
   5 -12   2         41.33         77.13        54.51 o
  -8 -11   2         62.04         35.13        31.50 o
  -7 -11   2          0.01          0.00        27.86 o
  -6 -11   2        276.57        287.10        66.63 o
  -5 -11   2        648.96        594.08        34.18 o
  -4 -11   2        440.25        425.42        46.03 o
  -3 -11   2         67.19         52.50        13.45 o
  -2 -11   2       2752.92       2767.35        65.12 o
  -1 -11   2          5.39         17.55         8.18 o
   0 -11   2       1249.54       1229.58        36.52 o
   1 -11   2        477.65        465.74        41.84 o
   2 -11   2         91.02         93.32        16.45 o
   3 -11   2         89.00         66.79        20.20 o
   4 -11   2        544.53        597.22        64.08 o
   5 -11   2          4.45          0.00        31.09 o
   6 -11   2          2.37          0.00        32.30 o
  -8 -10   2          0.32          0.00        23.02 o
  -7 -10   2         14.17         47.25        31.09 o
  -6 -10   2          0.78         18.58        26.65 o
  -5 -10   2         80.01         60.97        35.94 o
  -4 -10   2        827.86        762.23       145.17 o
  -3 -10   2        384.21        456.96        27.81 o
  -2 -10   2       1887.36       1762.43        54.56 o
  -1 -10   2        347.19        341.65        22.49 o
   0 -10   2        565.36        564.99        22.93 o
   1 -10   2        434.81        446.96        21.15 o
   2 -10   2         65.96         56.07        12.29 o
   3 -10   2         62.64        109.07        22.44 o
   4 -10   2         60.52         33.88        22.18 o
   5 -10   2        141.61        187.77        58.15 o
   6 -10   2         54.16         73.09        47.25 o
  -8  -9   2         46.36         22.61        28.27 o
  -7  -9   2        531.74        573.40        83.18 o
  -6  -9   2        327.59        361.00        67.03 o
  -5  -9   2          0.33          9.69        25.44 o
  -4  -9   2         16.97          8.14         6.38 o
  -3  -9   2       1498.66       1529.25        54.40 o
  -2  -9   2       1889.53       2013.37        45.01 o
  -1  -9   2        602.09        585.33        30.84 o
   0  -9   2       1689.23       1860.84        38.32 o
   1  -9   2        276.72        274.38        16.14 o
   2  -9   2         91.52        108.57        11.66 o
   3  -9   2         69.13         40.08        16.07 o
   4  -9   2        136.36        133.37        36.54 o
   5  -9   2         85.83          8.08        29.48 o
   6  -9   2         28.06         23.42        36.75 o
  -8  -8   2         16.87          0.00        18.98 o
  -7  -8   2         80.75         54.51        31.09 o
  -6  -8   2          0.85         37.15        27.46 o
  -5  -8   2        329.35        352.93        59.76 o
  -4  -8   2       4229.02       4514.64       104.13 o
  -3  -8   2        580.80        578.26        23.75 o
  -2  -8   2       3817.19       3685.04        69.86 o
  -1  -8   2        360.69        367.09        15.19 o
   0  -8   2       5163.13       4926.06        80.25 o
   1  -8   2         24.14         35.78         6.59 o
   2  -8   2        201.96        225.37        14.32 o
   3  -8   2          6.47          1.51         9.19 o
   4  -8   2          1.25         44.01        28.27 o
   5  -8   2         18.25         19.41        18.24 o
   6  -8   2          3.96         27.46        30.29 o
   7  -8   2        195.34        180.50        52.90 o
  -9  -7   2         18.72         12.92        23.42 o
  -8  -7   2          0.69          0.00        16.96 o
  -7  -7   2         44.24         10.50        18.58 o
  -6  -7   2        260.36        222.50        45.63 o
  -5  -7   2         83.62         79.35        12.85 o
  -4  -7   2        100.46        139.06        25.21 o
  -3  -7   2        214.87        278.22        14.08 o
  -2  -7   2        167.61        172.68         9.22 o
  -1  -7   2       1292.19       1290.33        26.17 o
   0  -7   2        215.97        216.81        11.41 o
   1  -7   2        593.81        574.33        21.18 o
   2  -7   2         92.64         98.68         8.39 o
   3  -7   2        665.80        681.01        25.43 o
   4  -7   2        952.93        797.69        93.42 o
   5  -7   2         71.52         80.52        24.64 o
   6  -7   2          2.26          0.00        19.79 o
   7  -7   2          1.67         17.36        27.46 o
  -9  -6   2        102.70        131.64        33.11 o
  -8  -6   2          9.45         12.11        19.79 o
  -7  -6   2       1128.78       1072.10        86.41 o
  -6  -6   2          4.55          0.00        11.28 o
  -5  -6   2         27.53         21.87         9.41 o
  -4  -6   2        247.00        278.52        16.51 o
  -3  -6   2       2741.35       2594.43        57.64 o
  -2  -6   2        142.65        136.36        10.44 o
  -1  -6   2       3033.51       2851.32        46.59 o
   0  -6   2       3071.32       3036.30        50.73 o
   1  -6   2       3346.74       3198.98        58.49 o
   2  -6   2        958.15        942.37        22.46 o
   3  -6   2        531.40        561.67        25.72 o
   4  -6   2        512.57        486.61        26.83 o
   5  -6   2         92.82         61.11        21.73 o
   6  -6   2         11.96         27.44        33.11 o
   7  -6   2          3.61         18.58        25.84 o
  -9  -5   2         59.27         55.32        20.19 o
  -8  -5   2        157.18        178.48        35.53 o
  -7  -5   2       1220.73       1131.61        57.52 o
  -6  -5   2        165.36        112.17        34.10 o
  -5  -5   2        999.34        949.73        36.63 o
  -4  -5   2        271.34        242.13        14.45 o
  -3  -5   2        250.99        241.24         9.39 o
  -2  -5   2         18.82          6.09         4.07 o
  -1  -5   2       2174.17       2120.43        35.98 o
   0  -5   2       1176.90       1091.92        22.45 o
   1  -5   2       1335.29       1284.89        23.40 o
   2  -5   2       1486.07       1442.76        29.69 o
   3  -5   2        172.34        134.85        12.61 o
   4  -5   2        456.80        432.22        22.26 o
   5  -5   2         26.57         38.23        16.80 o
   6  -5   2        767.82        657.28        59.95 o
   7  -5   2         61.45         92.88        39.57 o
   8  -5   2         26.03         69.86        39.17 o
  -9  -4   2         15.40          0.00         9.69 o
  -8  -4   2         17.37          2.83        14.13 o
  -7  -4   2        552.79        572.01        39.83 o
  -6  -4   2        185.24        186.56        23.14 o
  -5  -4   2        164.22        201.50        17.47 o
  -4  -4   2        590.55        654.88        35.15 o
  -3  -4   2         73.81         63.60         7.24 o
  -2  -4   2        237.67        218.11        10.08 o
  -1  -4   2        153.89        155.86         6.84 o
   0  -4   2         35.90         20.36         4.12 o
   1  -4   2          0.17          0.00         3.07 o
   2  -4   2        141.25        167.01        10.35 o
   3  -4   2        136.95        149.38        11.84 o
   4  -4   2        358.44        349.51        24.53 o
   5  -4   2         71.06        102.84        10.68 o
   6  -4   2          0.32          0.00        13.57 o
   7  -4   2         27.03         13.33        23.82 o
   8  -4   2          5.42          0.81        25.84 o
  -8  -3   2          2.87          6.38         7.85 o
  -7  -3   2          4.86          5.74         8.97 o
  -6  -3   2        518.58        590.82        31.88 o
  -5  -3   2        873.31        874.05        33.18 o
  -4  -3   2        874.01        997.38        34.84 o
  -3  -3   2        682.91        681.33        31.47 o
  -2  -3   2         28.29         32.32         3.40 o
  -1  -3   2         18.13         21.00         6.23 o
   0  -3   2       6063.75       5905.61        81.93 o
   1  -3   2         57.79         58.80         7.67 o
   2  -3   2         41.69         37.14         4.29 o
   3  -3   2          3.83          0.18         3.88 o
   4  -3   2        100.43         84.33        11.84 o
   5  -3   2         42.04         25.99        12.31 o
   6  -3   2         92.96         81.93        15.00 o
   7  -3   2          0.02          0.00        13.19 o
   8  -3   2        267.74        260.45        56.53 o
  -7  -2   2       1172.84       1084.62       156.68 o
  -6  -2   2        472.82        547.56        98.93 o
  -5  -2   2       1679.71       1673.43        72.91 o
  -4  -2   2        126.60        120.04        12.73 o
  -3  -2   2       3250.66       3062.18        92.48 o
  -2  -2   2         19.91         27.64         8.93 o
  -1  -2   2         34.55         25.22         4.93 o
   0  -2   2       2023.33       1995.34        29.09 o
   1  -2   2        733.90        723.79        17.78 o
   2  -2   2       5693.64       5499.99        84.68 o
   3  -2   2        453.95        522.76        27.93 o
   4  -2   2        183.65        194.32        15.56 o
   5  -2   2          1.19          3.07         6.69 o
   6  -2   2         41.28         40.37        10.83 o
   7  -2   2          0.72         15.29        29.07 o
   8  -2   2         90.40         75.51        33.92 o
  -6  -1   2        766.89       1071.70       149.00 o
  -5  -1   2          0.41          2.56        12.28 o
  -4  -1   2        537.42        550.72        43.02 o
  -3  -1   2        895.46        823.84        31.47 o
  -2  -1   2      24734.22      24117.35       589.14 o
  -1  -1   2        407.41        405.13        11.39 o
   0  -1   2       8802.45       8611.67       124.68 o
   1  -1   2       6764.02       6657.70       102.54 o
   2  -1   2       4331.99       4416.49        92.65 o
   3  -1   2        375.03        399.87        25.69 o
   4  -1   2        779.44        765.70        35.06 o
   5  -1   2          9.33          6.34         8.59 o
   6  -1   2         58.12         37.49         9.36 o
   7  -1   2        177.21        182.77        18.81 o
   8  -1   2         97.01        159.91        47.65 o
  -6   0   2        779.05        681.62       121.14 o
  -5   0   2          1.91          0.00        26.25 o
  -4   0   2        881.68        880.24        53.68 o
  -3   0   2       1413.85       1440.86        69.27 o
  -2   0   2      10295.21       9992.37       248.35 o
  -1   0   2         61.42         62.29         7.61 o
   0   0   2        362.28        393.69        10.42 o
   1   0   2        675.83        656.97        13.76 o
   2   0   2      15389.51      14600.68       282.58 o
   3   0   2         20.60          8.45         4.78 o
   4   0   2       4857.91       4800.99       103.13 o
   5   0   2        157.94        207.88        29.24 o
   6   0   2       4278.13       4264.19       109.50 o
   7   0   2        314.31        370.29        35.12 o
   8   0   2        606.55        592.12        57.89 o
  -8   1   2         64.11         94.71        35.33 o
  -7   1   2        118.46        108.92        16.15 o
  -6   1   2         76.89         82.59        18.78 o
  -5   1   2        319.80        368.25        33.41 o
  -4   1   2       4129.80       4501.34       119.19 o
  -3   1   2          0.69          0.00         2.73 o
  -2   1   2       2001.08       1986.82        56.13 o
  -1   1   2       8098.44       7864.64       136.13 o
   0   1   2        432.38        413.76         9.92 o
   1   1   2        352.19        366.84        11.76 o
   2   1   2      12109.78      11208.98       241.47 o
   3   1   2       2014.13       2045.09        50.84 o
   4   1   2         58.20        132.67        18.27 o
   5   1   2        584.69        616.68        35.10 o
   6   1   2        285.88        301.47        23.32 o
   7   1   2        145.75        162.39        19.14 o
   8   1   2        238.63        261.26        57.74 o
   9   1   2         12.10          0.00        36.34 o
  -8   2   2        173.51        216.04        30.29 o
  -7   2   2        459.10        468.61        29.95 o
  -6   2   2          4.89          4.07         6.60 o
  -5   2   2         17.73         13.84         8.92 o
  -4   2   2          6.04          5.59         5.07 o
  -3   2   2         12.30         17.65         4.94 o
  -2   2   2        355.85        344.25        17.72 o
  -1   2   2        809.68        765.19        18.06 o
   0   2   2       7205.49       7001.89       108.82 o
   1   2   2       6608.11       6248.54       123.12 o
   2   2   2          8.98          4.19         2.22 o
   3   2   2        190.13        188.96        19.83 o
   4   2   2        450.22        507.21        29.04 o
   5   2   2         70.87         50.93         8.68 o
   6   2   2          6.35         17.67         7.29 o
   7   2   2          9.49         10.05         7.09 o
   8   2   2         28.39         25.81        24.83 o
   9   2   2         15.21          3.23        28.67 o
  -8   3   2        153.26        186.96        32.71 o
  -7   3   2          4.11         19.79        14.13 o
  -6   3   2        192.05        200.19        22.58 o
  -5   3   2         33.17         24.29        10.74 o
  -4   3   2         25.73         12.18         7.72 o
  -3   3   2         35.89         22.01         6.58 o
  -2   3   2       3403.12       3303.96        78.34 o
  -1   3   2          4.80          1.79         4.67 o
   0   3   2        855.38        838.31        21.34 o
   1   3   2        447.06        466.08        16.69 o
   2   3   2       2674.56       2527.86        46.49 o
   3   3   2        226.01        224.76        14.18 o
   4   3   2          4.19          2.63         6.08 o
   5   3   2         13.84         10.23        10.01 o
   6   3   2         46.16         54.53        11.26 o
   7   3   2        110.69        133.18        15.60 o
   8   3   2          2.21         15.79        19.88 o
   9   3   2          3.24         66.22        37.96 o
  -8   4   2        103.09         94.89        29.07 o
  -7   4   2         27.24         31.50        18.17 o
  -6   4   2         73.42         62.39        27.46 o
  -5   4   2         43.26         25.25        11.58 o
  -4   4   2         82.29         52.03        21.52 o
  -3   4   2        333.48        323.73        12.68 o
  -2   4   2        350.13        364.51        19.25 o
  -1   4   2        480.86        498.05        16.66 o
   0   4   2       7716.12       7660.91       136.86 o
   1   4   2       7449.09       7065.25       118.76 o
   2   4   2          0.62          0.69         3.54 o
   3   4   2        155.24        122.74         8.68 o
   4   4   2        450.54        500.56        26.49 o
   5   4   2        301.12        333.03        19.78 o
   6   4   2         40.71         43.43        10.83 o
   7   4   2        489.85        502.24        37.30 o
   8   4   2         73.11         41.19        36.34 o
   9   4   2         60.65         39.57        33.11 o
  -8   5   2          2.79          0.00        16.96 o
  -7   5   2         80.05         69.45        25.84 o
  -6   5   2         45.76         30.29        18.17 o
  -5   5   2        562.81        597.02        46.57 o
  -4   5   2        788.78        799.85        62.48 o
  -3   5   2       2693.42       2724.53        66.28 o
  -2   5   2         30.89         21.70         5.53 o
  -1   5   2         30.30         29.88         4.83 o
   0   5   2      39522.48      39650.49       664.93 o
   1   5   2       4302.13       4288.33        83.58 o
   2   5   2       2203.18       2139.54        45.28 o
   3   5   2         47.47         51.88         5.66 o
   4   5   2       1964.27       2027.49        58.84 o
   5   5   2       1106.43       1060.97        38.94 o
   6   5   2        480.21        476.89        50.52 o
   7   5   2        696.81        694.83       143.96 o
   8   5   2          1.05         44.42        33.52 o
   9   5   2         50.49         75.11        39.57 o
  -7   6   2         81.30         98.93        32.71 o
  -6   6   2        111.04        100.14        29.48 o
  -5   6   2         96.35        131.24        32.30 o
  -4   6   2         39.55         41.63        12.48 o
  -3   6   2        369.48        372.33        26.58 o
  -2   6   2        234.90        231.38        14.86 o
  -1   6   2        392.67        360.91        13.72 o
   0   6   2       1983.09       1867.44        44.12 o
   1   6   2       2084.91       1940.02        45.80 o
   2   6   2       2874.88       2928.77        57.73 o
   3   6   2         30.47         14.37         4.23 o
   4   6   2       1675.17       1783.16        68.47 o
   5   6   2        359.54        380.27        21.31 o
   6   6   2       1367.01       1453.52        50.27 o
   7   6   2         52.38         35.94        36.34 o
   8   6   2        155.52        122.35        46.03 o
   9   6   2        168.41        128.81        46.03 o
  -7   7   2        525.83        537.87        75.51 o
  -6   7   2         29.89         44.42        24.23 o
  -5   7   2        521.21        464.78        61.38 o
  -4   7   2        320.63        264.49        45.63 o
  -3   7   2        133.60        172.47        36.72 o
  -2   7   2        374.89        412.49        18.52 o
  -1   7   2       2569.56       2507.49        46.39 o
   0   7   2          0.10          0.00         5.16 o
   1   7   2          4.36         14.74         6.98 o
   2   7   2        256.91        285.48        20.10 o
   3   7   2          2.88          0.32         5.24 o
   4   7   2         20.59          0.00         5.06 o
   5   7   2         74.73         72.37        13.60 o
   6   7   2          3.47          0.00        12.27 o
   7   7   2        384.61        350.50        74.30 o
   8   7   2         19.68         17.36        31.50 o
   9   7   2         59.27         70.67        39.57 o
  -7   8   2          7.51          0.00        23.02 o
  -6   8   2        467.37        425.61        67.03 o
  -5   8   2        695.86        527.77        70.26 o
  -4   8   2         87.26         48.46        26.65 o
  -3   8   2        172.28        180.54        16.52 o
  -2   8   2       1587.03       1621.33        31.97 o
  -1   8   2       3784.22       4092.80        75.81 o
   0   8   2         31.67         33.70         7.61 o
   1   8   2       1425.39       1460.42        40.93 o
   2   8   2        140.62        147.43        16.40 o
   3   8   2       1168.12       1149.86        31.09 o
   4   8   2         45.86         46.51        10.37 o
   5   8   2        160.17        197.49        25.31 o
   6   8   2         69.86         90.45        42.40 o
   7   8   2        799.22        914.21       119.93 o
   8   8   2         70.59          0.00        29.07 o
   9   8   2          1.72          0.00        31.50 o
  -6   9   2          0.00          6.86        23.82 o
  -5   9   2        272.86        277.01        55.32 o
  -4   9   2        347.82        316.99        56.94 o
  -3   9   2          6.91          7.58        11.21 o
  -2   9   2         68.77         69.74         8.55 o
  -1   9   2          0.06          0.00         7.27 o
   0   9   2         12.53          7.21         7.13 o
   1   9   2        320.15        388.41        20.39 o
   2   9   2        265.60        283.28        20.42 o
   3   9   2        383.46        456.73        25.76 o
   4   9   2        691.02        734.95        26.82 o
   5   9   2        219.11        194.47        23.72 o
   6   9   2        132.46         69.05        44.01 o
   7   9   2         13.78          6.86        34.32 o
   8   9   2        182.95        183.33        64.20 o
  -6  10   2         82.90         96.91        42.00 o
  -5  10   2         42.26         68.24        35.94 o
  -4  10   2          1.36         10.90        23.02 o
  -3  10   2         27.43          9.75        19.58 o
  -2  10   2        140.54        117.88        18.03 o
  -1  10   2          3.26          0.86         8.29 o
   0  10   2        949.62        925.89        31.86 o
   1  10   2          4.98         10.45         7.09 o
   2  10   2        294.31        320.42        21.11 o
   3  10   2         77.34         94.65        16.17 o
   4  10   2         66.59         76.85        13.04 o
   5  10   2        157.91        155.56        15.02 o
   6  10   2         30.36         42.00        33.52 o
   7  10   2          7.92         36.75        38.36 o
   8  10   2         13.26          4.85        32.30 o
  -6  11   2          0.01         16.56        30.29 o
  -5  11   2        174.37        218.86        58.96 o
  -4  11   2        109.34        118.72        45.63 o
  -3  11   2        618.91        650.68        51.95 o
  -2  11   2         62.58         55.25        13.17 o
  -1  11   2        215.62        262.42        24.72 o
   0  11   2       1053.59       1080.96        40.54 o
   1  11   2        511.42        529.46        25.18 o
   2  11   2        199.11        202.25        17.94 o
   3  11   2         72.37         50.83        17.33 o
   4  11   2          6.19          0.00        12.72 o
   5  11   2          8.06         11.40        10.44 o
   6  11   2         17.81         83.18        48.86 o
   7  11   2         22.95         43.61        43.61 o
   8  11   2         84.09         88.03        50.48 o
  -5  12   2         78.85        148.60        52.49 o
  -4  12   2        438.35        531.41        90.86 o
  -3  12   2        129.25        103.54        24.88 o
  -2  12   2        596.67        624.80        35.50 o
  -1  12   2       1358.67       1437.53        56.27 o
   0  12   2        671.32        750.76        42.56 o
   1  12   2        214.03        249.77        19.21 o
   2  12   2        127.55        108.98        13.76 o
   3  12   2       1170.03       1230.84        53.34 o
   4  12   2          1.05          1.33        13.75 o
   5  12   2        346.28        326.32        34.80 o
   6  12   2        117.50         71.47        48.05 o
   7  12   2          2.69          0.00        36.75 o
   8  12   2        132.41        157.89        62.99 o
  -4  13   2         23.52          8.88        34.73 o
  -3  13   2        147.08        122.93        40.99 o
  -2  13   2         72.22         49.94        21.96 o
  -1  13   2         85.39         45.09        19.24 o
   0  13   2         92.91         96.04        19.46 o
   1  13   2        433.17        493.10        42.76 o
   2  13   2         80.25         53.63        25.26 o
   3  13   2        372.34        379.38        32.66 o
   4  13   2        610.82        508.03        51.37 o
   5  13   2         71.90         82.66        23.11 o
   6  13   2        125.39        136.08        59.36 o
   7  13   2        107.05        104.99        55.73 o
  -4  14   2         14.90         16.96        38.77 o
  -3  14   2         13.88          0.00        19.59 o
  -2  14   2          0.68          0.00        16.00 o
  -1  14   2          2.61         14.05        18.93 o
   0  14   2        116.65        109.15        20.82 o
   1  14   2         77.82        125.07        34.86 o
   2  14   2         19.77         24.70        19.68 o
   3  14   2         20.21         16.22        17.62 o
   4  14   2        185.75        188.09        33.51 o
   5  14   2          5.82          1.10        14.34 o
   6  14   2        106.31         97.96        30.89 o
   7  14   2          1.73          0.00        33.11 o
  -3  15   2        257.39        186.14        37.90 o
  -2  15   2         70.94         78.79        31.07 o
  -1  15   2         53.45         59.73        30.08 o
   0  15   2         48.99         70.25        20.45 o
   1  15   2         16.60          4.00        17.69 o
   2  15   2        451.32        531.99        52.96 o
   3  15   2        229.26        241.23        31.46 o
   4  15   2        118.83        108.94        56.94 o
   5  15   2        294.70        264.86        67.64 o
   6  15   2         89.70        106.46        31.90 o
  -2  16   2          3.98         18.82        26.25 o
  -1  16   2         10.16         12.39        25.32 o
   0  16   2         60.16         62.03        27.69 o
   1  16   2         25.61          0.00        19.39 o
   2  16   2          2.24          0.00        18.79 o
   3  16   2          7.25         11.56        22.56 o
   4  16   2          4.01         17.35        17.79 o
   5  16   2         69.84         54.99        21.27 o
   6  16   2         47.48         47.02        35.13 o
  -1  17   2          5.72          0.00        28.67 o
   0  17   2         13.34          0.00        29.48 o
   1  17   2          1.20         23.81        47.04 o
   2  17   2        114.10        141.91        33.79 o
   3  17   2         64.01         76.32        36.34 o
   4  17   2         14.73         22.41        22.60 o
   5  17   2        260.14        243.45        39.75 o
   1  18   2          0.20         22.30        36.34 o
   2  18   2        233.03        314.30        95.70 o
   3  18   2         82.16         96.51        41.59 o
  -3 -18   3        164.64        182.52        48.05 o
  -2 -18   3         54.52         39.87        27.07 o
  -1 -18   3         25.29         51.49        27.26 o
  -5 -17   3        303.42        297.53        39.83 o
  -4 -17   3          2.54          2.92        29.88 o
  -3 -17   3        366.45        321.43        56.53 o
  -2 -17   3         93.36        109.68        33.32 o
  -1 -17   3        170.46        197.27        38.97 o
   0 -17   3         72.55         85.84        31.67 o
   1 -17   3          4.04         11.49        26.44 o
  -6 -16   3         36.12          3.07        14.94 o
  -5 -16   3         29.97         21.93        16.70 o
  -4 -16   3         68.82         99.51        25.49 o
  -3 -16   3        108.65        112.82        31.89 o
  -2 -16   3          0.07         18.11        21.40 o
  -1 -16   3          8.56          0.00        19.12 o
   0 -16   3          0.37          0.00        19.95 o
   1 -16   3          0.06          0.00        28.27 o
   2 -16   3         77.57        126.26        38.62 o
  -6 -15   3          0.19          2.67         8.23 o
  -5 -15   3         98.09         98.77        22.79 o
  -4 -15   3        154.33        145.83        28.80 o
  -3 -15   3        107.80         80.49        24.43 o
  -2 -15   3         13.58          0.00        18.78 o
  -1 -15   3          1.03          0.00        16.56 o
   0 -15   3         77.39        109.62        26.17 o
   1 -15   3        191.57        193.59        43.88 o
   2 -15   3        125.45        121.17        39.11 o
   3 -15   3        206.44        189.36        43.95 o
  -7 -14   3         28.68         10.90        32.30 o
  -6 -14   3        100.54        190.60        62.19 o
  -5 -14   3          5.09         14.69        22.21 o
  -4 -14   3        356.54        283.19        73.09 o
  -3 -14   3        527.53        591.76        55.19 o
  -2 -14   3        177.28        179.03        28.91 o
  -1 -14   3         52.26         49.89        20.45 o
   0 -14   3         38.30         35.37        17.65 o
   1 -14   3         10.65         15.37        28.83 o
   2 -14   3          3.80          0.00        21.70 o
   3 -14   3         18.51          0.00        36.75 o
   4 -14   3        167.49        215.47        37.63 o
  -7 -13   3          0.37          0.00        23.02 o
  -6 -13   3        220.31        156.27        52.49 o
  -5 -13   3        556.20        545.53        43.90 o
  -4 -13   3          1.98          4.93        10.09 o
  -3 -13   3         99.34        103.90        21.02 o
  -2 -13   3        379.43        374.37        31.99 o
  -1 -13   3          4.32          0.00        11.68 o
   0 -13   3          1.59         10.05        13.43 o
   1 -13   3          2.59          0.00        20.46 o
   2 -13   3          4.14          1.39        14.96 o
   3 -13   3          0.72         13.90        26.98 o
   4 -13   3          4.39          0.00        18.58 o
  -8 -12   3        114.95        135.68        50.07 o
  -7 -12   3          8.53          0.00        24.23 o
  -6 -12   3        217.78        351.71        74.30 o
  -5 -12   3         39.77         32.95        13.34 o
  -4 -12   3       1856.90       1865.93        68.39 o
  -3 -12   3       1517.92       1541.69        77.69 o
  -2 -12   3          0.10          9.80        12.83 o
  -1 -12   3         84.42         75.57        12.15 o
   0 -12   3        163.61        140.54        21.03 o
   1 -12   3       1524.31       1507.31        51.68 o
   2 -12   3        110.36        110.12        24.34 o
   3 -12   3         60.52         81.06        23.26 o
   4 -12   3         17.50          0.00        33.72 o
   5 -12   3        346.82        345.25        89.64 o
  -8 -11   3          4.37         24.23        29.88 o
  -7 -11   3          1.91         25.44        32.30 o
  -6 -11   3       1040.48       1018.80       120.33 o
  -5 -11   3         64.62         49.33        16.56 o
  -4 -11   3        398.76        411.40        37.97 o
  -3 -11   3        364.95        430.96        30.48 o
  -2 -11   3       3332.64       3423.50        77.08 o
  -1 -11   3        287.16        311.38        19.22 o
   0 -11   3       2166.68       2168.64        47.11 o
   1 -11   3         47.23         40.23        12.40 o
   2 -11   3        156.04        148.05        32.21 o
   3 -11   3        650.65        649.15        84.19 o
   4 -11   3          3.26          0.00        12.92 o
   5 -11   3         31.41         24.23        40.38 o
  -8 -10   3          9.35          0.00        21.00 o
  -7 -10   3         64.21         29.48        29.88 o
  -6 -10   3         82.96         54.51        33.52 o
  -5 -10   3        778.80        602.88        84.40 o
  -4 -10   3        358.27        322.95        38.77 o
  -3 -10   3         48.69         38.32        11.81 o
  -2 -10   3         21.61          6.63         9.65 o
  -1 -10   3        348.17        371.56        16.96 o
   0 -10   3         74.52         95.31        10.66 o
   1 -10   3        101.28         97.62        11.56 o
   2 -10   3        107.24        121.61        19.28 o
   3 -10   3        302.12        338.66        36.15 o
   4 -10   3        270.20        247.14       109.83 o
   5 -10   3          0.72         22.21        32.71 o
   6 -10   3         15.09         41.19        39.98 o
  -8  -9   3        133.79        123.56        39.98 o
  -7  -9   3          0.01         27.86        27.46 o
  -6  -9   3         15.72         10.90        22.21 o
  -5  -9   3        137.09         98.53        36.34 o
  -4  -9   3        999.06       1055.30        38.80 o
  -3  -9   3         16.23         34.68         9.54 o
  -2  -9   3        273.96        309.84        15.37 o
  -1  -9   3        130.94        139.43        10.20 o
   0  -9   3         21.16         24.75         6.53 o
   1  -9   3        181.86        200.50        14.32 o
   2  -9   3         13.09         10.60         7.97 o
   3  -9   3        745.25        857.45        58.58 o
   4  -9   3        143.11        114.13        29.62 o
   5  -9   3        435.07        358.58        79.15 o
   6  -9   3         10.66         10.50        32.30 o
  -8  -8   3         12.66         12.52        20.59 o
  -7  -8   3         51.96        127.60        39.57 o
  -6  -8   3         94.87        126.39        37.55 o
  -5  -8   3          2.21          0.00        18.98 o
  -4  -8   3       1994.78       2050.14        53.69 o
  -3  -8   3        158.31        178.88        15.26 o
  -2  -8   3       1681.28       1580.80        30.67 o
  -1  -8   3         24.41         19.06         5.28 o
   0  -8   3       3848.77       3750.58        63.82 o
   1  -8   3        175.25        168.20        10.95 o
   2  -8   3        826.18        810.61        33.91 o
   3  -8   3         39.90         35.39        11.33 o
   4  -8   3        357.92        261.48        39.96 o
   5  -8   3        276.00        238.65        41.11 o
   6  -8   3          0.29          0.00        29.48 o
   7  -8   3        165.07        169.19        57.74 o
  -9  -7   3         64.88         81.97        30.29 o
  -8  -7   3         19.84         30.29        21.81 o
  -7  -7   3         26.37         38.36        22.61 o
  -6  -7   3       1186.17       1120.96        92.07 o
  -5  -7   3       1639.46       1661.92        83.62 o
  -4  -7   3         30.03         21.09        15.26 o
  -3  -7   3        295.91        297.55        14.94 o
  -2  -7   3       1383.68       1446.41        30.50 o
  -1  -7   3       2418.28       2437.01        43.56 o
   0  -7   3        172.30        172.16        12.88 o
   1  -7   3        103.58        124.08         9.17 o
   2  -7   3        471.91        524.28        23.45 o
   3  -7   3        717.25        791.16        28.63 o
   4  -7   3         60.64         44.46        19.41 o
   5  -7   3         81.53         60.26        24.55 o
   6  -7   3          0.70          2.83        25.04 o
   7  -7   3          0.15          0.00        26.65 o
  -9  -6   3         32.95         84.40        26.65 o
  -8  -6   3         30.32         32.30        19.79 o
  -7  -6   3       1040.34       1056.76        82.78 o
  -6  -6   3       1907.95       1881.23        87.70 o
  -5  -6   3        150.40        150.58        15.31 o
  -4  -6   3        984.35       1026.88        40.22 o
  -3  -6   3        413.43        442.50        16.86 o
  -2  -6   3         78.49         86.06         7.20 o
  -1  -6   3       2326.57       2361.76        47.84 o
   0  -6   3       2607.85       2621.28        45.76 o
   1  -6   3       1082.84       1049.11        22.72 o
   2  -6   3        208.51        224.97        11.48 o
   3  -6   3         71.89         66.02        10.44 o
   4  -6   3         80.13         87.19        22.45 o
   5  -6   3        532.67        488.65        93.08 o
   6  -6   3          0.18          0.00        15.13 o
   7  -6   3         52.31        123.16        49.67 o
  -9  -5   3         53.48         52.09        19.38 o
  -8  -5   3        153.62        120.33        28.27 o
  -7  -5   3       1078.07       1050.70        76.32 o
  -6  -5   3        100.56        116.73        19.29 o
  -5  -5   3        117.59        130.59        14.32 o
  -4  -5   3          0.11          6.21         5.35 o
  -3  -5   3        614.96        761.82        18.73 o
  -2  -5   3       3095.71       2932.80        80.64 o
  -1  -5   3        356.45        350.39        12.19 o
   0  -5   3      12562.52      12131.86       187.14 o
   1  -5   3        532.18        546.28        18.63 o
   2  -5   3       2531.05       2385.68        45.06 o
   3  -5   3        412.97        413.79        17.23 o
   4  -5   3        414.94        419.43        37.24 o
   5  -5   3          1.65          8.32        14.16 o
   6  -5   3          9.54         13.94        16.73 o
   7  -5   3         46.99          0.00        23.02 o
   8  -5   3          0.31         18.17        36.34 o
  -9  -4   3          0.71          9.69        10.90 o
  -8  -4   3          4.81          2.83        12.11 o
  -7  -4   3        358.22        322.55        30.46 o
  -6  -4   3          7.00          9.43         8.83 o
  -5  -4   3        336.32        387.97        25.35 o
  -4  -4   3        130.14        118.14        12.85 o
  -3  -4   3        403.67        456.69        19.69 o
  -2  -4   3        540.19        583.51        17.53 o
  -1  -4   3       6478.79       6505.96        91.55 o
   0  -4   3       1741.11       1610.22        29.55 o
   1  -4   3        128.06        123.28         7.14 o
   2  -4   3         55.24         64.24         6.02 o
   3  -4   3        718.40        702.02        36.78 o
   4  -4   3        377.18        385.72        20.81 o
   5  -4   3         64.71         85.35        18.71 o
   6  -4   3         50.81         87.37        26.40 o
   7  -4   3         64.49         73.90        37.15 o
   8  -4   3          6.70          2.42        31.50 o
  -9  -3   3         42.39         58.96        14.13 o
  -8  -3   3        231.21        227.39        21.73 o
  -7  -3   3          7.04          0.00         8.05 o
  -6  -3   3        679.49        779.84        70.45 o
  -5  -3   3        647.54        635.27        31.49 o
  -4  -3   3          4.84          3.08         6.16 o
  -3  -3   3       1012.36       1036.33        38.00 o
  -2  -3   3        377.14        404.15        15.14 o
  -1  -3   3         35.33         28.74         5.19 o
   0  -3   3      10476.49      10343.59       139.55 o
   1  -3   3       3841.78       3832.38        60.70 o
   2  -3   3       3045.62       2986.75        49.01 o
   3  -3   3       1413.22       1406.16        45.65 o
   4  -3   3         92.07        101.30        10.05 o
   5  -3   3        205.83        241.28        18.55 o
   6  -3   3          0.30          0.44        13.10 o
   7  -3   3        148.62        142.79        32.41 o
   8  -3   3         18.31          0.00        29.07 o
  -8  -2   3          1.89          6.99         6.63 o
  -7  -2   3       3654.76       3453.04       145.37 o
  -6  -2   3        447.83        436.98        57.14 o
  -5  -2   3       1044.64       1021.45        83.42 o
  -4  -2   3        388.10        398.83        27.82 o
  -3  -2   3       3202.19       3118.90       104.35 o
  -2  -2   3         61.63         62.15         6.98 o
  -1  -2   3       4165.97       3996.53        78.13 o
   0  -2   3       1636.97       1588.58        27.72 o
   1  -2   3       1986.93       1860.67        34.68 o
   2  -2   3       4187.35       4188.46        64.42 o
   3  -2   3        775.68        859.24        24.00 o
   4  -2   3        562.78        513.91        26.02 o
   5  -2   3          2.11          6.81         7.35 o
   6  -2   3        360.38        424.87        30.04 o
   7  -2   3         18.83          0.00        26.45 o
   8  -2   3        198.51        146.98        52.49 o
  -7  -1   3         57.77         76.35        15.55 o
  -6  -1   3        254.08        219.21        19.02 o
  -5  -1   3        833.08        836.09        30.59 o
  -4  -1   3         24.36         30.82         6.77 o
  -3  -1   3       1440.94       1395.99        45.76 o
  -2  -1   3        501.62        478.43        30.08 o
  -1  -1   3       1867.02       1711.63        37.56 o
   0  -1   3       5293.93       4997.11        67.74 o
   1  -1   3        214.54        260.44         9.88 o
   2  -1   3       5920.82       5778.11        85.23 o
   3  -1   3        560.02        575.82        38.92 o
   4  -1   3       1820.51       1921.63        56.93 o
   5  -1   3        165.27        190.03        17.11 o
   6  -1   3        668.34        661.84        50.24 o
   7  -1   3        676.16        557.25        57.53 o
   8  -1   3         14.94          5.65        29.88 o
  -8   0   3         32.37         37.42        22.81 o
  -7   0   3         67.17         73.47        10.25 o
  -6   0   3        431.73        418.34        21.69 o
  -5   0   3         84.54         83.12         9.97 o
  -4   0   3       1466.21       1695.86        49.53 o
  -3   0   3        689.27        717.28        30.20 o
  -2   0   3       1471.73       1399.38        55.47 o
  -1   0   3        195.03        197.20         6.97 o
   0   0   3       3485.16       3398.47        56.67 o
   1   0   3        742.82        715.52        16.74 o
   2   0   3        781.59        762.08        16.57 o
   3   0   3        496.44        465.65        20.06 o
   4   0   3        939.97        936.81        30.66 o
   5   0   3        299.05        335.14        20.37 o
   6   0   3        393.79        460.26        27.25 o
   7   0   3        472.49        505.08        42.94 o
   8   0   3         30.85         16.56        29.48 o
  -8   1   3         70.67         90.05        16.96 o
  -7   1   3          4.38          3.70         6.73 o
  -6   1   3         38.17         45.68         9.50 o
  -5   1   3         55.13         71.39        17.06 o
  -4   1   3          5.81          1.72         5.83 o
  -3   1   3       1400.72       1285.06        42.55 o
  -2   1   3       1233.55       1323.56        53.15 o
  -1   1   3      11478.46      10831.93       163.06 o
   0   1   3       3501.62       3360.57        55.63 o
   1   1   3       3757.72       3608.81        64.34 o
   2   1   3          4.73          5.89         2.73 o
   3   1   3       4656.15       4539.50        98.55 o
   4   1   3         64.02         86.58        11.59 o
   5   1   3        533.57        496.45        25.23 o
   6   1   3         52.58         48.33        11.09 o
   7   1   3       1648.37       1606.20        65.53 o
   8   1   3         21.27         27.05        30.29 o
   9   1   3         27.34          2.83        39.57 o
  -8   2   3         14.84          1.21        11.31 o
  -7   2   3        179.87        142.24        57.54 o
  -6   2   3        340.38        360.74        25.86 o
  -5   2   3         21.59         17.47         7.86 o
  -4   2   3        544.83        621.74        43.47 o
  -3   2   3        474.81        452.72        27.21 o
  -2   2   3       1184.33       1168.40        29.94 o
  -1   2   3        744.11        668.14        15.31 o
   0   2   3       1738.91       1653.57        29.61 o
   1   2   3       3741.48       3632.97        71.44 o
   2   2   3       1006.68        934.56        22.43 o
   3   2   3        354.53        419.54        19.19 o
   4   2   3         49.10         48.73        12.67 o
   5   2   3        573.79        563.11        30.98 o
   6   2   3         66.72         94.09        18.01 o
   7   2   3          9.53         22.41        11.83 o
   8   2   3          6.23         13.11        36.75 o
   9   2   3         32.82         41.59        39.17 o
  -8   3   3          4.79          7.67        14.54 o
  -7   3   3          0.22         15.75        12.92 o
  -6   3   3         48.03         56.64        28.27 o
  -5   3   3        283.29        296.14        26.37 o
  -4   3   3          3.57          6.07         7.69 o
  -3   3   3        234.64        221.62        24.23 o
  -2   3   3       2198.93       2242.56        56.09 o
  -1   3   3       1716.96       1512.70        36.38 o
   0   3   3      21433.15      21099.62       313.99 o
   1   3   3       3663.08       3494.40        75.05 o
   2   3   3       1845.77       1757.51        37.37 o
   3   3   3         97.71         85.70         9.85 o
   4   3   3       2548.70       2385.81        59.59 o
   5   3   3         55.72         66.65        10.35 o
   6   3   3        124.75        144.65        19.78 o
   7   3   3         36.07         35.13        11.54 o
   8   3   3          1.55          4.77        19.45 o
   9   3   3         38.65         17.36        42.40 o
  -8   4   3        107.06        129.22        30.69 o
  -7   4   3          4.01          0.00        12.92 o
  -6   4   3        195.79        239.05        35.13 o
  -5   4   3         98.78         87.72        18.58 o
  -4   4   3          6.11          2.87         9.39 o
  -3   4   3         89.81         82.62         8.10 o
  -2   4   3        891.59        890.53        20.86 o
  -1   4   3       2053.73       1952.57        42.61 o
   0   4   3       1222.96       1165.94        27.21 o
   1   4   3       1894.70       1981.33        49.61 o
   2   4   3        143.67        166.77        12.30 o
   3   4   3        147.85        160.38        11.65 o
   4   4   3        177.90        173.79        15.75 o
   5   4   3          5.56          0.00         8.49 o
   6   4   3         89.84         85.06        14.40 o
   7   4   3        931.89        748.41       108.57 o
   8   4   3          4.99         24.98        21.14 o
   9   4   3          2.88          0.00        37.15 o
  -8   5   3         25.75         31.90        23.02 o
  -7   5   3        122.82        117.10        30.29 o
  -6   5   3        155.02         97.32        26.25 o
  -5   5   3          2.31         12.11        15.34 o
  -4   5   3        177.04        163.79        17.78 o
  -3   5   3        227.23        216.44        14.85 o
  -2   5   3        154.79        126.08        11.41 o
  -1   5   3       3235.39       3011.57        57.41 o
   0   5   3       2203.79       2356.54        52.09 o
   1   5   3       1773.19       1692.71        41.13 o
   2   5   3       1344.91       1368.25        30.53 o
   3   5   3         12.91         18.52         4.70 o
   4   5   3        518.09        487.89        23.41 o
   5   5   3         34.96         22.91         8.87 o
   6   5   3        102.31         68.62        21.68 o
   7   5   3        115.43         69.52        24.63 o
   8   5   3          0.73          0.00        31.50 o
   9   5   3         48.98         74.70        42.80 o
  -7   6   3         13.33          1.21        15.34 o
  -6   6   3          3.94          0.00        13.33 o
  -5   6   3        437.52        457.91        56.53 o
  -4   6   3         68.04         50.11        13.28 o
  -3   6   3         50.25         33.59        11.64 o
  -2   6   3       2225.47       2317.22        55.55 o
  -1   6   3       2618.63       2691.79        50.50 o
   0   6   3       1522.93       1448.63        37.79 o
   1   6   3       1678.08       1832.29        45.17 o
   2   6   3       2044.78       2120.68        44.21 o
   3   6   3        303.77        321.31        15.50 o
   4   6   3        652.08        660.21        44.81 o
   5   6   3          3.07         10.33         7.71 o
   6   6   3       1596.80       1489.68        72.04 o
   7   6   3          2.96          0.00        14.34 o
   8   6   3        162.35        205.94        62.19 o
   9   6   3          5.57         69.86        42.80 o
  -7   7   3          0.01          0.00        17.36 o
  -6   7   3         77.49         76.72        28.67 o
  -5   7   3        560.61        597.23        71.88 o
  -4   7   3       1389.33       1475.50       103.78 o
  -3   7   3        835.65        981.62        61.20 o
  -2   7   3       2330.61       2414.28        89.29 o
  -1   7   3       1706.52       1723.86        36.38 o
   0   7   3        597.73        615.33        25.88 o
   1   7   3       4142.88       4385.90        90.31 o
   2   7   3         21.34          9.74         6.94 o
   3   7   3        140.98        131.46        12.21 o
   4   7   3        445.43        481.14        18.46 o
   5   7   3       1113.13       1152.53        46.57 o
   6   7   3          4.31          0.00        11.86 o
   7   7   3        168.92        186.96        64.61 o
   8   7   3          0.38          0.00        29.88 o
   9   7   3         17.23         20.19        37.55 o
  -7   8   3         81.95         74.30        35.13 o
  -6   8   3        243.47        209.57        46.84 o
  -5   8   3         16.85         45.63        24.63 o
  -4   8   3         45.51         76.72        29.07 o
  -3   8   3          1.05          3.99         8.95 o
  -2   8   3        200.06        183.60        12.13 o
  -1   8   3       2024.33       2007.47        44.92 o
   0   8   3       1688.02       1705.53        45.47 o
   1   8   3        447.90        462.02        24.62 o
   2   8   3       1870.80       1862.78        48.64 o
   3   8   3         42.10         60.81         8.93 o
   4   8   3         15.78          9.23         8.60 o
   5   8   3         15.03         18.83        12.80 o
   6   8   3          1.42         53.71        38.77 o
   7   8   3         17.74         50.07        44.01 o
   8   8   3          0.04          0.00        32.71 o
  -6   9   3          4.96         11.71        21.81 o
  -5   9   3          7.42          7.67        21.00 o
  -4   9   3         15.84          0.00        15.75 o
  -3   9   3        979.47        948.83        36.98 o
  -2   9   3        243.50        239.20        18.33 o
  -1   9   3          0.35          4.32         6.84 o
   0   9   3       1196.69       1208.63        38.62 o
   1   9   3       6985.04       7034.06       138.54 o
   2   9   3        484.66        505.59        27.06 o
   3   9   3        179.99        194.04        16.01 o
   4   9   3         46.20         57.87        12.93 o
   5   9   3        519.57        570.76        44.24 o
   6   9   3         91.98        146.98        57.74 o
   7   9   3         19.29         30.29        39.57 o
   8   9   3          0.02         16.15        38.36 o
  -6  10   3        119.08        134.47        46.44 o
  -5  10   3         39.53         29.07        26.25 o
  -4  10   3        252.03        258.43        56.13 o
  -3  10   3         52.42         29.80        13.35 o
  -2  10   3         35.90         48.99        11.13 o
  -1  10   3         27.12         14.05         8.56 o
   0  10   3        225.06        193.76        17.29 o
   1  10   3         86.01         85.04        14.19 o
   2  10   3        331.91        303.57        22.66 o
   3  10   3        279.33        242.82        22.70 o
   4  10   3          1.70          0.00         8.65 o
   5  10   3        670.90        756.03        82.26 o
   6  10   3         21.74          0.00        32.71 o
   7  10   3        387.13        327.89        84.40 o
   8  10   3          0.44          0.00        34.73 o
  -5  11   3         98.32        155.06        50.88 o
  -4  11   3        333.56        291.55        63.40 o
  -3  11   3         26.41         41.02        14.37 o
  -2  11   3        418.55        524.57        29.02 o
  -1  11   3         88.31         99.69        14.71 o
   0  11   3       1276.90       1288.72        44.03 o
   1  11   3       2008.52       2094.29        50.48 o
   2  11   3          0.39          9.56        10.62 o
   3  11   3        968.19       1014.39        46.59 o
   4  11   3         58.83         86.76        22.45 o
   5  11   3        440.21        489.17        46.64 o
   6  11   3          2.39         68.24        50.88 o
   7  11   3        132.84         77.93        49.26 o
   8  11   3         66.04        120.74        58.55 o
  -5  12   3          2.89          4.85        30.29 o
  -4  12   3        146.77        203.11        59.36 o
  -3  12   3         27.44         48.91        16.06 o
  -2  12   3         57.97         36.74        12.29 o
  -1  12   3         11.22          0.00        12.09 o
   0  12   3        270.88        313.10        27.78 o
   1  12   3       1233.33       1244.44        45.57 o
   2  12   3         75.93         61.87        19.02 o
   3  12   3       1160.47       1096.89        54.41 o
   4  12   3        149.91        133.52        78.34 o
   5  12   3       1635.85       1531.70        78.69 o
   6  12   3         38.65          0.00        32.30 o
   7  12   3        385.66        472.05       104.18 o
   8  12   3         66.42         32.30        42.40 o
  -4  13   3          5.06          0.00        28.67 o
  -3  13   3          8.45         31.02        17.05 o
  -2  13   3        171.31        198.50        44.01 o
  -1  13   3          3.33          0.00        15.48 o
   0  13   3        382.05        383.33        31.43 o
   1  13   3          8.38          3.21        12.55 o
   2  13   3          2.75          0.00        12.75 o
   3  13   3         29.26         29.75        14.31 o
   4  13   3          0.02          0.00        27.05 o
   5  13   3          0.75         23.86        30.08 o
   6  13   3        673.56        652.03        36.07 o
   7  13   3         68.97         92.88        60.17 o
  -4  14   3         30.19         70.26        52.09 o
  -3  14   3         10.67          6.93        15.57 o
  -2  14   3         32.35         31.59        24.25 o
  -1  14   3        661.85        676.59        55.86 o
   0  14   3          1.27          8.77        16.17 o
   1  14   3        324.64        337.27        37.54 o
   2  14   3         47.89         63.05        21.33 o
   3  14   3          1.88          0.00        29.44 o
   4  14   3          0.01          0.00        15.79 o
   5  14   3          3.41          3.81        36.54 o
   6  14   3         50.92         84.89        17.34 o
   7  14   3         16.86         75.11        50.88 o
  -3  15   3         66.10         54.40        20.48 o
  -2  15   3         60.75         90.14        36.75 o
  -1  15   3        198.33        216.19        40.32 o
   0  15   3         18.17         72.55        20.77 o
   1  15   3        167.54        232.12        59.75 o
   2  15   3        292.34        382.61        46.25 o
   3  15   3        114.80        159.67        27.74 o
   4  15   3        146.57        167.31        35.57 o
   5  15   3          0.16          0.00        14.27 o
   6  15   3         89.60         84.09        20.03 o
  -2  16   3         35.83          0.00        21.83 o
  -1  16   3         43.39         14.36        23.64 o
   0  16   3        198.33        195.77        39.64 o
   1  16   3          0.16          0.00        19.50 o
   2  16   3        194.22        176.64        35.53 o
   3  16   3        430.59        426.54        90.25 o
   4  16   3        392.29        376.34       154.86 o
   5  16   3         60.77         68.65        69.25 o
   6  16   3          0.29          4.06        27.46 o
  -1  17   3        105.09        114.28        45.23 o
   0  17   3        220.43        238.24        58.55 o
   1  17   3          4.39          0.00        19.21 o
   2  17   3        434.71        490.44        54.95 o
   3  17   3        158.84        113.07        41.59 o
   4  17   3        191.57        232.86        53.71 o
   5  17   3          5.22          0.00        17.80 o
   1  18   3        191.67        200.49        41.12 o
   2  18   3        276.12        350.43        61.78 o
   3  18   3          3.75         12.11        32.71 o
  -4 -17   4         36.53         65.63        24.47 o
  -3 -17   4        548.85        552.81        75.51 o
  -2 -17   4         24.26         14.86        24.63 o
  -1 -17   4        363.36        434.61        55.62 o
   0 -17   4         21.99         48.09        52.70 o
   1 -17   4        267.60        296.24        66.43 o
  -5 -16   4          0.39          3.30        14.55 o
  -4 -16   4        106.80         82.72        25.16 o
  -3 -16   4          5.40          0.00        17.49 o
  -2 -16   4        227.25        272.77        40.69 o
  -1 -16   4         54.32         27.22        22.71 o
   0 -16   4         17.47         33.06        23.65 o
   1 -16   4         21.67          0.00        27.66 o
   2 -16   4          0.00          0.00        28.92 o
  -6 -15   4          2.33          7.07         9.58 o
  -5 -15   4          6.21          5.48        13.33 o
  -4 -15   4          0.93          0.00        11.52 o
  -3 -15   4          0.57          0.34        16.20 o
  -2 -15   4         34.19         13.65        20.66 o
  -1 -15   4         67.43         62.35        25.52 o
   0 -15   4         30.63         30.97        28.06 o
   1 -15   4         50.30         62.34        24.90 o
   2 -15   4         31.66         15.48        37.35 o
   3 -15   4          5.16          0.00        27.08 o
  -7 -14   4          2.04          0.00        24.63 o
  -6 -14   4         46.22         41.19        34.73 o
  -5 -14   4         31.41         32.93        14.55 o
  -4 -14   4          1.18          4.65        14.23 o
  -3 -14   4         33.68         27.39        16.83 o
  -2 -14   4        281.59        345.04        36.83 o
  -1 -14   4        148.47        150.61        27.27 o
   0 -14   4         38.73         46.19        18.35 o
   1 -14   4         72.89         87.76        19.32 o
   2 -14   4          1.94          0.00        14.65 o
   3 -14   4         34.39          6.19        43.41 o
   4 -14   4         54.91         56.65        29.94 o
  -7 -13   4         59.73         79.95        42.00 o
  -6 -13   4         92.26         96.91        44.42 o
  -5 -13   4         17.05         25.26        20.59 o
  -4 -13   4        182.50        211.03        25.85 o
  -3 -13   4        718.47        700.90        49.04 o
  -2 -13   4        305.35        318.85        29.58 o
  -1 -13   4        458.80        469.79        43.36 o
   0 -13   4          0.08          0.00         9.34 o
   1 -13   4        230.44        196.59        25.48 o
   2 -13   4        127.16         86.54        24.63 o
   3 -13   4         56.50         34.90        21.43 o
   4 -13   4        333.12        377.59        48.15 o
  -7 -12   4          6.66          0.00        23.42 o
  -6 -12   4          1.38          0.00        18.58 o
  -5 -12   4        100.73        130.65        19.75 o
  -4 -12   4          8.13          1.67        10.31 o
  -3 -12   4        524.97        487.79        39.59 o
  -2 -12   4        184.86        177.46        30.07 o
  -1 -12   4         10.26          5.52         8.33 o
   0 -12   4          3.23         12.38        10.53 o
   1 -12   4        454.27        484.14        28.77 o
   2 -12   4        768.98        711.12        94.03 o
   3 -12   4         27.27         17.54        16.97 o
   4 -12   4        323.30        318.33        41.80 o
   5 -12   4        156.45        138.10        69.05 o
  -8 -11   4         14.37          1.62        23.42 o
  -7 -11   4         87.49         52.49        31.90 o
  -6 -11   4         27.69         53.71        32.71 o
  -5 -11   4         52.41         56.73        24.83 o
  -4 -11   4        658.48        675.89        44.94 o
  -3 -11   4          0.18          4.50        10.14 o
  -2 -11   4        219.76        189.78        15.09 o
  -1 -11   4         34.99         36.92         8.37 o
   0 -11   4        575.07        639.95        27.38 o
   1 -11   4        189.90        203.77        19.85 o
   2 -11   4        918.49        958.96        50.93 o
   3 -11   4         11.76         22.92        19.06 o
   4 -11   4        144.08        102.77        35.74 o
   5 -11   4         68.49         23.02        43.61 o
  -8 -10   4          8.88          0.40        22.61 o
  -7 -10   4         62.99         51.28        29.07 o
  -6 -10   4        119.65         69.86        33.11 o
  -5 -10   4        271.09        218.86        50.48 o
  -4 -10   4         15.45         16.63        12.52 o
  -3 -10   4        950.94       1002.52        43.00 o
  -2 -10   4         55.09         41.71         7.19 o
  -1 -10   4        264.02        268.30        15.05 o
   0 -10   4       1047.74       1018.87        28.51 o
   1 -10   4         18.95         13.63         8.23 o
   2 -10   4        323.47        298.25        27.84 o
   3 -10   4         40.12         16.37        15.84 o
   4 -10   4        291.58        272.87        31.15 o
   5 -10   4         21.99          0.00        31.50 o
   6 -10   4         29.47         42.80        38.77 o
  -8  -9   4         19.30          0.00        20.19 o
  -7  -9   4        119.40         90.45        35.13 o
  -6  -9   4         30.05         59.76        31.90 o
  -5  -9   4         92.36        115.89        39.57 o
  -4  -9   4        258.68        252.86        20.20 o
  -3  -9   4        761.01        729.37        32.14 o
  -2  -9   4       1039.31        981.99        28.12 o
  -1  -9   4          0.03          5.07         5.48 o
   0  -9   4        232.49        254.31        14.87 o
   1  -9   4        243.98        252.78        19.49 o
   2  -9   4        348.80        361.72        25.12 o
   3  -9   4        528.06        513.89        56.55 o
   4  -9   4         18.45          0.00        17.42 o
   5  -9   4         61.44         30.29        38.77 o
   6  -9   4        106.11          6.46        34.32 o
  -8  -8   4        104.28         98.53        34.32 o
  -7  -8   4          8.14         12.11        21.81 o
  -6  -8   4          2.60         14.94        20.19 o
  -5  -8   4         55.10         10.90        21.40 o
  -4  -8   4        722.41        793.41        29.27 o
  -3  -8   4        663.90        759.44        29.35 o
  -2  -8   4        608.90        564.53        19.94 o
  -1  -8   4          7.73          0.00         4.43 o
   0  -8   4       1242.64       1237.32        29.04 o
   1  -8   4       2247.07       2318.09        45.54 o
   2  -8   4       4239.91       4291.21        77.80 o
   3  -8   4         18.50         17.62        11.83 o
   4  -8   4        933.40        790.25        71.45 o
   5  -8   4        639.90        799.87        75.56 o
   6  -8   4        824.62        868.99       126.39 o
   7  -8   4         56.34        110.24        57.34 o
  -8  -7   4         14.46          5.25        18.17 o
  -7  -7   4          7.98         24.63        20.59 o
  -6  -7   4        354.45        308.51        51.28 o
  -5  -7   4        144.45        161.12        37.15 o
  -4  -7   4        364.50        498.97        47.93 o
  -3  -7   4        297.31        288.04        15.60 o
  -2  -7   4          8.85          1.48         4.46 o
  -1  -7   4         38.39         36.32         5.82 o
   0  -7   4        445.11        454.55        17.59 o
   1  -7   4       3520.06       3674.28        63.21 o
   2  -7   4        604.89        616.15        30.37 o
   3  -7   4          8.96          0.00         8.50 o
   4  -7   4        373.04        443.20        50.53 o
   5  -7   4          5.58          0.00        14.13 o
   6  -7   4        347.15        463.57        88.03 o
   7  -7   4          3.68          0.00        30.29 o
  -8  -6   4          1.55          0.00        12.92 o
  -7  -6   4        110.73        121.55        30.69 o
  -6  -6   4         46.78         47.25        22.61 o
  -5  -6   4        671.34        765.53        36.54 o
  -4  -6   4         42.93         64.38        10.72 o
  -3  -6   4       1311.98       1320.90        28.80 o
  -2  -6   4         36.80         50.50         6.18 o
  -1  -6   4        723.75        738.17        19.75 o
   0  -6   4       1741.04       1928.19        47.83 o
   1  -6   4          8.20         12.70         5.01 o
   2  -6   4         50.28         67.13         7.13 o
   3  -6   4        130.18        114.51        11.39 o
   4  -6   4        378.96        368.02        64.68 o
   5  -6   4        189.18        193.97        35.24 o
   6  -6   4         71.41        110.64        45.23 o
   7  -6   4        109.96         84.40        49.67 o
  -9  -5   4         17.97         37.96        18.58 o
  -8  -5   4         23.33          0.00        11.71 o
  -7  -5   4        208.28        284.68        41.19 o
  -6  -5   4         73.72         88.54        17.77 o
  -5  -5   4        647.96        684.76        53.50 o
  -4  -5   4       1523.67       1595.12        47.52 o
  -3  -5   4         11.61         13.32         3.90 o
  -2  -5   4       6251.74       6442.89       105.49 o
  -1  -5   4        681.49        699.89        17.52 o
   0  -5   4       5406.46       5262.92        77.42 o
   1  -5   4       1187.68       1126.32        25.06 o
   2  -5   4          1.73          0.00         3.89 o
   3  -5   4         10.20          7.16         5.94 o
   4  -5   4        121.15        128.63        14.86 o
   5  -5   4         84.41        103.68        28.77 o
   6  -5   4        120.05        153.03        34.41 o
   7  -5   4          9.11         37.55        37.55 o
  -9  -4   4          1.16          0.00        10.90 o
  -8  -4   4         26.20         22.61        13.33 o
  -7  -4   4         61.92         71.47        20.19 o
  -6  -4   4         69.92         80.34        16.44 o
  -5  -4   4        296.71        327.07        25.29 o
  -4  -4   4        523.49        617.22        24.60 o
  -3  -4   4       7771.18       8206.20       220.03 o
  -2  -4   4       1091.68       1030.14        30.37 o
  -1  -4   4       1541.03       1536.59        31.56 o
   0  -4   4       1863.09       1848.34        31.90 o
   1  -4   4        692.20        706.50        17.26 o
   2  -4   4       1915.90       1870.46        37.75 o
   3  -4   4        706.53        688.93        26.24 o
   4  -4   4        638.94        663.03        28.21 o
   5  -4   4         96.20        110.11        25.52 o
   6  -4   4         14.67          0.00        18.37 o
   7  -4   4        353.90        528.98        93.68 o
   8  -4   4          2.37         12.11        39.98 o
  -9  -3   4          2.25          0.40         8.88 o
  -8  -3   4        396.17        386.44        38.36 o
  -7  -3   4        468.88        524.80        52.49 o
  -6  -3   4       2506.19       2489.25       209.53 o
  -5  -3   4        155.26        135.73        24.35 o
  -4  -3   4          2.26          0.00         5.96 o
  -3  -3   4       1661.31       1578.79        53.06 o
  -2  -3   4          8.73         12.65         3.85 o
  -1  -3   4       5354.54       5132.03        81.22 o
   0  -3   4      18525.90      18270.04       256.92 o
   1  -3   4        322.27        324.31        11.43 o
   2  -3   4         43.02         66.22         7.71 o
   3  -3   4        702.69        677.84        18.85 o
   4  -3   4         77.40         80.96        10.65 o
   5  -3   4        192.25        177.02        20.62 o
   6  -3   4        212.66        166.25        33.11 o
   7  -3   4         57.06          9.29        30.29 o
   8  -3   4        164.94        161.93        63.80 o
  -9  -2   4          0.06          0.00         7.67 o
  -8  -2   4          4.77          0.00         7.27 o
  -7  -2   4          2.40          5.04         9.29 o
  -6  -2   4          1.31         14.36         9.32 o
  -5  -2   4          6.42          8.08         7.27 o
  -4  -2   4          1.98          8.11         7.02 o
  -3  -2   4       4740.08       4572.28       212.80 o
  -2  -2   4       1432.41       1365.73        30.01 o
  -1  -2   4       3835.20       3540.03        76.00 o
   0  -2   4       4152.24       4070.53        63.28 o
   1  -2   4       9015.46       8821.09       122.04 o
   2  -2   4        633.32        586.56        27.86 o
   3  -2   4       3823.42       3853.70        79.73 o
   4  -2   4       2884.20       3002.71        71.90 o
   5  -2   4        929.53        919.36        41.34 o
   6  -2   4         16.77         44.46        22.00 o
   7  -2   4          2.63          0.00        16.77 o
   8  -2   4          7.06          2.02        33.11 o
  -8  -1   4        151.15        174.44        21.40 o
  -7  -1   4         27.74         51.69        29.48 o
  -6  -1   4         89.07         77.14        29.98 o
  -5  -1   4        509.73        612.15        32.95 o
  -4  -1   4       1080.86       1162.51        43.11 o
  -3  -1   4       1435.47       1381.96        60.36 o
  -2  -1   4         20.30         13.86         3.15 o
  -1  -1   4       2254.48       2325.09        46.76 o
   0  -1   4      15832.36      15659.06       247.21 o
   1  -1   4       7898.29       7755.47       115.66 o
   2  -1   4       1086.17       1107.76        24.49 o
   3  -1   4        165.48        171.14        11.49 o
   4  -1   4        139.36        164.19        20.50 o
   5  -1   4        117.61        130.56        15.85 o
   6  -1   4         26.96         35.47        19.33 o
   7  -1   4        272.30        316.07        50.48 o
   8  -1   4         56.86         82.38        46.03 o
  -8   0   4         65.34         72.68        15.34 o
  -7   0   4        289.24        301.18        22.99 o
  -6   0   4         22.67         23.99         9.11 o
  -5   0   4         17.56          6.78         7.61 o
  -4   0   4        478.40        466.86        31.42 o
  -3   0   4         65.18         70.51        11.75 o
  -2   0   4        835.31        777.18        25.24 o
  -1   0   4       5922.18       5889.08       164.24 o
   0   0   4        614.17        638.08        27.55 o
   1   0   4       1479.97       1340.55        29.69 o
   2   0   4          6.20          5.13         3.58 o
   3   0   4        923.66       1005.57        33.01 o
   4   0   4         78.84         47.28         9.99 o
   5   0   4         12.45         13.98         9.23 o
   6   0   4          0.82          0.00         7.13 o
   7   0   4        102.27        140.43        33.83 o
  -8   1   4         43.30         53.30        14.94 o
  -7   1   4         64.95         50.31        12.14 o
  -6   1   4         63.57         65.70        12.89 o
  -5   1   4        755.04        898.24        44.67 o
  -4   1   4        188.06        224.23        18.20 o
  -3   1   4       1196.58       1120.15        50.42 o
  -2   1   4        281.84        347.09        25.88 o
  -1   1   4       1231.03       1139.75        34.97 o
   0   1   4       2943.08       2949.59        69.04 o
   1   1   4         57.33         52.17         6.93 o
   2   1   4        610.81        646.36        19.43 o
   3   1   4        417.20        478.37        23.01 o
   4   1   4       2555.45       2896.21        77.38 o
   5   1   4        333.46        386.52        25.82 o
   6   1   4        113.22        139.82        18.33 o
   7   1   4          0.30          0.00        21.40 o
   8   1   4        102.57        116.65        33.27 o
  -8   2   4         97.28         87.22        19.79 o
  -7   2   4        403.33        382.00        38.36 o
  -6   2   4       1216.19       1415.97        63.97 o
  -5   2   4        594.83        643.31       101.73 o
  -4   2   4         36.68         61.65        13.01 o
  -3   2   4       3030.37       3256.09        97.13 o
  -2   2   4        769.02        783.86        17.76 o
  -1   2   4      15749.70      15856.72       274.00 o
   0   2   4       1462.74       1478.44        30.05 o
   1   2   4       5774.73       5647.31        90.46 o
   2   2   4        669.13        616.69        20.39 o
   3   2   4       2426.45       2411.77        45.68 o
   4   2   4        219.11        261.83        18.20 o
   5   2   4         26.60         42.94        10.39 o
   6   2   4         32.48          7.20         8.14 o
   7   2   4        237.54        279.11        64.74 o
   8   2   4          8.88         12.15        26.25 o
   9   2   4          0.51         69.05        53.71 o
  -8   3   4         22.35         13.33        14.94 o
  -7   3   4         22.95         29.88        16.15 o
  -6   3   4        188.77        199.34        25.07 o
  -5   3   4        261.20        269.73        48.66 o
  -4   3   4        626.04        541.23        37.34 o
  -3   3   4       2369.94       2377.10        54.16 o
  -2   3   4         14.65         21.81         5.81 o
  -1   3   4       5152.12       4897.87        88.73 o
   0   3   4       1267.05       1163.51        27.71 o
   1   3   4       1274.34       1156.42        31.71 o
   2   3   4         15.90          1.72         5.54 o
   3   3   4        262.83        254.76        11.28 o
   4   3   4       2070.77       2249.58        58.68 o
   5   3   4        187.69        182.32        18.80 o
   6   3   4          0.12          0.00        12.10 o
   7   3   4        254.07        242.60        58.32 o
   8   3   4          0.03          6.60        32.51 o
   9   3   4         37.45          0.00        44.82 o
  -8   4   4         25.84         20.19        17.77 o
  -7   4   4        164.59        157.89        31.09 o
  -6   4   4         20.52         16.96        13.33 o
  -5   4   4         37.31         11.28        12.10 o
  -4   4   4         42.29         32.47         7.04 o
  -3   4   4         72.25         79.66         9.34 o
  -2   4   4        966.68        874.81        21.87 o
  -1   4   4       1196.47       1135.04        29.20 o
   0   4   4       3543.79       3532.44        65.79 o
   1   4   4         11.67          0.99         5.31 o
   2   4   4         12.74         12.70         4.89 o
   3   4   4       4375.12       4183.03        75.26 o
   4   4   4        253.47        316.76        31.09 o
   5   4   4        102.34        107.28        18.83 o
   6   4   4        358.11        374.02        41.53 o
   7   4   4         19.10         24.35        18.87 o
   8   4   4          4.57          0.00        17.19 o
   9   4   4        101.65         74.30        52.09 o
  -7   5   4          0.01          0.00        14.13 o
  -6   5   4         50.85         29.48        18.98 o
  -5   5   4         85.41         70.67        23.02 o
  -4   5   4        416.28        431.44        29.39 o
  -3   5   4        158.40        147.02        21.36 o
  -2   5   4        418.10        406.55        15.96 o
  -1   5   4         80.37         84.81         8.32 o
   0   5   4         74.94         66.14         8.38 o
   1   5   4        713.92        734.15        26.41 o
   2   5   4       1302.41       1281.62        30.44 o
   3   5   4       5504.51       5653.85        92.85 o
   4   5   4        234.97        204.06        16.42 o
   5   5   4         98.26         87.24        12.81 o
   6   5   4       2270.85       2088.53       117.37 o
   7   5   4       1262.33       1328.77       111.05 o
   8   5   4        105.14        176.06        60.97 o
   9   5   4         28.20         22.61        46.03 o
  -7   6   4          0.54          1.62        16.15 o
  -6   6   4         36.32         32.71        20.59 o
  -5   6   4        269.97        211.59        39.17 o
  -4   6   4         82.63         73.09        25.04 o
  -3   6   4         77.15         94.38        16.48 o
  -2   6   4        686.50        722.61        27.47 o
  -1   6   4        805.22        837.97        23.86 o
   0   6   4       3876.07       4082.08        76.91 o
   1   6   4       1046.08       1126.00        48.25 o
   2   6   4        262.50        241.21        17.98 o
   3   6   4       5389.24       5461.51       130.65 o
   4   6   4        232.90        245.61        12.79 o
   5   6   4        442.29        502.65        34.63 o
   6   6   4        402.50        434.62        37.39 o
   7   6   4        266.60        200.57        36.75 o
   8   6   4        194.77         83.18        54.51 o
   9   6   4         43.02         76.32        50.07 o
  -7   7   4        113.70        157.89        41.59 o
  -6   7   4         76.82        130.03        35.53 o
  -5   7   4         10.53          0.00        16.96 o
  -4   7   4        393.37        426.01        58.15 o
  -3   7   4        240.34        236.11        23.09 o
  -2   7   4         19.42          8.03         3.90 o
  -1   7   4       1277.99       1333.16        33.16 o
   0   7   4       5765.05       6161.64       120.50 o
   1   7   4       2072.77       2276.20        55.61 o
   2   7   4       2089.21       2111.52        52.67 o
   3   7   4        272.80        248.93        14.88 o
   4   7   4       2282.94       2462.03        62.02 o
   5   7   4        222.05        209.54        33.88 o
   6   7   4        111.78        145.52        24.67 o
   7   7   4         10.49         38.77        39.17 o
   8   7   4         49.75          0.00        35.13 o
  -7   8   4         72.63         43.61        28.27 o
  -6   8   4          0.15          0.00        19.79 o
  -5   8   4         90.15         65.42        28.27 o
  -4   8   4         63.20         62.19        27.46 o
  -3   8   4         12.80         10.99         9.79 o
  -2   8   4        134.26        120.74         8.32 o
  -1   8   4        887.45        915.38        28.42 o
   0   8   4        746.10        842.65        33.14 o
   1   8   4       2311.78       2166.13        55.26 o
   2   8   4         53.55         50.39        16.21 o
   3   8   4       2907.48       2741.24        64.38 o
   4   8   4        168.84        130.31        15.20 o
   5   8   4        837.42        838.96        71.63 o
   6   8   4          3.30          3.22        14.48 o
   7   8   4        118.32        148.60        63.40 o
   8   8   4          0.42         28.67        38.77 o
  -6   9   4        152.78        142.54        42.00 o
  -5   9   4        201.07        133.66        41.59 o
  -4   9   4        156.10        221.28        47.65 o
  -3   9   4         82.71         96.83        16.22 o
  -2   9   4         88.30         82.87         9.12 o
  -1   9   4        672.20        661.46        26.08 o
   0   9   4        309.13        285.67        20.96 o
   1   9   4        179.24        154.34        16.25 o
   2   9   4        246.89        317.22        23.75 o
   3   9   4        275.45        248.45        30.42 o
   4   9   4          2.91         12.56        10.55 o
   5   9   4         24.24         30.12         9.73 o
   6   9   4        118.24         16.56        35.13 o
   7   9   4         34.79          0.00        35.53 o
   8   9   4          0.25          0.00        36.34 o
  -6  10   4          1.79         29.07        27.86 o
  -5  10   4          0.01          0.00        19.79 o
  -4  10   4         24.80         56.53        31.09 o
  -3  10   4        409.76        463.94        40.40 o
  -2  10   4        190.43        170.54        13.46 o
  -1  10   4          3.26          0.00         8.30 o
   0  10   4       3848.83       3853.75        87.48 o
   1  10   4         62.11         62.72        13.57 o
   2  10   4       2333.96       2355.97        62.24 o
   3  10   4        125.21        136.38        25.59 o
   4  10   4        504.23        513.61        35.78 o
   5  10   4        243.96        193.51        31.70 o
   6  10   4          8.63          4.04        35.13 o
   7  10   4          7.92          0.00        29.07 o
   8  10   4          1.30          0.00        39.98 o
  -5  11   4         16.60          0.00        20.19 o
  -4  11   4          5.09          0.81        23.82 o
  -3  11   4         20.17          1.96        21.81 o
  -2  11   4          2.82          0.00         9.99 o
  -1  11   4         32.33         10.70        12.43 o
   0  11   4       1272.65       1373.44        47.87 o
   1  11   4        158.07        160.19        18.92 o
   2  11   4       1163.86       1269.34        73.84 o
   3  11   4        157.24        193.18        40.60 o
   4  11   4       1017.54       1029.82        88.45 o
   5  11   4        110.27         86.86        19.52 o
   6  11   4       1056.37       1020.41       153.45 o
   7  11   4        238.83        261.67        83.99 o
   8  11   4         27.85          0.00        43.21 o
  -5  12   4        116.44        207.15        59.76 o
  -4  12   4         16.35          0.00        23.42 o
  -3  12   4         41.60         72.10        33.11 o
  -2  12   4         25.61         32.19        11.96 o
  -1  12   4        288.44        242.37        24.47 o
   0  12   4        802.25        876.28        46.53 o
   1  12   4          0.43          1.86        10.85 o
   2  12   4        489.65        467.65        55.72 o
   3  12   4       2138.13       2169.79        74.26 o
   4  12   4         28.55         19.51        18.23 o
   5  12   4        502.83        605.29        57.14 o
   6  12   4         71.94         43.61        45.63 o
   7  12   4        327.97        317.79        87.63 o
   8  12   4         10.81          6.06        35.53 o
  -4  13   4         12.58          0.00        28.67 o
  -3  13   4         48.44         13.99        19.76 o
  -2  13   4         43.81         22.43        14.99 o
  -1  13   4          0.08          2.26        12.04 o
   0  13   4          1.10         15.75        14.25 o
   1  13   4       2722.40       2720.62        87.86 o
   2  13   4        581.52        584.79        42.85 o
   3  13   4         80.77         74.29        19.23 o
   4  13   4        111.35         83.18        24.40 o
   5  13   4       1085.63        979.28        66.83 o
   6  13   4         25.79        157.48        75.11 o
   7  13   4         26.57         28.67        44.42 o
  -4  14   4         39.85          0.00        29.88 o
  -3  14   4          0.07          0.00        14.15 o
  -2  14   4         53.76         26.14        23.67 o
  -1  14   4        237.69        235.76        34.25 o
   0  14   4        746.36        788.39        51.03 o
   1  14   4         39.98         45.56        20.04 o
   2  14   4         54.63         36.06        25.47 o
   3  14   4          3.36         13.20        15.57 o
   4  14   4          4.84          0.00        16.17 o
   5  14   4         18.95          6.47        17.16 o
   6  14   4          0.78          0.00        16.15 o
   7  14   4         18.32          0.00        44.42 o
  -3  15   4          1.36          0.00        15.41 o
  -2  15   4          4.59          9.75        21.39 o
  -1  15   4         15.09          0.00        20.39 o
   0  15   4        323.89        325.49        34.82 o
   1  15   4         76.55          8.01        19.84 o
   2  15   4          7.87         33.88        20.66 o
   3  15   4        324.92        267.13        34.10 o
   4  15   4        222.31        199.57        39.32 o
   5  15   4          1.10          7.02        17.04 o
   6  15   4          4.20          7.81        14.94 o
  -2  16   4         10.17          3.94        22.61 o
  -1  16   4        213.23        258.56        60.77 o
   0  16   4        787.57        700.60        88.84 o
   1  16   4        256.79        297.84        44.98 o
   2  16   4        119.44         48.00        42.80 o
   3  16   4          6.32         23.67        20.81 o
   4  16   4         27.49         29.90        25.44 o
   5  16   4          4.00          2.84        17.42 o
  -1  17   4         51.06         28.27        33.92 o
   0  17   4          8.49         23.82        33.11 o
   1  17   4         28.93         40.96        26.19 o
   2  17   4          2.75          8.62        21.90 o
   3  17   4        107.51         72.68        37.15 o
   4  17   4         47.69         51.69        31.50 o
   5  17   4         12.76         38.99        23.08 o
   1  18   4          4.15          0.00        21.14 o
   2  18   4        302.67        350.87       113.47 o
   3  18   4          0.70          0.00        28.27 o
  -4 -17   5         49.38         70.56        28.47 o
  -3 -17   5         70.19         96.11        34.73 o
  -2 -17   5        205.10        237.28        43.81 o
  -1 -17   5          7.06          0.00        20.39 o
   0 -17   5          7.62         14.81        20.24 o
  -5 -16   5         36.55         25.24        32.71 o
  -4 -16   5        165.91        213.88        37.35 o
  -3 -16   5          2.20         17.36        22.21 o
  -2 -16   5        215.50        281.24        42.38 o
  -1 -16   5          7.03          0.00        28.47 o
   0 -16   5        296.09        307.87        39.47 o
   1 -16   5         30.14          0.00        26.25 o
  -6 -15   5        161.58        174.40        18.16 o
  -5 -15   5        321.48        252.91        33.15 o
  -4 -15   5        105.22         74.15        33.72 o
  -3 -15   5          9.15         19.87        18.14 o
  -2 -15   5         22.69         16.31        18.33 o
  -1 -15   5        140.32         71.86        27.25 o
   0 -15   5         30.70         34.82        22.20 o
   1 -15   5         56.76         59.05        36.75 o
   2 -15   5          0.11          0.00        29.78 o
   3 -15   5          6.30         58.56        37.15 o
  -6 -14   5        168.82        134.87        50.48 o
  -5 -14   5         76.63         60.43        17.30 o
  -4 -14   5          0.74          3.26        11.61 o
  -3 -14   5        588.07        554.43        53.93 o
  -2 -14   5         24.63          8.20        25.16 o
  -1 -14   5        635.87        555.44        67.64 o
   0 -14   5        149.76        125.59        26.47 o
   1 -14   5        286.85        375.53        34.09 o
   2 -14   5         15.00          0.00        18.49 o
   3 -14   5        212.14        224.13        51.14 o
  -7 -13   5          8.77          0.00        25.04 o
  -6 -13   5        125.46         82.78        39.17 o
  -5 -13   5         30.37         24.78        13.20 o
  -4 -13   5         44.69         48.73        15.35 o
  -3 -13   5          8.08         29.11        14.60 o
  -2 -13   5        722.16        727.52        45.09 o
  -1 -13   5        210.08        231.16        40.80 o
   0 -13   5        181.27        178.69        23.89 o
   1 -13   5        354.70        373.59        27.18 o
   2 -13   5          4.63         31.49        24.94 o
   3 -13   5         66.59         63.71        34.24 o
   4 -13   5        169.44        183.80        39.87 o
  -7 -12   5         39.24         16.56        26.65 o
  -6 -12   5        120.24         81.16        38.36 o
  -5 -12   5        290.53        341.77        39.98 o
  -4 -12   5         19.15         15.02        15.78 o
  -3 -12   5        189.07        151.13        23.37 o
  -2 -12   5       1569.31       1654.77        60.50 o
  -1 -12   5        505.66        497.41        34.64 o
   0 -12   5        773.61        805.43        38.02 o
   1 -12   5          2.06          4.49         9.84 o
   2 -12   5         57.48         56.20        31.49 o
   3 -12   5        284.29        299.70        39.13 o
   4 -12   5         17.42          0.00        22.81 o
   5 -12   5         15.64          0.00        51.69 o
  -8 -11   5         31.42         55.32        30.69 o
  -7 -11   5        681.96        826.59       103.78 o
  -6 -11   5        493.93        352.93        66.22 o
  -5 -11   5         55.49         10.07        23.22 o
  -4 -11   5         70.35         43.82        26.85 o
  -3 -11   5        440.72        488.23        37.52 o
  -2 -11   5          0.68          0.00         6.56 o
  -1 -11   5        155.46        155.43        13.34 o
   0 -11   5        672.97        636.35        44.70 o
   1 -11   5        120.46        130.69        16.12 o
   2 -11   5        632.36        623.25        41.59 o
   3 -11   5        626.43        651.64        56.61 o
   4 -11   5        459.77        549.42        55.89 o
   5 -11   5         57.57         50.88        51.69 o
  -8 -10   5          2.75          5.25        22.21 o
  -7 -10   5         60.49        111.85        39.57 o
  -6 -10   5         36.99         27.86        26.65 o
  -5 -10   5          0.13          0.00        19.79 o
  -4 -10   5        122.83         66.33        15.46 o
  -3 -10   5         75.86         71.59        12.55 o
  -2 -10   5         75.97         95.09        11.48 o
  -1 -10   5         21.80         17.28         9.58 o
   0 -10   5        361.86        361.44        19.05 o
   1 -10   5       1286.22       1298.06        44.30 o
   2 -10   5        191.83        172.49        23.58 o
   3 -10   5         30.65          0.00        19.16 o
   4 -10   5        896.67        854.20        51.87 o
   5 -10   5        867.48       1056.35       157.48 o
   6 -10   5          1.83          9.69        39.17 o
  -8  -9   5          0.43          0.00        19.79 o
  -7  -9   5         17.06         31.09        25.04 o
  -6  -9   5        232.95        230.17        49.67 o
  -5  -9   5         91.93         31.90        25.04 o
  -4  -9   5         19.59         30.48        24.63 o
  -3  -9   5        308.77        297.97        14.81 o
  -2  -9   5        682.60        643.03        23.94 o
  -1  -9   5          6.50          0.00         5.39 o
   0  -9   5         10.09          6.88         6.72 o
   1  -9   5        208.30        202.97        14.92 o
   2  -9   5        544.82        541.74        30.20 o
   3  -9   5        336.17        319.97        37.44 o
   4  -9   5          0.22          0.00        12.29 o
   5  -9   5        236.27        350.10        82.38 o
   6  -9   5         11.57         12.11        39.98 o
  -8  -8   5        163.45        174.85        42.00 o
  -7  -8   5          4.89          0.00        14.94 o
  -6  -8   5        183.85        233.00        47.25 o
  -5  -8   5          0.49          0.00        16.15 o
  -4  -8   5        525.42        510.50        30.97 o
  -3  -8   5         21.45         21.51         9.98 o
  -2  -8   5        277.80        241.33        16.39 o
  -1  -8   5         78.53         65.81         8.14 o
   0  -8   5         74.13         56.15         8.29 o
   1  -8   5          0.78          4.13         6.42 o
   2  -8   5        429.62        446.75        22.24 o
   3  -8   5        207.58        220.16        23.46 o
   4  -8   5        713.65        712.68        48.03 o
   5  -8   5        104.85         82.10        37.15 o
   6  -8   5         10.88          3.23        32.71 o
  -8  -7   5          0.25          5.65        17.77 o
  -7  -7   5        188.56        149.41        35.53 o
  -6  -7   5         42.83         50.07        24.63 o
  -5  -7   5         60.14         61.38        27.05 o
  -4  -7   5          1.19          3.38         3.26 o
  -3  -7   5       1542.90       1455.04        31.38 o
  -2  -7   5        584.53        532.06        19.68 o
  -1  -7   5         30.08         25.53         6.10 o
   0  -7   5        222.17        258.31        16.64 o
   1  -7   5       1089.11       1148.11        28.37 o
   2  -7   5        415.22        412.97        18.75 o
   3  -7   5         65.00         71.80        15.56 o
   4  -7   5         29.02         34.60        32.91 o
   5  -7   5         26.06         23.00        21.66 o
   6  -7   5        160.94        132.04        57.74 o
   7  -7   5         41.70         50.48        47.25 o
  -8  -6   5         95.56         94.09        28.27 o
  -7  -6   5         34.60         12.11        17.77 o
  -6  -6   5        757.48        803.17        69.05 o
  -5  -6   5        128.09         92.64        21.95 o
  -4  -6   5        245.02        205.74        18.75 o
  -3  -6   5         17.94          9.69         4.46 o
  -2  -6   5       8125.28       8388.02       141.90 o
  -1  -6   5        740.44        691.03        19.40 o
   0  -6   5       5806.94       5839.00        86.77 o
   1  -6   5         34.14         28.18         6.17 o
   2  -6   5        417.42        417.58        16.61 o
   3  -6   5         64.14         71.89        11.82 o
   4  -6   5          0.86          9.51        17.74 o
   5  -6   5        148.39        126.17        36.14 o
   6  -6   5         75.76         61.38        45.23 o
   7  -6   5          6.31         10.50        41.19 o
  -8  -5   5        172.34        182.52        33.52 o
  -7  -5   5         41.64          7.27        15.34 o
  -6  -5   5        145.25        126.39        28.67 o
  -5  -5   5         13.06         11.11         8.08 o
  -4  -5   5       1133.79       1151.65        61.01 o
  -3  -5   5         25.35         30.43         5.63 o
  -2  -5   5       2689.43       2685.65        48.87 o
  -1  -5   5        716.56        776.58        22.74 o
   0  -5   5        424.26        435.84        16.60 o
   1  -5   5        899.11        878.62        22.41 o
   2  -5   5       3687.45       3523.68        60.44 o
   3  -5   5        188.28        225.64        16.12 o
   4  -5   5       2124.55       2132.65        96.90 o
   5  -5   5          6.22         22.61        19.69 o
   6  -5   5        477.95        454.26        57.07 o
  -8  -4   5         13.53         37.15        16.15 o
  -7  -4   5       1238.99       1275.21        81.16 o
  -6  -4   5        248.06        283.10        32.08 o
  -5  -4   5        101.74         96.99         9.63 o
  -4  -4   5       1321.03       1344.72        54.31 o
  -3  -4   5        105.09        101.79         7.18 o
  -2  -4   5         88.73         90.18         9.83 o
  -1  -4   5       2439.08       2599.99        45.04 o
   0  -4   5         97.87        117.80         8.53 o
   1  -4   5       4501.35       4698.02        75.09 o
   2  -4   5        937.61        902.61        25.64 o
   3  -4   5         20.21         27.43         6.88 o
   4  -4   5         68.04         62.74        11.97 o
   5  -4   5         85.72        108.67        29.76 o
   6  -4   5         34.76         38.66        26.25 o
   7  -4   5         18.28         30.29        42.80 o
   8  -4   5         53.63         44.01        48.05 o
  -8  -3   5         38.89         56.94        15.75 o
  -7  -3   5         32.51         27.05        14.13 o
  -6  -3   5         56.28         39.32        13.25 o
  -5  -3   5         46.60         33.42        11.31 o
  -4  -3   5       1276.26       1348.93        35.70 o
  -3  -3   5          2.16          0.00         9.65 o
  -2  -3   5        286.45        247.39        16.97 o
  -1  -3   5        748.41        813.56        31.06 o
   0  -3   5      12038.29      12328.50       188.93 o
   1  -3   5         64.58         61.11         6.54 o
   2  -3   5       1389.41       1453.41        31.84 o
   3  -3   5         28.07         30.55         6.68 o
   4  -3   5        224.48        266.56        22.06 o
   5  -3   5        114.95        132.20        27.82 o
   6  -3   5         13.35          0.00        17.91 o
   7  -3   5         19.05          0.00        34.32 o
   8  -3   5          3.05         23.42        44.01 o
  -8  -2   5          2.29          0.00         8.88 o
  -7  -2   5          6.10          0.00        15.55 o
  -6  -2   5         22.57          7.41        10.01 o
  -5  -2   5       1721.39       1716.73        70.23 o
  -4  -2   5        792.31        915.45        43.43 o
  -3  -2   5       1399.79       1424.37        46.96 o
  -2  -2   5        688.00        783.37        44.27 o
  -1  -2   5       1362.68       1250.05        29.22 o
   0  -2   5        106.62         97.54         6.99 o
   1  -2   5       2534.39       2438.56        40.34 o
   2  -2   5        213.93        250.56        14.14 o
   3  -2   5          1.68          1.21         3.95 o
   4  -2   5        389.46        399.81        21.53 o
   5  -2   5          1.40          0.00         8.07 o
   6  -2   5         85.37         93.21        27.92 o
   7  -2   5          5.51          0.00        26.25 o
   8  -2   5        115.10         37.55        49.26 o
  -8  -1   5         74.34         66.22        15.75 o
  -7  -1   5         30.98         45.78        12.18 o
  -6  -1   5         66.47         68.16        15.44 o
  -5  -1   5        321.69        335.76        50.40 o
  -4  -1   5        549.41        544.75        30.07 o
  -3  -1   5        842.22        932.73        44.18 o
  -2  -1   5       2086.13       2103.96        42.42 o
  -1  -1   5       8516.60       8563.96       154.15 o
   0  -1   5       9124.95       8845.70       144.95 o
   1  -1   5        191.19        198.90         9.04 o
   2  -1   5        274.56        261.29        13.72 o
   3  -1   5        478.30        567.51        21.06 o
   4  -1   5        782.27        839.04        30.60 o
   5  -1   5         63.38         51.29         9.68 o
   6  -1   5          0.41         23.65        21.05 o
   7  -1   5         91.90         85.29        29.68 o
   8  -1   5        135.46        124.78        59.76 o
  -8   0   5         14.87         11.71        11.31 o
  -7   0   5         34.33         22.61        11.31 o
  -6   0   5        123.13        140.15        19.34 o
  -5   0   5       1867.51       1781.67        81.07 o
  -4   0   5         64.85         96.13        13.57 o
  -3   0   5        260.83        245.18        12.24 o
  -2   0   5        425.13        442.94        17.00 o
  -1   0   5      13012.33      12956.44       231.79 o
   0   0   5       8300.16       7964.71       138.55 o
   1   0   5       2986.73       2819.16        46.00 o
   2   0   5        775.00        726.66        22.77 o
   3   0   5        125.61        139.46        10.21 o
   4   0   5        114.65        140.29        16.42 o
   5   0   5         14.58         20.92         9.75 o
   6   0   5          8.80          0.00        14.81 o
   7   0   5         37.84         48.86        31.09 o
  -8   1   5        169.11        167.18        25.44 o
  -7   1   5        127.75        127.20        21.40 o
  -6   1   5        243.41        237.22        25.43 o
  -5   1   5         75.87         72.76        22.96 o
  -4   1   5        772.17        784.21        53.10 o
  -3   1   5       2300.98       2281.48        69.18 o
  -2   1   5        118.31        116.13         7.05 o
  -1   1   5       2046.39       1896.10        39.82 o
   0   1   5         46.26         35.16         5.38 o
   1   1   5       3598.46       3480.90        60.04 o
   2   1   5        839.90        805.19        23.44 o
   3   1   5       1793.58       1736.08        38.34 o
   4   1   5       1278.80       1285.65        50.93 o
   5   1   5        135.54        151.96        18.64 o
   6   1   5        176.65        216.81        99.34 o
   7   1   5          3.70          2.02        24.63 o
   8   1   5        360.46        328.83        55.02 o
  -8   2   5          0.57          2.02        12.11 o
  -7   2   5          4.76          0.00         9.29 o
  -6   2   5        377.91        409.12        35.88 o
  -5   2   5        882.12       1048.40        56.51 o
  -4   2   5        694.45        688.99        48.25 o
  -3   2   5        307.72        270.89        14.36 o
  -2   2   5        226.94        260.21        15.69 o
  -1   2   5       3749.21       3705.35        68.41 o
   0   2   5       1554.70       1524.87        33.11 o
   1   2   5       1326.15       1331.99        31.84 o
   2   2   5       1118.58       1039.52        28.76 o
   3   2   5        726.28        692.07        30.05 o
   4   2   5        245.37        263.74        19.73 o
   5   2   5       1111.33       1132.54        46.37 o
   6   2   5        134.18         97.78        23.64 o
   7   2   5        191.74        229.16        42.94 o
   8   2   5          1.87          0.00        22.49 o
  -8   3   5          3.94         16.56        15.34 o
  -7   3   5        280.77        346.46        42.00 o
  -6   3   5        146.90        186.15        29.48 o
  -5   3   5         21.43         23.30        12.53 o
  -4   3   5         28.56         19.35         5.90 o
  -3   3   5         56.13         69.22         8.97 o
  -2   3   5       1431.26       1456.04        33.41 o
  -1   3   5          0.04          5.88         3.98 o
   0   3   5         11.06          9.59         4.99 o
   1   3   5        938.10       1011.68        27.50 o
   2   3   5          3.02          3.50         4.51 o
   3   3   5          2.12          0.00         5.98 o
   4   3   5         66.76         72.27        11.82 o
   5   3   5         31.36         15.59        10.43 o
   6   3   5          3.47          2.35        14.66 o
   7   3   5        208.25        164.90        31.99 o
   8   3   5          2.23         12.61        21.45 o
  -8   4   5         22.09         69.86        25.44 o
  -7   4   5          0.18          3.23        12.92 o
  -6   4   5          1.21         12.11        12.52 o
  -5   4   5         52.90         59.76        19.38 o
  -4   4   5        285.64        299.16        23.73 o
  -3   4   5        443.27        430.23        25.88 o
  -2   4   5         36.90         64.68         7.73 o
  -1   4   5         34.30         56.27         6.24 o
   0   4   5        662.52        661.12        32.73 o
   1   4   5         74.06         59.50         8.33 o
   2   4   5        150.78        173.45        11.47 o
   3   4   5        537.72        548.70        21.39 o
   4   4   5       1658.18       1827.25        47.76 o
   5   4   5          0.01          9.94         8.72 o
   6   4   5         81.28         81.27        22.69 o
   7   4   5        509.46        539.44        59.67 o
   8   4   5         26.68         26.03        22.24 o
   9   4   5         20.86          0.40        42.00 o
  -7   5   5         51.92         48.05        23.02 o
  -6   5   5         70.12         96.91        27.05 o
  -5   5   5        116.87         95.30        25.44 o
  -4   5   5         27.54         26.49        14.14 o
  -3   5   5         30.93         17.86        19.40 o
  -2   5   5        271.34        278.25        15.13 o
  -1   5   5        872.26        923.89        24.94 o
   0   5   5        605.62        694.58        30.85 o
   1   5   5       1495.51       1472.63        40.55 o
   2   5   5       4670.74       4883.96        93.63 o
   3   5   5         73.64         94.95        11.64 o
   4   5   5        247.94        229.44        15.54 o
   5   5   5          6.77          5.01         9.67 o
   6   5   5        197.48        222.87        29.66 o
   7   5   5        342.71        309.04        40.14 o
   8   5   5         67.93         75.92        51.69 o
  -7   6   5         49.68         57.74        27.46 o
  -6   6   5          4.23          0.00        14.54 o
  -5   6   5         14.60          4.04        15.34 o
  -4   6   5        228.62        179.69        34.73 o
  -3   6   5         42.42         57.05        20.96 o
  -2   6   5        241.46        250.87        16.62 o
  -1   6   5        104.36        101.68         9.91 o
   0   6   5        517.40        596.56        22.82 o
   1   6   5          1.88          0.00         6.03 o
   2   6   5        590.01        634.11        27.99 o
   3   6   5          0.28          0.00         5.71 o
   4   6   5        447.13        455.76        19.86 o
   5   6   5        186.75        152.94        20.81 o
   6   6   5        597.70        736.46        53.45 o
   7   6   5        586.93        567.71        60.64 o
   8   6   5        109.14        131.24        58.96 o
  -7   7   5         24.30         44.01        27.46 o
  -6   7   5        369.52        318.60        52.09 o
  -5   7   5         91.72         70.67        26.65 o
  -4   7   5        587.15        634.78        71.88 o
  -3   7   5        215.20        208.32        15.19 o
  -2   7   5        605.75        562.74        16.58 o
  -1   7   5        237.88        204.54        15.20 o
   0   7   5       1650.06       1551.70        39.55 o
   1   7   5        749.23        763.65        31.69 o
   2   7   5       3576.74       3706.89        84.22 o
   3   7   5        697.09        707.74        26.02 o
   4   7   5        889.30        995.74        35.22 o
   5   7   5        437.64        481.42        45.26 o
   6   7   5         36.63         40.03        18.65 o
   7   7   5        274.56        287.91        83.99 o
   8   7   5          0.08          0.81        40.38 o
  -6   8   5          1.36          0.00        18.17 o
  -5   8   5          0.08          8.48        17.36 o
  -4   8   5         22.66         33.11        23.42 o
  -3   8   5          1.74          8.87         9.55 o
  -2   8   5        729.32        778.00        42.40 o
  -1   8   5          7.43         14.05         7.58 o
   0   8   5       5508.74       5807.65       116.02 o
   1   8   5        170.74        213.79        18.30 o
   2   8   5        364.08        348.60        21.54 o
   3   8   5         15.85         21.28         8.92 o
   4   8   5        877.16        914.68        53.57 o
   5   8   5         40.18         37.00         6.72 o
   6   8   5          6.11          0.00        16.96 o
   7   8   5          6.18         22.21        40.78 o
   8   8   5         11.57          0.40        42.80 o
  -6   9   5          7.98         18.98        23.82 o
  -5   9   5         44.33          0.40        18.98 o
  -4   9   5        116.07         79.15        29.88 o
  -3   9   5          0.01          1.27        10.84 o
  -2   9   5         90.21         78.18        11.21 o
  -1   9   5          0.03          5.65         7.51 o
   0   9   5         60.73         36.98        10.13 o
   1   9   5         63.52         69.23        12.81 o
   2   9   5        292.73        327.49        23.60 o
   3   9   5        694.50        765.19        35.76 o
   4   9   5          9.69         20.15        11.55 o
   5   9   5         19.38         25.66         7.72 o
   6   9   5          5.78          0.00        32.30 o
   7   9   5        156.61        126.39        68.24 o
   8   9   5          8.39          6.06        44.42 o
  -6  10   5          5.17          0.00        21.00 o
  -5  10   5          1.79         27.86        27.46 o
  -4  10   5          2.66          0.00        18.58 o
  -3  10   5          1.42          0.00        11.12 o
  -2  10   5        333.74        341.65        22.52 o
  -1  10   5         33.73         36.39        11.19 o
   0  10   5        136.30        153.63        15.89 o
   1  10   5       1739.34       1829.57        54.66 o
   2  10   5       1581.96       1642.64        51.16 o
   3  10   5          0.93          0.00        10.99 o
   4  10   5          0.73         22.22        19.06 o
   5  10   5         86.57         87.46        20.27 o
   6  10   5        270.71        211.59        78.74 o
   7  10   5         54.64         40.78        46.84 o
   8  10   5         31.86         58.15        54.11 o
  -5  11   5          7.16         16.56        25.44 o
  -4  11   5         65.65        106.20        42.00 o
  -3  11   5        197.61        195.89        28.57 o
  -2  11   5        221.75        235.20        22.04 o
  -1  11   5        679.89        669.61        33.66 o
   0  11   5        385.94        329.70        28.86 o
   1  11   5        884.98        857.67        43.34 o
   2  11   5        125.72        133.82        19.59 o
   3  11   5         41.88         50.10        19.11 o
   4  11   5        579.42        594.92        42.16 o
   5  11   5        403.89        315.01        74.70 o
   6  11   5        124.86        155.46        74.30 o
   7  11   5        187.42        192.21        74.30 o
   8  11   5          3.27         16.56        47.65 o
  -5  12   5         37.14         31.90        35.13 o
  -4  12   5         77.85         11.71        31.09 o
  -3  12   5        102.38        100.80        41.19 o
  -2  12   5         28.98         15.69        13.03 o
  -1  12   5        385.21        377.76        31.71 o
   0  12   5         12.74          5.82        11.73 o
   1  12   5         13.29          1.17        12.23 o
   2  12   5        918.02        861.12        51.57 o
   3  12   5        512.43        507.15        38.33 o
   4  12   5         75.59         51.58        23.41 o
   5  12   5         25.71         53.53        19.77 o
   6  12   5         23.35         48.49        23.02 o
   7  12   5         35.14         16.96        52.49 o
  -4  13   5          0.49         10.50        29.88 o
  -3  13   5        188.76        209.28        33.60 o
  -2  13   5        316.31        331.49        44.55 o
  -1  13   5       1039.93       1099.12        69.03 o
   0  13   5       1261.09       1173.81        50.17 o
   1  13   5        274.58        299.16        30.56 o
   2  13   5        197.28        229.81        30.48 o
   3  13   5        281.84        275.91        30.36 o
   4  13   5         32.15         48.52        23.68 o
   5  13   5          0.92          0.00        14.25 o
   6  13   5         98.44        115.57        19.78 o
   7  13   5         52.28         79.95        56.53 o
  -3  14   5        121.52        128.04        45.02 o
  -2  14   5         37.35         46.41        23.89 o
  -1  14   5         13.23          0.00        16.48 o
   0  14   5         91.78        104.93        22.28 o
   1  14   5        242.11        240.61        33.12 o
   2  14   5         14.04          0.00        15.07 o
   3  14   5         18.26          5.75        16.88 o
   4  14   5         26.58         59.04        26.25 o
   5  14   5          2.44          2.19        21.60 o
   6  14   5         67.74         74.83        32.10 o
   7  14   5        105.35         49.26        54.92 o
  -3  15   5          6.25          0.00        21.94 o
  -2  15   5         79.73         63.49        26.37 o
  -1  15   5          9.22          0.00        17.40 o
   0  15   5         13.87          0.00        22.54 o
   1  15   5        243.98        273.47        42.20 o
   2  15   5         27.33          8.46        22.61 o
   3  15   5         22.98         41.73        38.23 o
   4  15   5         38.45          8.81        26.65 o
   5  15   5         55.32         92.01        72.28 o
   6  15   5          0.79          0.00        14.94 o
  -2  16   5         18.24         45.88        28.25 o
  -1  16   5         60.23         19.74        25.45 o
   0  16   5        168.60        151.02        46.84 o
   1  16   5          1.07          0.08        20.99 o
   2  16   5          1.87         11.35        23.02 o
   3  16   5         12.82          0.00        33.52 o
   4  16   5         75.70         89.86        31.82 o
   5  16   5          3.13          0.00        16.56 o
   0  17   5        122.68         54.92        34.32 o
   1  17   5         63.24         62.20        28.82 o
   2  17   5         87.12         80.04        30.27 o
   3  17   5          0.39          0.00        25.04 o
   4  17   5         72.03         94.89        39.98 o
  -3 -17   6         15.72          4.85        22.61 o
  -2 -17   6         82.68         72.63        29.88 o
  -1 -17   6        385.14        494.94       130.23 o
  -5 -16   6         24.53         22.61        16.90 o
  -4 -16   6          0.45          0.00        15.75 o
  -3 -16   6        636.03        496.68        66.63 o
  -2 -16   6        137.26        107.31        33.72 o
  -1 -16   6         19.31         90.71        34.93 o
   0 -16   6        218.49        235.12        36.97 o
   1 -16   6         30.14         38.36        46.44 o
  -5 -15   6         97.23         81.41        46.44 o
  -4 -15   6        298.42        288.48        38.22 o
  -3 -15   6         58.41         59.21        22.88 o
  -2 -15   6        166.37        247.54        40.06 o
  -1 -15   6         11.58          1.91        18.33 o
   0 -15   6         32.16         12.57        20.26 o
   1 -15   6         37.76         77.93        52.09 o
   2 -15   6         21.87         25.63        51.89 o
  -6 -14   6         87.99         58.55        42.40 o
  -5 -14   6        223.90        236.81        30.67 o
  -4 -14   6          4.97         24.31        20.19 o
  -3 -14   6        361.79        279.76        37.57 o
  -2 -14   6        110.45        140.73        25.45 o
  -1 -14   6         19.41         17.75        19.69 o
   0 -14   6         13.43          0.00        16.06 o
   1 -14   6         10.19          0.00        14.79 o
   2 -14   6         56.47         28.25        23.24 o
   3 -14   6        129.09        150.17        46.47 o
  -7 -13   6          1.29         28.67        32.30 o
  -6 -13   6          1.03          0.00        23.82 o
  -5 -13   6         90.71        112.03        20.91 o
  -4 -13   6        890.04        917.00        49.09 o
  -3 -13   6          0.08          3.62        15.34 o
  -2 -13   6        654.00        701.63        61.44 o
  -1 -13   6         84.02         80.96        26.51 o
   0 -13   6        108.09        110.72        16.80 o
   1 -13   6         17.78         20.30        14.01 o
   2 -13   6        331.55        398.32        65.81 o
   3 -13   6         61.56         65.89        37.57 o
   4 -13   6         20.36         35.12        28.68 o
  -7 -12   6         20.22         36.34        32.30 o
  -6 -12   6        105.55         70.67        37.15 o
  -5 -12   6          0.70          0.00         9.46 o
  -4 -12   6         46.36         34.30        12.96 o
  -3 -12   6        289.36        294.79        30.43 o
  -2 -12   6          0.53          0.00        10.86 o
  -1 -12   6        312.04        276.14        21.26 o
   0 -12   6         54.28         49.69        12.75 o
   1 -12   6        135.71        151.71        20.03 o
   2 -12   6        261.77        300.10        38.23 o
   3 -12   6         59.85         62.41        24.93 o
   4 -12   6        165.50        145.51        37.12 o
  -7 -11   6        101.46         89.24        37.15 o
  -6 -11   6        394.50        323.45        63.80 o
  -5 -11   6         19.70         22.44        17.97 o
  -4 -11   6       1182.86       1073.28        89.44 o
  -3 -11   6         39.54         28.06        13.98 o
  -2 -11   6       1052.95       1100.35        43.32 o
  -1 -11   6        295.24        316.60        17.97 o
   0 -11   6        163.69        164.70        15.97 o
   1 -11   6        105.46        113.64        16.74 o
   2 -11   6          0.45          9.93        14.91 o
   3 -11   6        366.47        309.32        41.04 o
   4 -11   6          4.63          2.14        24.31 o
   5 -11   6        158.10         98.12        69.86 o
  -8 -10   6          1.49          0.00        20.59 o
  -7 -10   6         44.31         14.13        24.23 o
  -6 -10   6        556.60        587.94        82.38 o
  -5 -10   6         48.17          0.00        15.75 o
  -4 -10   6         55.22         66.90        15.84 o
  -3 -10   6          6.60         28.83        11.85 o
  -2 -10   6        431.09        441.23        22.80 o
  -1 -10   6        148.34        157.22        13.05 o
   0 -10   6          2.11          0.00         7.53 o
   1 -10   6        676.18        716.73        36.17 o
   2 -10   6          7.88         27.16        18.38 o
   3 -10   6         82.18         57.07        22.06 o
   4 -10   6         12.09          5.25        16.63 o
   5 -10   6         53.14         14.54        46.03 o
  -8  -9   6          4.15          4.44        19.79 o
  -7  -9   6        168.53        163.94        42.80 o
  -6  -9   6        278.24        267.72        53.30 o
  -5  -9   6        224.73        197.86        46.03 o
  -4  -9   6        728.34        776.38        43.54 o
  -3  -9   6         11.13          6.92         6.41 o
  -2  -9   6        434.01        443.99        24.06 o
  -1  -9   6         85.46         81.11         9.64 o
   0  -9   6        384.88        407.52        18.69 o
   1  -9   6        332.59        315.92        18.92 o
   2  -9   6        532.66        498.34        36.30 o
   3  -9   6          3.80          0.00        13.56 o
   4  -9   6         96.54        109.88        23.22 o
   5  -9   6         22.29         94.49        57.34 o
   6  -9   6        131.64        145.37        72.28 o
  -8  -8   6         54.88         27.05        24.23 o
  -7  -8   6         40.50         31.50        22.61 o
  -6  -8   6        296.39        266.91        49.26 o
  -5  -8   6         85.54         71.47        31.09 o
  -4  -8   6         64.31         74.76         9.84 o
  -3  -8   6        554.78        567.97        32.06 o
  -2  -8   6       1507.80       1520.20        44.36 o
  -1  -8   6        131.37        146.12        11.32 o
   0  -8   6       1642.07       1591.39        34.29 o
   1  -8   6        102.40        111.06        11.84 o
   2  -8   6        392.36        381.17        34.13 o
   3  -8   6         30.20         17.51        17.10 o
   4  -8   6       1347.59       1384.21        66.54 o
   5  -8   6         22.49         52.09        41.59 o
   6  -8   6          0.87         35.53        44.01 o
  -8  -7   6          3.56          0.00        13.33 o
  -7  -7   6        242.19        244.30        44.42 o
  -6  -7   6         43.80         18.17        18.17 o
  -5  -7   6        558.88        641.65        73.90 o
  -4  -7   6        407.62        501.56        23.95 o
  -3  -7   6         86.85         85.41        13.73 o
  -2  -7   6         24.68         24.95         6.70 o
  -1  -7   6          5.65          3.38         6.41 o
   0  -7   6        944.34        873.80        39.33 o
   1  -7   6         63.99         63.97         9.27 o
   2  -7   6        499.24        536.80        27.24 o
   3  -7   6        461.74        500.55        33.55 o
   4  -7   6        555.71        626.35        32.75 o
   5  -7   6        697.54        618.72        68.90 o
   6  -7   6          3.76          8.48        41.19 o
   7  -7   6         11.23         55.32        50.48 o
  -8  -6   6        178.67        167.58        36.34 o
  -7  -6   6        298.52        313.35        48.05 o
  -6  -6   6         38.15         31.90        20.59 o
  -5  -6   6         40.33         39.98        19.38 o
  -4  -6   6        476.35        440.11        39.66 o
  -3  -6   6         40.28         49.87         7.44 o
  -2  -6   6        277.42        299.19        18.27 o
  -1  -6   6        193.43        160.42        10.27 o
   0  -6   6         72.49         68.95         9.43 o
   1  -6   6        378.54        408.84        21.86 o
   2  -6   6        666.30        724.87        27.30 o
   3  -6   6       1171.90       1139.72        53.99 o
   4  -6   6         49.80         57.69        11.44 o
   5  -6   6        464.44        368.24        52.95 o
   6  -6   6        168.57         95.30        56.13 o
   7  -6   6          7.69         27.05        42.80 o
  -8  -5   6         80.55         61.38        21.81 o
  -7  -5   6        631.74        602.88        62.19 o
  -6  -5   6         69.52         76.32        22.61 o
  -5  -5   6       1236.79       1180.41        55.99 o
  -4  -5   6         73.63         80.66        20.50 o
  -3  -5   6       2414.79       2519.90        64.90 o
  -2  -5   6         16.84         14.97         5.46 o
  -1  -5   6        863.67        904.33        25.33 o
   0  -5   6        181.36        228.72        12.68 o
   1  -5   6       2363.34       2429.61        50.87 o
   2  -5   6       1285.14       1276.69        34.68 o
   3  -5   6         11.40          8.41         5.95 o
   4  -5   6         70.20        101.58        26.38 o
   5  -5   6         13.91          0.00        17.55 o
   6  -5   6        357.79        283.87        81.97 o
   7  -5   6          2.58          0.00        30.69 o
  -8  -4   6        299.78        337.18        42.40 o
  -7  -4   6          1.02          1.21        12.52 o
  -6  -4   6         43.11         43.75        16.25 o
  -5  -4   6        454.32        524.16        35.88 o
  -4  -4   6        607.82        585.30        49.27 o
  -3  -4   6        299.12        319.78        13.61 o
  -2  -4   6        159.81        146.68         9.90 o
  -1  -4   6        856.86        851.85        23.53 o
   0  -4   6       1382.21       1338.84        28.89 o
   1  -4   6        101.54        111.93         9.16 o
   2  -4   6        464.93        481.12        19.24 o
   3  -4   6         53.98         25.88         7.63 o
   4  -4   6        583.19        660.23        40.33 o
   5  -4   6         20.11         13.25        25.44 o
   6  -4   6         92.80         92.06        30.91 o
   7  -4   6        205.76        105.39        61.38 o
  -8  -3   6         13.14         29.48        14.94 o
  -7  -3   6         10.05          0.00         9.29 o
  -6  -3   6         31.27         42.52        14.69 o
  -5  -3   6         81.77         90.11        17.25 o
  -4  -3   6        354.30        368.78        26.51 o
  -3  -3   6        820.60        880.73        23.13 o
  -2  -3   6         59.57         62.24         8.79 o
  -1  -3   6        207.10        180.12        12.15 o
   0  -3   6       2410.16       2571.84        45.78 o
   1  -3   6        373.45        338.26        14.29 o
   2  -3   6       2227.08       2174.28        41.74 o
   3  -3   6        601.82        627.53        22.03 o
   4  -3   6         54.97         42.79        10.97 o
   5  -3   6         40.31         28.94        34.12 o
   6  -3   6        244.87        270.71        46.00 o
   7  -3   6          3.86          0.00        39.17 o
   8  -3   6         12.69         35.53        46.84 o
  -8  -2   6          0.84          0.00         9.29 o
  -7  -2   6         52.60         33.92        14.13 o
  -6  -2   6        108.49        117.83        20.84 o
  -5  -2   6        291.21        320.62        37.15 o
  -4  -2   6        251.28        243.29        17.39 o
  -3  -2   6        181.41        254.25        20.55 o
  -2  -2   6        490.16        517.34        17.75 o
  -1  -2   6       2773.71       2608.62        61.17 o
   0  -2   6       1961.05       1890.08        37.96 o
   1  -2   6       2217.78       2211.01        40.81 o
   2  -2   6        132.66         98.09         8.17 o
   3  -2   6       1312.95       1223.18        38.51 o
   4  -2   6        222.13        205.96        17.47 o
   5  -2   6          6.37          0.00        17.66 o
   6  -2   6        248.68        381.49        86.41 o
   7  -2   6         27.90         25.04        42.40 o
   8  -2   6          0.59         17.36        45.63 o
  -8  -1   6        137.05        200.69        29.07 o
  -7  -1   6        169.24        153.85        25.04 o
  -6  -1   6         16.91         21.78        12.06 o
  -5  -1   6        108.83        108.14        19.73 o
  -4  -1   6        212.33        204.95        30.89 o
  -3  -1   6        374.00        376.11        20.31 o
  -2  -1   6         22.30         32.66         7.84 o
  -1  -1   6       2373.06       2400.15        44.68 o
   0  -1   6       3992.36       3883.31        69.82 o
   1  -1   6        315.66        320.47        13.47 o
   2  -1   6         10.67         17.67         4.77 o
   3  -1   6         83.56         93.35         9.04 o
   4  -1   6         94.21         71.85        12.61 o
   5  -1   6          4.33          4.02        16.59 o
   6  -1   6          3.95          0.00        41.79 o
   7  -1   6        348.59        297.91        50.25 o
  -8   0   6          1.14          8.08        12.11 o
  -7   0   6          8.53          0.00        10.10 o
  -6   0   6         11.82         41.69        13.02 o
  -5   0   6         60.46         58.91        15.58 o
  -4   0   6         27.70         31.01         6.54 o
  -3   0   6        129.31        130.54        12.30 o
  -2   0   6        717.09        717.93        20.06 o
  -1   0   6       2809.40       2718.65        54.96 o
   0   0   6       1252.04       1330.02        29.93 o
   1   0   6       2037.15       1952.76        36.67 o
   2   0   6       1495.92       1588.18        32.85 o
   3   0   6        290.21        252.56        13.13 o
   4   0   6          2.07          0.00         6.09 o
   5   0   6          4.87          1.27         9.22 o
   6   0   6         93.23        149.41        42.80 o
   7   0   6         19.94         32.71        31.50 o
  -8   1   6        107.03        128.41        25.04 o
  -7   1   6        328.63        361.40        40.38 o
  -6   1   6        864.54        933.19        61.78 o
  -5   1   6         71.80         53.31        15.23 o
  -4   1   6        200.98        222.01        13.73 o
  -3   1   6        546.60        443.24        40.78 o
  -2   1   6       1525.19       1485.22        33.14 o
  -1   1   6       1093.24       1038.29        23.83 o
   0   1   6         21.03         27.17         5.71 o
   1   1   6       3734.02       3973.22        68.76 o
   2   1   6        244.20        258.77        12.28 o
   3   1   6        698.82        704.16        25.56 o
   4   1   6        100.74         88.79        11.99 o
   5   1   6        288.95        265.90        33.63 o
   6   1   6         87.64        113.97        34.66 o
   7   1   6         90.99         97.39        32.01 o
   8   1   6        133.82        150.22        75.92 o
  -8   2   6         17.64         28.67        15.75 o
  -7   2   6         80.98         70.67        19.79 o
  -6   2   6        634.50        657.39        51.69 o
  -5   2   6         54.81         34.13        37.96 o
  -4   2   6        339.37        325.57        23.49 o
  -3   2   6          3.39          0.00         5.66 o
  -2   2   6       1115.72       1185.92        28.80 o
  -1   2   6        137.13        127.83         8.43 o
   0   2   6       3764.94       3824.30        71.09 o
   1   2   6       1592.53       1596.69        38.07 o
   2   2   6         35.91         43.81         6.59 o
   3   2   6        358.87        361.29        14.39 o
   4   2   6        212.29        194.66        20.48 o
   5   2   6        754.36        831.86        49.95 o
   6   2   6        276.01        274.42        39.89 o
   7   2   6          0.29          9.92        21.18 o
   8   2   6         79.92         33.37        53.10 o
  -8   3   6         46.79         26.65        18.98 o
  -7   3   6        104.96         96.11        24.63 o
  -6   3   6         38.42         27.86        14.94 o
  -5   3   6         25.13         16.15        12.92 o
  -4   3   6       1056.86       1065.11        46.00 o
  -3   3   6       1251.37       1191.76        40.26 o
  -2   3   6        194.90        210.85        12.05 o
  -1   3   6        663.77        672.81        19.01 o
   0   3   6         14.42         30.78         5.91 o
   1   3   6       3690.41       3577.86        72.25 o
   2   3   6        140.12        126.00         9.81 o
   3   3   6       1348.20       1320.86        33.23 o
   4   3   6         75.72         74.91         8.77 o
   5   3   6        715.93        736.60        79.14 o
   6   3   6        271.55        200.12        31.81 o
   7   3   6        277.56        289.08        48.24 o
   8   3   6         16.82         36.85        28.74 o
  -7   4   6        146.07        150.62        31.50 o
  -6   4   6         99.98         49.67        19.79 o
  -5   4   6         18.31         41.19        18.58 o
  -4   4   6        277.07        274.64        33.99 o
  -3   4   6        229.17        225.14        23.10 o
  -2   4   6        148.10        143.81        19.65 o
  -1   4   6       2565.64       2573.83        47.21 o
   0   4   6         14.33          9.32         7.56 o
   1   4   6      10896.17      11163.91       211.53 o
   2   4   6        170.14        181.40        12.52 o
   3   4   6       1412.94       1341.23        48.17 o
   4   4   6        122.25        117.64        10.10 o
   5   4   6       2241.85       2350.94        92.32 o
   6   4   6        183.18        240.56        45.05 o
   7   4   6          2.58         24.85        20.70 o
   8   4   6         44.29          1.29        24.88 o
  -7   5   6         44.78         58.15        24.63 o
  -6   5   6         52.28         28.27        18.58 o
  -5   5   6          1.17         17.77        16.15 o
  -4   5   6        296.85        284.28        42.00 o
  -3   5   6        662.82        710.19        42.12 o
  -2   5   6         12.49         27.47         7.39 o
  -1   5   6       1039.62       1010.18        26.23 o
   0   5   6        491.09        524.25        26.69 o
   1   5   6       1841.77       1959.67        48.85 o
   2   5   6         89.63         66.56        10.23 o
   3   5   6        414.33        401.40        19.07 o
   4   5   6          0.62          0.00         9.74 o
   5   5   6        326.12        352.46        48.61 o
   6   5   6          2.21          0.00        16.01 o
   7   5   6          0.15          0.00        13.69 o
   8   5   6         60.98        105.39        65.42 o
  -7   6   6        222.82        205.94        42.40 o
  -6   6   6         75.26         87.63        28.67 o
  -5   6   6        336.84        311.74        46.84 o
  -4   6   6        100.38        115.08        29.48 o
  -3   6   6          6.59          6.42         5.99 o
  -2   6   6        710.59        637.60        26.96 o
  -1   6   6          8.75         15.82         6.83 o
   0   6   6         53.00         47.74         8.63 o
   1   6   6       1167.62       1122.51        33.13 o
   2   6   6        224.87        264.98        19.77 o
   3   6   6          1.43         10.51         6.26 o
   4   6   6        527.31        537.05        33.38 o
   5   6   6          2.55          1.55        20.87 o
   6   6   6         60.45         71.33        24.48 o
   7   6   6         21.63         43.12        24.80 o
   8   6   6          8.21         53.71        50.07 o
  -7   7   6         67.49         65.82        31.50 o
  -6   7   6        934.64       1119.75        94.09 o
  -5   7   6        400.49        419.15        58.96 o
  -4   7   6         36.85         38.77        23.82 o
  -3   7   6        243.06        206.59        24.80 o
  -2   7   6       1080.27       1058.83        42.90 o
  -1   7   6       4883.54       4968.98        93.32 o
   0   7   6        147.98        155.96        13.94 o
   1   7   6        181.94        178.73        17.11 o
   2   7   6        328.50        318.68        22.18 o
   3   7   6        801.69        741.81        31.07 o
   4   7   6        165.75        214.20        23.35 o
   5   7   6       1522.81       1554.80        41.31 o
   6   7   6        726.82        643.23       106.40 o
   7   7   6        305.21        383.61        96.51 o
   8   7   6         17.30         12.52        47.25 o
  -6   8   6        144.34        123.56        37.55 o
  -5   8   6        286.31        260.86        49.26 o
  -4   8   6        186.36        232.19        46.03 o
  -3   8   6         70.09         76.92        12.96 o
  -2   8   6          3.65          2.05         5.92 o
  -1   8   6         73.23         74.90        10.80 o
   0   8   6        111.12         91.35        14.98 o
   1   8   6        603.57        576.66        31.06 o
   2   8   6         18.04          7.27         9.31 o
   3   8   6        153.17        143.92        15.81 o
   4   8   6        201.44        207.84        24.36 o
   5   8   6        133.88        137.76        13.04 o
   6   8   6          0.00          0.00        15.27 o
   7   8   6        448.49        459.93       104.59 o
   8   8   6         49.00         35.94        52.09 o
  -6   9   6         76.94         35.13        27.46 o
  -5   9   6         30.15         31.50        27.05 o
  -4   9   6        162.71        153.04        41.19 o
  -3   9   6         18.99          2.53        12.01 o
  -2   9   6        304.56        312.91        17.17 o
  -1   9   6        111.24        118.36        15.02 o
   0   9   6       1305.95       1482.54        42.33 o
   1   9   6        195.66        222.47        21.06 o
   2   9   6        620.60        657.74        32.39 o
   3   9   6         13.59          2.53        15.23 o
   4   9   6         19.01         21.89        16.69 o
   5   9   6         24.65         31.59        21.53 o
   6   9   6         48.97          6.06        48.05 o
   7   9   6         16.05        104.99        64.61 o
   8   9   6          3.21          0.00        43.61 o
  -5  10   6         60.86         64.61        36.75 o
  -4  10   6        752.16        727.66        92.47 o
  -3  10   6         89.15         95.00        20.83 o
  -2  10   6       2219.22       2320.61        74.04 o
  -1  10   6          5.70          5.51        10.10 o
   0  10   6       3102.12       3208.09        71.34 o
   1  10   6         96.69         86.56        15.16 o
   2  10   6       1148.68       1094.57        51.98 o
   3  10   6        288.32        295.93        26.28 o
   4  10   6        808.28        836.86        51.93 o
   5  10   6         31.38         18.41        12.58 o
   6  10   6        107.73         12.11        42.80 o
   7  10   6         20.90         10.10        47.65 o
   8  10   6         24.62         73.90        60.57 o
  -5  11   6         28.57          5.25        25.84 o
  -4  11   6         89.86         60.97        35.53 o
  -3  11   6         10.52          2.08        23.02 o
  -2  11   6        300.14        269.84        22.06 o
  -1  11   6        420.51        469.47        34.96 o
   0  11   6         20.55         41.44        13.37 o
   1  11   6        256.71        256.67        23.72 o
   2  11   6        539.02        582.30        37.54 o
   3  11   6          0.04          0.00        10.36 o
   4  11   6         16.27          9.26        12.76 o
   5  11   6         57.90         63.74        21.86 o
   6  11   6         21.45         59.36        55.73 o
   7  11   6        292.98        256.01        85.61 o
  -4  12   6         25.03         47.65        37.15 o
  -3  12   6         10.49          0.00        27.05 o
  -2  12   6          0.33          0.00        20.06 o
  -1  12   6        661.65        608.76        37.69 o
   0  12   6        138.61        136.94        19.27 o
   1  12   6       2245.47       2354.61        74.29 o
   2  12   6          1.80          1.07        14.73 o
   3  12   6       1065.42       1083.31        65.06 o
   4  12   6          8.01         27.09        20.69 o
   5  12   6         34.46         70.28        22.27 o
   6  12   6         68.47         98.07        22.01 o
   7  12   6         48.31         23.82        53.30 o
  -4  13   6         44.28         29.88        38.77 o
  -3  13   6          8.51         20.56        18.23 o
  -2  13   6          3.23          0.00        10.53 o
  -1  13   6         14.61          1.77        19.95 o
   0  13   6        103.06         77.51        20.17 o
   1  13   6        129.01         87.53        22.79 o
   2  13   6        927.77        983.81        92.46 o
   3  13   6          0.94          6.37        15.44 o
   4  13   6         38.07         21.98        19.61 o
   5  13   6         12.74          5.61        17.05 o
   6  13   6         69.09         87.89        43.01 o
   7  13   6        280.32        241.07        94.89 o
  -3  14   6        181.87        177.30        33.54 o
  -2  14   6        176.52        188.80        56.73 o
  -1  14   6         43.09         51.21        45.63 o
   0  14   6          5.89          0.00        15.14 o
   1  14   6         14.98          1.35        17.36 o
   2  14   6        372.06        306.14        41.09 o
   3  14   6         17.81         34.72        19.00 o
   4  14   6          0.63          0.00        17.32 o
   5  14   6         43.26         58.84        47.04 o
   6  14   6          6.26         18.93        20.59 o
  -2  15   6          0.65          4.01        21.21 o
  -1  15   6        198.87        229.98        98.12 o
   0  15   6         60.69         83.18        28.92 o
   1  15   6        248.73        250.49        40.87 o
   2  15   6         53.63         81.56        35.33 o
   3  15   6        101.76        102.48        29.29 o
   4  15   6         29.69         58.58        27.88 o
   5  15   6         28.20         33.97        22.81 o
   6  15   6          0.36          0.00        13.79 o
  -1  16   6         31.81         63.40        32.30 o
   0  16   6        423.87        337.18        63.40 o
   1  16   6        101.27        128.15        33.61 o
   2  16   6        258.32        329.72        46.61 o
   3  16   6         48.62         78.94        27.11 o
   4  16   6        379.71        412.80        57.20 o
   5  16   6          0.64          5.94        20.10 o
   0  17   6        194.06        175.65        50.88 o
   1  17   6         17.50          3.88        33.72 o
   2  17   6         54.39         79.66        29.48 o
   3  17   6         13.27         68.65        39.17 o
   4  17   6         23.83         12.92        23.82 o
  -2 -17   7         15.33         69.22        29.53 o
  -4 -16   7         92.96         94.23        25.43 o
  -3 -16   7         26.91         29.07        25.04 o
  -2 -16   7        443.96        548.04       156.47 o
  -1 -16   7          0.22          7.99        19.53 o
   0 -16   7        117.43         78.87        30.40 o
   1 -16   7          0.04          0.00        42.40 o
  -5 -15   7         12.65         39.55        17.98 o
  -4 -15   7        201.54        228.39        72.48 o
  -3 -15   7        617.62        474.37        99.94 o
  -2 -15   7         55.04         35.44        23.90 o
  -1 -15   7          1.87          0.00        25.69 o
   0 -15   7        319.64        332.43        40.44 o
   1 -15   7         25.69          2.42        43.61 o
   2 -15   7         78.93         64.87        67.23 o
  -6 -14   7        104.86        139.72        47.65 o
  -5 -14   7         40.49         42.30        16.09 o
  -4 -14   7        288.27        254.18        35.12 o
  -3 -14   7          2.21          0.00        19.58 o
  -2 -14   7        317.16        402.51        46.27 o
  -1 -14   7          0.02          6.08        14.88 o
   0 -14   7        100.02         81.44        27.35 o
   1 -14   7        343.01        327.80        63.04 o
   2 -14   7          7.56          4.76        18.77 o
   3 -14   7        207.55        165.65        63.60 o
  -6 -13   7          0.15          0.00        26.65 o
  -5 -13   7         60.45         43.75        52.70 o
  -4 -13   7          1.54          0.00         9.84 o
  -3 -13   7        907.33        984.48        63.79 o
  -2 -13   7          1.68          0.00        10.91 o
  -1 -13   7        162.56        113.04        25.32 o
   0 -13   7         79.71         64.93        20.20 o
   1 -13   7        120.84         94.62        24.75 o
   2 -13   7        220.02        182.66        33.49 o
   3 -13   7          0.26         23.96        32.74 o
   4 -13   7         22.74         14.98        30.37 o
  -7 -12   7         15.39         73.90        40.78 o
  -6 -12   7         18.46          0.00        22.61 o
  -5 -12   7         69.16         64.23        35.33 o
  -4 -12   7         40.52         51.46        14.48 o
  -3 -12   7        695.24        760.73        49.62 o
  -2 -12   7         69.64         37.22        14.80 o
  -1 -12   7          0.06          1.99        11.36 o
   0 -12   7         83.13         82.79        15.37 o
   1 -12   7         82.47         82.66        17.26 o
   2 -12   7         23.67          0.00        16.26 o
   3 -12   7         51.90         24.95        33.96 o
   4 -12   7          5.78         27.55        28.57 o
  -7 -11   7         58.86         65.82        33.92 o
  -6 -11   7         24.35         35.94        29.48 o
  -5 -11   7        124.39        109.44        24.63 o
  -4 -11   7         12.50          0.00         9.87 o
  -3 -11   7        325.67        359.08        33.44 o
  -2 -11   7         80.04         84.89        19.55 o
  -1 -11   7        402.38        424.82        26.63 o
   0 -11   7        232.18        234.79        20.48 o
   1 -11   7        923.38        886.81        45.68 o
   2 -11   7         46.21         44.53        18.34 o
   3 -11   7        212.55        222.54        43.39 o
   4 -11   7          8.65          0.00        23.25 o
   5 -11   7        284.08        417.53       117.91 o
  -7 -10   7        181.21        270.95        56.13 o
  -6 -10   7          3.98         25.84        26.25 o
  -5 -10   7       1462.32       1469.54        42.83 o
  -4 -10   7          6.08         13.24        10.54 o
  -3 -10   7        898.11        842.37        45.07 o
  -2 -10   7        401.04        453.80        24.28 o
  -1 -10   7       1461.55       1519.66        38.69 o
   0 -10   7       1072.71       1084.63        32.54 o
   1 -10   7        204.35        215.51        22.08 o
   2 -10   7         21.63          1.63        13.56 o
   3 -10   7        166.36        106.63        27.51 o
   4 -10   7         15.58         41.84        26.47 o
   5 -10   7         23.62         22.61        54.92 o
  -8  -9   7         13.90          8.08        21.00 o
  -7  -9   7          9.86          0.40        20.59 o
  -6  -9   7        395.67        350.91        60.97 o
  -5  -9   7        536.17        519.70        72.28 o
  -4  -9   7         16.26         38.67        18.58 o
  -3  -9   7       1121.44       1080.15        36.09 o
  -2  -9   7         91.71        110.78        12.26 o
  -1  -9   7       2989.71       2847.68        52.68 o
   0  -9   7         20.03         12.86         9.06 o
   1  -9   7        127.22        123.45        17.12 o
   2  -9   7         26.45         30.46        15.61 o
   3  -9   7        909.82       1016.33        85.46 o
   4  -9   7        489.78        409.22        41.73 o
   5  -9   7         55.85         45.63        52.09 o
   6  -9   7          0.16          0.00        35.13 o
  -8  -8   7          0.36         11.31        18.58 o
  -7  -8   7         92.33         73.90        30.69 o
  -6  -8   7        150.36        116.30        36.75 o
  -5  -8   7        532.59        464.78        65.01 o
  -4  -8   7         64.03         55.53        12.81 o
  -3  -8   7         80.90         75.61        11.77 o
  -2  -8   7         79.48         54.31         9.56 o
  -1  -8   7          2.43          0.89         6.44 o
   0  -8   7       2202.91       2045.18        43.86 o
   1  -8   7        895.30        935.74        30.93 o
   2  -8   7        123.68        144.80        20.56 o
   3  -8   7        961.80       1006.42        67.02 o
   4  -8   7        427.44        499.65        44.25 o
   5  -8   7        126.60          3.23        42.80 o
   6  -8   7         12.17         65.42        49.67 o
  -8  -7   7         35.18         37.55        24.23 o
  -7  -7   7        249.82        221.69        44.82 o
  -6  -7   7        138.67        102.16        30.69 o
  -5  -7   7        201.46        225.73        43.61 o
  -4  -7   7          1.68          0.00         4.43 o
  -3  -7   7         53.99         59.26        17.38 o
  -2  -7   7        126.98        124.09        18.87 o
  -1  -7   7       2494.37       2550.46        46.66 o
   0  -7   7       1397.26       1305.55        31.99 o
   1  -7   7        387.83        384.59        19.76 o
   2  -7   7          1.14          6.83         7.92 o
   3  -7   7       1735.72       1771.59        50.15 o
   4  -7   7       1201.33       1206.23        83.58 o
   5  -7   7          0.70          0.00        35.53 o
   6  -7   7         11.87         29.88        46.03 o
  -8  -6   7         68.96         37.96        22.21 o
  -7  -6   7        125.85         90.45        28.67 o
  -6  -6   7        517.29        486.99        60.97 o
  -5  -6   7         14.76          0.00        13.33 o
  -4  -6   7         37.25         33.81         9.24 o
  -3  -6   7          1.50          3.19         4.67 o
  -2  -6   7          3.64          0.00         5.06 o
  -1  -6   7        448.26        481.96        19.54 o
   0  -6   7       8432.83       8414.92       130.51 o
   1  -6   7        214.89        195.76        14.07 o
   2  -6   7        718.76        700.45        36.65 o
   3  -6   7        125.61        143.84        29.24 o
   4  -6   7       1573.00       1566.05        53.68 o
   5  -6   7         27.30          3.30        20.83 o
   6  -6   7         82.28          4.04        44.42 o
   7  -6   7          0.33          0.00        36.75 o
  -8  -5   7          9.99         16.15        16.56 o
  -7  -5   7          7.60         14.94        14.94 o
  -6  -5   7         40.26         85.20        25.44 o
  -5  -5   7          2.82          0.00        12.92 o
  -4  -5   7        465.63        454.01        74.30 o
  -3  -5   7        221.43        185.77        32.79 o
  -2  -5   7       1116.35       1124.37        27.41 o
  -1  -5   7          0.10          0.00         5.38 o
   0  -5   7       2956.39       2941.35        53.68 o
   1  -5   7       2096.54       2260.62        47.26 o
   2  -5   7       2143.72       2269.01        47.94 o
   3  -5   7         46.25         54.89        14.35 o
   4  -5   7         54.30         67.54        18.83 o
   5  -5   7        699.93        657.13        71.02 o
   6  -5   7        136.54        168.79        72.28 o
   7  -5   7         60.76          4.04        46.03 o
  -8  -4   7        115.14        132.45        28.27 o
  -7  -4   7        379.33        334.75        45.23 o
  -6  -4   7        468.86        446.61        52.90 o
  -5  -4   7          3.10         19.23        11.79 o
  -4  -4   7        494.25        453.59        65.21 o
  -3  -4   7        911.03        881.47        69.38 o
  -2  -4   7       4854.10       4910.08        79.59 o
  -1  -4   7         35.39         27.70         8.83 o
   0  -4   7       1121.86       1192.59        28.38 o
   1  -4   7        534.12        615.53        20.18 o
   2  -4   7        327.90        343.22        16.53 o
   3  -4   7          3.66          5.08         6.25 o
   4  -4   7        335.35        331.08        34.52 o
   5  -4   7        185.13        241.35        48.86 o
   6  -4   7         32.50         10.90        42.80 o
   7  -4   7         74.25         69.45        59.76 o
  -8  -3   7         91.93         44.82        18.98 o
  -7  -3   7         59.76         76.32        22.21 o
  -6  -3   7        305.26        301.92        68.24 o
  -5  -3   7         39.69         50.07        20.19 o
  -4  -3   7        120.28        117.50        23.38 o
  -3  -3   7       1353.18       1447.96        66.44 o
  -2  -3   7        877.52        936.38        26.54 o
  -1  -3   7        303.62        259.79        14.41 o
   0  -3   7        224.06        286.55        16.03 o
   1  -3   7        614.23        523.92        18.74 o
   2  -3   7         51.44         51.02         7.37 o
   3  -3   7        729.50        717.25        22.80 o
   4  -3   7       1135.97       1112.62        33.01 o
   5  -3   7          5.69         18.97        20.72 o
   6  -3   7          8.53         21.93        24.78 o
   7  -3   7         60.51        147.79        73.09 o
  -8  -2   7          0.01          2.83        12.11 o
  -7  -2   7         72.92        104.59        23.42 o
  -6  -2   7          5.82          5.65        12.11 o
  -5  -2   7          3.96          4.04        12.92 o
  -4  -2   7        165.73        187.78        23.91 o
  -3  -2   7       2003.25       2024.60        45.89 o
  -2  -2   7       2836.79       2966.07        59.59 o
  -1  -2   7       1536.81       1474.19        36.86 o
   0  -2   7        731.28        769.84        29.47 o
   1  -2   7        379.05        393.12        16.02 o
   2  -2   7       1037.65       1095.49        27.00 o
   3  -2   7        228.25        226.87        14.48 o
   4  -2   7        742.87        739.93        27.21 o
   5  -2   7          5.23         29.14        23.36 o
   6  -2   7        142.28        131.59        36.62 o
   7  -2   7        122.00        138.50        72.28 o
  -8  -1   7          2.60         23.42        13.73 o
  -7  -1   7          0.82          0.00        10.90 o
  -6  -1   7        402.93        390.08        42.80 o
  -5  -1   7          1.18         11.78        10.81 o
  -4  -1   7         14.42         20.00        10.30 o
  -3  -1   7       2401.69       2624.78       100.90 o
  -2  -1   7       1269.37       1261.03        30.48 o
  -1  -1   7        139.70        114.76         9.37 o
   0  -1   7        599.67        601.12        33.81 o
   1  -1   7       1293.40       1261.89        28.59 o
   2  -1   7         33.92         33.58         6.18 o
   3  -1   7        779.89        810.12        25.58 o
   4  -1   7         43.81         58.15         7.37 o
   5  -1   7        235.07        141.60        31.92 o
   6  -1   7        430.71        477.39        61.38 o
  -8   0   7         17.78         29.48        16.56 o
  -7   0   7         31.16         35.53        16.15 o
  -6   0   7         71.99         58.96        18.58 o
  -5   0   7         41.72         50.00        17.01 o
  -4   0   7       1103.28       1068.40        47.64 o
  -3   0   7       1252.53       1404.28        96.95 o
  -2   0   7        191.79        190.54         9.45 o
  -1   0   7       4119.64       4068.40        75.50 o
   0   0   7        483.83        472.94        17.82 o
   1   0   7       2255.36       2307.04        45.78 o
   2   0   7         16.57          0.00         4.30 o
   3   0   7        997.78       1020.77        29.05 o
   4   0   7        309.54        334.35        14.81 o
   5   0   7        621.22        525.89        62.06 o
   6   0   7        270.28        312.54        60.97 o
   7   0   7          5.19         12.52        30.69 o
   8   0   7        104.90        111.45        75.92 o
  -8   1   7          0.55          0.00        12.11 o
  -7   1   7        323.29        326.68        40.78 o
  -6   1   7         50.08         18.17        14.54 o
  -5   1   7        208.51        204.20        28.54 o
  -4   1   7         63.69         25.13        13.44 o
  -3   1   7       2503.39       2529.58        71.09 o
  -2   1   7        108.67        100.02        13.09 o
  -1   1   7        111.92        111.48        12.35 o
   0   1   7       3457.66       3566.09        66.74 o
   1   1   7        265.72        249.67        13.70 o
   2   1   7        794.85        761.29        27.98 o
   3   1   7       1808.94       1899.91        45.65 o
   4   1   7          3.63          0.96         8.34 o
   5   1   7        503.89        487.76        57.86 o
   6   1   7        389.67        663.92        73.13 o
   7   1   7          8.81          0.00        18.38 o
   8   1   7         14.01          0.00        46.84 o
  -8   2   7         49.65         94.09        25.44 o
  -7   2   7          0.13          4.44        12.11 o
  -6   2   7         32.39         17.36        14.94 o
  -5   2   7          5.92         13.73        12.52 o
  -4   2   7        674.38        649.76        37.55 o
  -3   2   7          2.04          1.21        15.80 o
  -2   2   7        550.71        554.23        19.89 o
  -1   2   7          5.24          0.18         4.67 o
   0   2   7        973.25       1010.01        26.96 o
   1   2   7       2619.83       2755.95        54.23 o
   2   2   7       1778.22       1842.20        42.91 o
   3   2   7       2227.30       2244.24        53.92 o
   4   2   7       1323.87       1329.93        32.30 o
   5   2   7         88.03         95.46        26.56 o
   6   2   7         92.54         91.46        27.05 o
   7   2   7         87.77        161.42        58.96 o
   8   2   7         13.95         55.32        58.55 o
  -7   3   7         24.67         13.73        14.13 o
  -6   3   7          5.24          4.44        13.33 o
  -5   3   7        144.23        117.51        25.84 o
  -4   3   7        546.33        502.87        35.70 o
  -3   3   7         19.65          2.55        10.33 o
  -2   3   7        362.05        414.54        14.60 o
  -1   3   7        331.18        394.22        18.75 o
   0   3   7       4313.43       4266.53        80.32 o
   1   3   7         73.36         74.68        10.93 o
   2   3   7       2306.49       2397.50        52.10 o
   3   3   7        153.76        150.91        11.35 o
   4   3   7        385.97        368.37        17.87 o
   5   3   7        149.35        142.30        27.35 o
   6   3   7        144.41         98.28        27.88 o
   7   3   7         22.32          0.00        30.69 o
   8   3   7          8.58          0.00        54.51 o
  -7   4   7         15.81          1.21        14.54 o
  -6   4   7        209.60        172.02        34.32 o
  -5   4   7         31.73         37.15        18.17 o
  -4   4   7       1170.59       1133.48        79.15 o
  -3   4   7        160.03        191.75        44.15 o
  -2   4   7        196.19        213.02         9.69 o
  -1   4   7       1440.26       1460.43        42.17 o
   0   4   7        928.46       1037.07        28.08 o
   1   4   7       1493.56       1526.46        40.18 o
   2   4   7          7.86          1.67         5.90 o
   3   4   7        219.37        220.54        15.77 o
   4   4   7         19.76         14.60         6.72 o
   5   4   7          1.91         13.33        18.13 o
   6   4   7        221.62        187.27        61.94 o
   7   4   7          6.89         26.66        24.61 o
   8   4   7         13.99          0.74        25.71 o
  -7   5   7         18.23          0.00        16.56 o
  -6   5   7        186.79        186.96        37.96 o
  -5   5   7        295.30        234.21        40.38 o
  -4   5   7         30.19          0.00        13.33 o
  -3   5   7         50.33         46.13         7.38 o
  -2   5   7        132.08        146.82         9.04 o
  -1   5   7         28.91         29.41         7.88 o
   0   5   7         66.43         54.12         9.17 o
   1   5   7        419.68        515.97        27.75 o
   2   5   7         18.39         25.29         7.66 o
   3   5   7       1238.65       1214.78        35.24 o
   4   5   7          5.22          5.37        13.17 o
   5   5   7       1671.49       1600.94       100.48 o
   6   5   7        318.85        270.32        35.44 o
   7   5   7        277.46        192.54        36.55 o
   8   5   7        468.03        425.61       113.47 o
  -7   6   7          0.01          0.00        16.96 o
  -6   6   7        245.94        252.78        47.25 o
  -5   6   7        349.22        320.22        48.05 o
  -4   6   7       1888.23       1936.24       123.56 o
  -3   6   7        268.06        264.87        17.11 o
  -2   6   7       1048.84       1093.89        27.73 o
  -1   6   7         25.80          9.07         8.07 o
   0   6   7        525.80        573.92        24.65 o
   1   6   7       1116.45       1159.43        35.71 o
   2   6   7        306.45        326.92        26.37 o
   3   6   7        132.72        126.72        14.58 o
   4   6   7          2.07          7.20        12.08 o
   5   6   7        242.32        229.29        20.80 o
   6   6   7        432.55        446.84       125.20 o
   7   6   7         97.52         81.74        33.31 o
   8   6   7         34.69         15.75        53.30 o
  -6   7   7        115.82         86.01        31.09 o
  -5   7   7        609.99        700.60        80.36 o
  -4   7   7         67.89         67.44        26.65 o
  -3   7   7        192.24        181.81        17.46 o
  -2   7   7       1097.82       1162.80        33.04 o
  -1   7   7        433.64        504.20        25.47 o
   0   7   7        889.07        897.11        31.21 o
   1   7   7        163.31        136.33        14.29 o
   2   7   7       2960.65       3056.29        80.30 o
   3   7   7       1360.37       1337.21        52.97 o
   4   7   7        178.69        148.99        27.68 o
   5   7   7        511.94        544.93        23.24 o
   6   7   7        542.90        440.71        55.48 o
   7   7   7        103.21         86.01        63.80 o
   8   7   7         30.06         35.53        55.32 o
  -6   8   7         56.10         98.12        35.94 o
  -5   8   7        104.89        106.60        34.32 o
  -4   8   7         66.41         76.32        31.09 o
  -3   8   7        454.35        478.16        29.99 o
  -2   8   7        538.35        636.78        49.78 o
  -1   8   7        779.08        815.13        33.88 o
   0   8   7        355.93        328.23        20.88 o
   1   8   7       1145.48       1083.11        51.53 o
   2   8   7        116.41        126.66        16.84 o
   3   8   7        848.95        917.34        47.15 o
   4   8   7         77.44         75.07        22.44 o
   5   8   7        275.36        273.63        26.70 o
   6   8   7        215.61        215.43        40.24 o
   7   8   7        107.50        123.16        68.24 o
   8   8   7          0.30          0.00        39.98 o
  -6   9   7         14.25          1.21        23.42 o
  -5   9   7        428.76        454.68        72.28 o
  -4   9   7         10.69          8.08        23.42 o
  -3   9   7        734.76        819.87        48.51 o
  -2   9   7         99.28        103.43        13.47 o
  -1   9   7        755.00        782.92        35.57 o
   0   9   7         65.27         51.58        13.76 o
   1   9   7        164.06        130.21        14.95 o
   2   9   7        748.78        739.58        37.90 o
   3   9   7        682.56        762.55        42.62 o
   4   9   7        165.50        134.65        55.72 o
   5   9   7          6.99          4.96        11.46 o
   6   9   7         41.29         73.49        60.57 o
   7   9   7          0.25          0.00        47.65 o
   8   9   7          4.15          3.63        49.26 o
  -5  10   7         42.11          0.00        22.21 o
  -4  10   7        111.97         25.84        26.65 o
  -3  10   7        122.50         90.87        20.05 o
  -2  10   7        159.97        133.58        16.01 o
  -1  10   7        339.22        324.26        23.86 o
   0  10   7         53.71         48.77        13.10 o
   1  10   7         12.23          0.37        10.81 o
   2  10   7         30.43         55.66        15.48 o
   3  10   7         38.68         37.94        14.37 o
   4  10   7         16.24          8.95        14.45 o
   5  10   7         14.90          0.00        18.18 o
   6  10   7        288.62        436.92       109.03 o
   7  10   7          6.85          6.86        45.23 o
   8  10   7         24.91          6.46        48.86 o
  -5  11   7         61.80         72.68        39.57 o
  -4  11   7         40.20         27.05        30.69 o
  -3  11   7         92.11        116.30        23.45 o
  -2  11   7        424.08        440.69        65.07 o
  -1  11   7         11.71         12.15        21.63 o
   0  11   7       1596.96       1509.50        53.56 o
   1  11   7          4.56          7.93        11.14 o
   2  11   7       1333.83       1421.19        66.33 o
   3  11   7        586.27        676.91        45.67 o
   4  11   7        243.81        170.29        26.94 o
   5  11   7         33.30         66.06        22.01 o
   6  11   7         26.17         33.14        11.86 o
   7  11   7         16.94         19.38        51.69 o
  -4  12   7         27.01         19.38        33.52 o
  -3  12   7        118.24        114.69        26.85 o
  -2  12   7         15.17         13.58        22.97 o
  -1  12   7         27.75         42.31        14.84 o
   0  12   7        247.00        241.78        33.38 o
   1  12   7          4.50          0.00        11.19 o
   2  12   7          6.67          7.53        21.06 o
   3  12   7         61.65         62.67        20.31 o
   4  12   7          3.02         21.73        50.27 o
   5  12   7          8.13          0.00        15.93 o
   6  12   7         69.00         67.51        19.79 o
   7  12   7         27.96         82.78        65.82 o
  -4  13   7          3.14         29.88        34.73 o
  -3  13   7         10.33         17.04        21.20 o
  -2  13   7          2.15          0.00        34.53 o
  -1  13   7        122.22         94.39        24.72 o
   0  13   7       1451.50       1568.94        71.69 o
   1  13   7        285.08        296.56        32.16 o
   2  13   7       1017.45       1168.43        65.36 o
   3  13   7          1.61          0.00        16.91 o
   4  13   7        261.57        355.42        50.25 o
   5  13   7         14.14          0.00        25.64 o
   6  13   7          9.06          0.00        19.99 o
   7  13   7         43.91          0.00        52.09 o
  -3  14   7          2.32          0.00        26.45 o
  -2  14   7          2.39         21.54        19.65 o
  -1  14   7         39.49         25.23        19.95 o
   0  14   7        417.59        410.72        38.53 o
   1  14   7          0.28          0.00        45.23 o
   2  14   7         11.58         27.18        49.47 o
   3  14   7        110.94         97.66        41.67 o
   4  14   7        513.77        563.13        64.32 o
   5  14   7          1.00          0.00        43.21 o
   6  14   7         42.79         41.59        19.96 o
  -2  15   7          2.60          5.82        23.22 o
  -1  15   7          2.11         12.17        21.25 o
   0  15   7        609.20        491.83        71.07 o
   1  15   7        702.92        752.27        97.92 o
   2  15   7         64.02         81.35        28.67 o
   3  15   7          0.01          0.00        17.24 o
   4  15   7        224.55        235.90        93.68 o
   5  15   7          0.09          0.00        14.43 o
  -1  16   7          6.21         49.26        30.29 o
   0  16   7         15.15          0.00        25.04 o
   1  16   7         24.70          8.10        22.48 o
   2  16   7         22.25         58.18        26.84 o
   3  16   7          0.20          0.00        18.17 o
   4  16   7         55.12         37.55        30.69 o
   5  16   7          1.29        126.79        79.55 o
   1  17   7         65.24         14.78        24.19 o
   2  17   7         19.28         38.14        26.10 o
   3  17   7         18.05          7.41        23.12 o
  -3 -16   8         79.21         70.67        29.88 o
  -2 -16   8         32.50         26.65        21.20 o
  -1 -16   8          0.01          0.00        26.45 o
   0 -16   8          0.23          0.00        23.01 o
  -5 -15   8         59.40         61.34        37.76 o
  -4 -15   8         15.98          0.00        10.84 o
  -3 -15   8         15.83         25.04        23.42 o
  -2 -15   8        318.02        283.85        42.73 o
  -1 -15   8         94.01        164.85        48.75 o
   0 -15   8          0.02          0.00        19.48 o
   1 -15   8        100.20         79.55        56.13 o
  -5 -14   8          3.50          0.00        10.63 o
  -4 -14   8        404.14        302.51       149.61 o
  -3 -14   8         41.08         42.01        19.87 o
  -2 -14   8        681.72        570.99        55.58 o
  -1 -14   8          0.26         20.38        19.01 o
   0 -14   8        126.17         83.44        48.46 o
   1 -14   8          6.08          0.00        40.78 o
   2 -14   8         48.96        132.15        48.66 o
  -6 -13   8          1.15          0.00        25.44 o
  -5 -13   8         51.37         42.30        18.98 o
  -4 -13   8         47.79         25.19        21.00 o
  -3 -13   8         60.86         43.19        19.50 o
  -2 -13   8         22.89          0.07        13.63 o
  -1 -13   8          0.15          0.00        17.30 o
   0 -13   8        670.79        679.45        62.07 o
   1 -13   8        102.43         89.16        22.53 o
   2 -13   8        195.89        265.94        41.23 o
   3 -13   8          0.29         23.59        35.03 o
  -6 -12   8         13.87         33.11        29.07 o
  -5 -12   8          9.25          0.00        13.12 o
  -4 -12   8        365.87        342.29        31.09 o
  -3 -12   8         32.22          2.59        12.47 o
  -2 -12   8        511.37        556.85        76.62 o
  -1 -12   8         93.89         89.73        21.01 o
   0 -12   8          1.37          3.98        11.46 o
   1 -12   8         87.95         89.45        18.32 o
   2 -12   8        151.80        213.18        75.96 o
   3 -12   8          0.07         23.58        35.28 o
   4 -12   8        227.45        277.18        51.97 o
  -7 -11   8          5.84         28.27        26.65 o
  -6 -11   8          3.99          9.29        23.82 o
  -5 -11   8        526.14        546.91       105.19 o
  -4 -11   8        111.77         95.31        26.05 o
  -3 -11   8        196.25        205.79        34.40 o
  -2 -11   8        638.76        657.61        40.91 o
  -1 -11   8        438.37        422.70        24.66 o
   0 -11   8        197.76        176.65        19.61 o
   1 -11   8          1.98          0.00        14.00 o
   2 -11   8         47.80         56.15        27.33 o
   3 -11   8         64.89         21.96        21.44 o
   4 -11   8        106.98        140.50        39.73 o
  -7 -10   8         20.22         22.21        27.05 o
  -6 -10   8          1.21          0.00        20.19 o
  -5 -10   8          2.20          0.00         8.68 o
  -4 -10   8         78.34         51.19        20.19 o
  -3 -10   8         52.31         46.98        15.04 o
  -2 -10   8          0.03          0.00         8.27 o
  -1 -10   8         31.58         32.22        10.09 o
   0 -10   8          6.11         10.38        10.09 o
   1 -10   8          4.44          6.97        11.52 o
   2 -10   8        191.29        243.33        30.15 o
   3 -10   8        110.77         87.32        28.47 o
   4 -10   8        160.20        183.77        43.35 o
   5 -10   8         84.99         78.34        74.30 o
  -7  -9   8        208.59        181.31        44.82 o
  -6  -9   8         95.43        150.62        42.40 o
  -5  -9   8         41.15         17.77        23.42 o
  -4  -9   8          1.08          0.59         8.98 o
  -3  -9   8        155.20        136.74        18.54 o
  -2  -9   8       1026.46       1039.38        36.87 o
  -1  -9   8        200.72        223.43        15.27 o
   0  -9   8        954.45       1010.39        33.85 o
   1  -9   8          4.37         12.20        11.58 o
   2  -9   8        662.52        632.84        45.38 o
   3  -9   8          6.28          0.00        21.81 o
   4  -9   8        209.82        183.30        39.86 o
   5  -9   8        141.59        128.81        73.90 o
  -8  -8   8        137.50        137.29        39.98 o
  -7  -8   8         31.19         60.57        28.67 o
  -6  -8   8          7.45          0.00        19.38 o
  -5  -8   8         29.82         55.73        27.46 o
  -4  -8   8         89.77        104.37        19.99 o
  -3  -8   8          4.75         12.39        10.57 o
  -2  -8   8        524.71        594.45        31.61 o
  -1  -8   8         44.06         58.01         9.38 o
   0  -8   8        409.38        427.11        22.21 o
   1  -8   8        551.97        512.75        24.53 o
   2  -8   8        118.62        113.49        17.41 o
   3  -8   8         93.38         46.48        26.95 o
   4  -8   8         18.72         14.49        25.71 o
   5  -8   8         55.23         25.44        57.74 o
   6  -8   8          0.41         40.38        54.92 o
  -8  -7   8          4.60          9.69        18.17 o
  -7  -7   8          0.45          8.88        19.79 o
  -6  -7   8         26.51         30.29        20.59 o
  -5  -7   8        107.79        170.81        40.78 o
  -4  -7   8        193.06        167.65        15.16 o
  -3  -7   8       1090.05       1155.87        37.15 o
  -2  -7   8          7.26          6.63         7.48 o
  -1  -7   8       1681.26       1733.26        45.26 o
   0  -7   8         43.03         39.28         9.77 o
   1  -7   8       2491.51       2449.79        54.04 o
   2  -7   8        382.37        396.06        27.87 o
   3  -7   8         89.39        141.96        29.03 o
   4  -7   8        255.99        241.24        33.72 o
   5  -7   8        287.80        307.30        95.70 o
   6  -7   8         76.60         30.69        58.55 o
  -8  -6   8         58.93         59.36        24.23 o
  -7  -6   8        292.49        241.07        43.21 o
  -6  -6   8          2.69          0.00        13.33 o
  -5  -6   8          0.20          0.00        12.11 o
  -4  -6   8        462.92        444.04        19.26 o
  -3  -6   8        338.90        401.08        19.92 o
  -2  -6   8        108.97        114.79        12.13 o
  -1  -6   8        530.02        549.56        23.06 o
   0  -6   8          0.30          5.73         6.83 o
   1  -6   8       1349.43       1363.20        35.95 o
   2  -6   8        228.50        235.27        17.59 o
   3  -6   8         26.00         20.21         9.37 o
   4  -6   8        146.53        162.40        27.50 o
   5  -6   8          5.17         30.45        23.44 o
   6  -6   8         97.30        100.55        67.84 o
   7  -6   8         77.74          0.00        52.49 o
  -8  -5   8         88.88         64.61        24.23 o
  -7  -5   8        154.89        136.49        32.30 o
  -6  -5   8        111.92         77.53        27.05 o
  -5  -5   8         23.38          0.00        15.34 o
  -4  -5   8         37.31         38.30        21.81 o
  -3  -5   8        357.54        384.40        21.19 o
  -2  -5   8        454.82        440.06        22.81 o
  -1  -5   8        749.07        777.75        26.04 o
   0  -5   8        800.22        854.70        27.16 o
   1  -5   8       1526.57       1448.17        42.96 o
   2  -5   8        318.43        313.06        17.21 o
   3  -5   8        226.91        228.36        24.34 o
   4  -5   8        731.09        696.85        63.65 o
   5  -5   8        592.20        628.09        72.37 o
   6  -5   8         67.31         36.75        53.71 o
   7  -5   8         34.80        136.89        77.13 o
  -8  -4   8          5.53          7.27        16.15 o
  -7  -4   8         11.00         34.32        19.79 o
  -6  -4   8          5.30         36.34        18.17 o
  -5  -4   8        107.64        104.18        27.05 o
  -4  -4   8         23.78         22.61        17.36 o
  -3  -4   8         23.46         22.12        11.83 o
  -2  -4   8         26.01         24.20         6.90 o
  -1  -4   8         61.42         82.86         9.86 o
   0  -4   8         10.21         12.59         5.93 o
   1  -4   8       2918.46       2891.40        69.91 o
   2  -4   8        187.33        214.56        14.28 o
   3  -4   8         42.12         40.24        13.97 o
   4  -4   8         29.29         20.34        12.08 o
   5  -4   8         55.40         59.42        28.19 o
   6  -4   8        141.09        183.33        79.55 o
   7  -4   8         39.86          0.00        49.67 o
  -8  -3   8         54.57         54.51        20.19 o
  -7  -3   8         53.57         51.69        21.00 o
  -6  -3   8         29.04         27.05        17.77 o
  -5  -3   8        268.13        316.99        43.21 o
  -4  -3   8         43.87         40.38        18.58 o
  -3  -3   8        542.14        555.31        23.89 o
  -2  -3   8         54.74         37.45        10.21 o
  -1  -3   8        170.69        173.41        12.57 o
   0  -3   8        149.41        120.73        10.80 o
   1  -3   8        812.54        820.46        32.23 o
   2  -3   8          6.69          0.00         6.05 o
   3  -3   8        164.64        165.83        16.26 o
   4  -3   8         44.71         45.95        11.57 o
   5  -3   8        217.12        250.58        52.49 o
   6  -3   8          8.05          0.00        34.32 o
   7  -3   8        190.64        270.15        99.34 o
  -8  -2   8          5.35          0.00        11.71 o
  -7  -2   8         11.78         29.88        17.77 o
  -6  -2   8         22.96         18.98        16.15 o
  -5  -2   8        105.62         71.47        21.00 o
  -4  -2   8        168.35        219.65        35.33 o
  -3  -2   8         72.21        100.08         9.87 o
  -2  -2   8        115.49        138.44        10.71 o
  -1  -2   8         85.72         86.46         9.03 o
   0  -2   8        262.84        281.53        15.18 o
   1  -2   8       1767.66       1871.65        39.80 o
   2  -2   8        144.08        120.33        13.32 o
   3  -2   8        634.54        682.89        21.82 o
   4  -2   8       2383.84       2470.44        61.51 o
   5  -2   8        471.43        398.01        57.03 o
   6  -2   8          9.23         19.01        35.33 o
   7  -2   8         34.53          0.00        38.77 o
  -8  -1   8         32.95         28.67        18.17 o
  -7  -1   8         10.79         18.98        15.34 o
  -6  -1   8        192.55        223.30        35.13 o
  -5  -1   8        310.11        307.70        40.78 o
  -4  -1   8        874.10        797.27        48.87 o
  -3  -1   8         53.05         47.96         6.99 o
  -2  -1   8        942.67        886.61        24.42 o
  -1  -1   8        293.57        338.87        18.52 o
   0  -1   8       1446.26       1365.75        33.46 o
   1  -1   8       4896.71       5182.68        94.07 o
   2  -1   8       1623.91       1670.41        38.53 o
   3  -1   8         33.60         34.02         6.51 o
   4  -1   8        255.34        245.17        24.71 o
   5  -1   8        185.64        170.70        38.52 o
   6  -1   8         73.30         88.84        36.34 o
  -8   0   8          2.02          1.21        12.11 o
  -7   0   8         20.02         25.84        15.34 o
  -6   0   8         30.20         52.09        18.58 o
  -5   0   8         65.09         69.05        20.19 o
  -4   0   8         63.51         50.46        17.22 o
  -3   0   8          4.89         12.10         4.88 o
  -2   0   8       1782.06       1790.54        39.76 o
  -1   0   8       1232.13       1277.49        32.49 o
   0   0   8          1.39          4.59         5.69 o
   1   0   8        225.63        235.15        14.30 o
   2   0   8        440.64        463.24        24.24 o
   3   0   8        952.46        977.14        28.98 o
   4   0   8        542.79        543.30        35.85 o
   5   0   8        263.94        195.62        41.33 o
   6   0   8        154.17         84.40        40.38 o
   8   0   8         53.13        127.20        91.26 o
  -8   1   8         57.18         85.61        25.04 o
  -7   1   8         26.89         11.71        15.34 o
  -6   1   8          0.79         17.36        14.94 o
  -5   1   8         41.01         36.34        17.77 o
  -4   1   8        498.81        496.56        36.97 o
  -3   1   8         23.00         29.06         5.57 o
  -2   1   8       1850.52       1864.64        33.95 o
  -1   1   8        579.68        542.93        26.46 o
   0   1   8        490.83        496.84        29.51 o
   1   1   8        313.68        396.22        23.24 o
   2   1   8       1436.97       1514.60        39.07 o
   3   1   8        181.76        165.61        12.05 o
   4   1   8        157.93        147.88        13.35 o
   5   1   8        109.77         60.40        26.16 o
   6   1   8         19.12          8.83        22.61 o
   7   1   8         36.47         59.45        33.35 o
   8   1   8        101.66        109.83        77.13 o
  -7   2   8         53.23         52.90        20.59 o
  -6   2   8        120.31        113.47        27.05 o
  -5   2   8          7.35         18.58        15.75 o
  -4   2   8          3.35         18.17        14.54 o
  -3   2   8       1309.64       1357.52        36.66 o
  -2   2   8        112.48        125.30         8.68 o
  -1   2   8        624.83        651.83        21.69 o
   0   2   8         12.85          3.40         5.46 o
   1   2   8          3.09          5.20         5.76 o
   2   2   8        769.63        832.89        39.74 o
   3   2   8         48.40         34.65        12.99 o
   4   2   8         11.70         15.29         9.54 o
   5   2   8         46.23         48.25        24.86 o
   6   2   8        648.22        713.10        92.88 o
   7   2   8        569.27        792.13       321.02 o
   8   2   8          2.40         18.17        68.24 o
  -7   3   8          7.30         30.69        20.19 o
  -6   3   8         32.84         12.11        14.94 o
  -5   3   8        380.26        387.65        49.67 o
  -4   3   8         64.88         75.92        23.02 o
  -3   3   8         14.49          8.85         5.37 o
  -2   3   8        513.14        595.99        22.38 o
  -1   3   8       1178.66       1153.37        29.85 o
   0   3   8         41.77         38.04         7.67 o
   1   3   8        750.10        759.00        25.81 o
   2   3   8        206.96        212.03        15.59 o
   3   3   8       1119.01       1085.16        36.20 o
   4   3   8        974.43       1067.60        44.63 o
   5   3   8         69.02         74.30        36.36 o
   6   3   8        652.05        640.64       106.55 o
   7   3   8         10.57         33.76        58.55 o
   8   3   8         52.99         85.61        70.67 o
  -7   4   8          0.08          0.00        15.34 o
  -6   4   8         53.22         75.51        25.44 o
  -5   4   8        652.60        580.67        62.19 o
  -4   4   8         23.07         42.80        19.38 o
  -3   4   8        642.45        652.88        27.86 o
  -2   4   8        549.46        596.67        27.62 o
  -1   4   8       4978.23       5269.92        91.56 o
   0   4   8          0.52          2.60         5.66 o
   1   4   8       2079.46       2063.17        51.24 o
   2   4   8        493.33        547.20        26.59 o
   3   4   8       1779.27       1756.92        61.94 o
   4   4   8        148.07        173.49        14.95 o
   5   4   8          3.45          8.62        21.22 o
   6   4   8          5.21          8.07        18.10 o
   7   4   8        853.62        898.07        88.91 o
   8   4   8        107.56         50.48        66.63 o
  -7   5   8         51.49         57.74        25.44 o
  -6   5   8         58.65         22.61        19.79 o
  -5   5   8        187.42        191.40        37.55 o
  -4   5   8         49.75         72.28        25.44 o
  -3   5   8        940.48        946.02        31.96 o
  -2   5   8        389.57        382.10        15.20 o
  -1   5   8        611.45        574.21        28.94 o
   0   5   8        223.02        204.54        15.70 o
   1   5   8          0.05          2.77         6.89 o
   2   5   8        288.28        269.59        17.00 o
   3   5   8         31.40         41.16        10.04 o
   4   5   8         25.31         24.76        15.13 o
   5   5   8        190.00        196.26        20.89 o
   6   5   8        117.99         99.51        46.01 o
   7   5   8        181.79        198.08        88.03 o
   8   5   8         39.28         83.59        74.30 o
  -6   6   8        322.54        327.08        53.30 o
  -5   6   8         58.98         49.26        23.42 o
  -4   6   8         34.06         37.15        21.00 o
  -3   6   8        203.60        215.74        17.61 o
  -2   6   8        105.78         94.62        10.20 o
  -1   6   8        240.33        225.23        19.82 o
   0   6   8         48.17         35.44         9.52 o
   1   6   8        136.64        148.81        14.91 o
   2   6   8         64.23         46.90        10.14 o
   3   6   8          0.87          3.13         8.02 o
   4   6   8        923.75        945.75       120.58 o
   5   6   8          2.54          0.00         8.88 o
   6   6   8          4.42          6.75        20.14 o
   7   6   8         94.87         79.93        41.59 o
   8   6   8         85.76         34.73        60.57 o
  -6   7   8        218.03        237.44        50.48 o
  -5   7   8        353.04        348.89        56.53 o
  -4   7   8         78.61         71.88        26.65 o
  -3   7   8        151.04        145.49        16.25 o
  -2   7   8        586.19        766.82        59.03 o
  -1   7   8        218.82        197.22        15.80 o
   0   7   8        721.52        778.00        43.59 o
   1   7   8        468.51        386.10        31.30 o
   2   7   8         13.11         30.33        11.09 o
   3   7   8        262.01        253.21        34.81 o
   4   7   8          0.99          0.00        12.54 o
   5   7   8        554.21        528.11        38.36 o
   6   7   8        166.72        115.03        33.49 o
   7   7   8         35.24         48.05        60.17 o
   8   7   8          5.77         78.74        63.80 o
  -6   8   8          7.33          0.00        20.19 o
  -5   8   8        102.92        100.55        35.53 o
  -4   8   8        128.21        107.01        35.53 o
  -3   8   8        236.86        279.55        51.89 o
  -2   8   8          0.10         15.69        10.51 o
  -1   8   8          6.20          4.85         9.19 o
   0   8   8        120.07        137.90        15.14 o
   1   8   8          1.96         12.83        10.02 o
   2   8   8        728.50        826.09        38.09 o
   3   8   8        300.20        288.31        47.20 o
   4   8   8        482.97        452.27        66.72 o
   5   8   8         64.87         52.50        25.65 o
   6   8   8         57.44         49.26        28.15 o
   7   8   8          0.31          0.00        50.07 o
   8   8   8         10.69          0.00        54.11 o
  -5   9   8          3.98          0.00        23.82 o
  -4   9   8         21.08         34.73        25.44 o
  -3   9   8        115.90        142.43        22.32 o
  -2   9   8         16.36         13.21         9.54 o
  -1   9   8        825.90        857.44        37.74 o
   0   9   8        111.58        121.84        16.67 o
   1   9   8        104.14         96.84        15.07 o
   2   9   8        259.09        262.28        22.32 o
   3   9   8        100.70        103.24        24.17 o
   4   9   8          4.21         19.88        18.68 o
   5   9   8         61.85         85.72        19.63 o
   6   9   8          4.75         20.19        51.69 o
   7   9   8        186.69        195.04        83.18 o
   8   9   8         96.38         74.70        63.80 o
  -5  10   8         68.91         29.48        28.27 o
  -4  10   8        194.39        169.60        48.05 o
  -3  10   8        185.42        156.36        24.95 o
  -2  10   8        402.93        423.57        26.36 o
  -1  10   8        459.72        452.64        31.23 o
   0  10   8       1010.33       1042.65        44.49 o
   1  10   8         64.45         59.72        13.79 o
   2  10   8        247.17        321.56        28.20 o
   3  10   8        110.63         86.58        19.34 o
   4  10   8        758.24        720.59        53.72 o
   5  10   8        275.17        308.05        44.82 o
   6  10   8        181.60        169.52        31.70 o
   7  10   8         46.80          0.00        47.65 o
  -5  11   8          4.39          8.88        27.05 o
  -4  11   8          0.89          3.23        26.65 o
  -3  11   8         52.97         32.32        17.24 o
  -2  11   8         18.88         25.42        10.34 o
  -1  11   8         30.39         30.83        14.55 o
   0  11   8         89.09         76.25        15.69 o
   1  11   8        127.05        103.17        22.54 o
   2  11   8          7.42          5.22        13.29 o
   3  11   8         46.84         32.52        14.99 o
   4  11   8        187.22        214.56        30.38 o
   5  11   8        187.13        154.86        37.96 o
   6  11   8         45.67         73.18        46.84 o
   7  11   8         42.39         81.97        72.28 o
  -4  12   8          1.15          0.00        24.63 o
  -3  12   8         22.60         11.59        17.55 o
  -2  12   8         63.78         83.10        14.01 o
  -1  12   8        533.48        568.81        47.43 o
   0  12   8        397.87        361.07        34.19 o
   1  12   8         41.01         28.92        15.66 o
   2  12   8          3.02          2.78        16.52 o
   3  12   8       1218.79       1159.94        58.16 o
   4  12   8        178.42        201.28        39.74 o
   5  12   8        135.59        119.79        36.95 o
   6  12   8         11.87          0.00        12.75 o
   7  12   8        141.67         50.07        62.99 o
  -3  13   8         36.10         61.54        21.71 o
  -2  13   8         18.11         23.06        23.22 o
  -1  13   8          2.70         30.62        19.79 o
   0  13   8         83.09         96.17        22.36 o
   1  13   8        423.76        336.68        45.09 o
   2  13   8         35.82         29.06        22.46 o
   3  13   8         19.77          6.48        16.62 o
   4  13   8         46.22         14.48        23.80 o
   5  13   8        202.96        184.58        35.89 o
   6  13   8         67.85         39.29        18.28 o
  -3  14   8          1.15         10.80        18.64 o
  -2  14   8         12.39         32.48        21.44 o
  -1  14   8         90.37         79.55        26.58 o
   0  14   8        101.54         94.69        34.79 o
   1  14   8        189.93        229.47        49.47 o
   2  14   8         42.94         25.78        24.43 o
   3  14   8         39.41         75.21        24.06 o
   4  14   8          0.27         16.47        24.57 o
   5  14   8          2.09          2.41        54.72 o
   6  14   8         24.44         29.68        25.44 o
  -2  15   8          0.13         19.17        23.02 o
  -1  15   8         22.68         35.04        39.17 o
   0  15   8         48.72         52.09        32.30 o
   1  15   8        120.63         77.61        29.94 o
   2  15   8          0.60          0.00        17.75 o
   3  15   8         36.83         24.05        26.45 o
   4  15   8         15.60          0.00        36.14 o
   5  15   8         35.01        101.08        43.01 o
   0  16   8          2.71          6.46        26.25 o
   1  16   8         14.11          6.75        23.96 o
   2  16   8        260.90        247.79        47.25 o
   3  16   8         64.09         67.15        29.12 o
   4  16   8        211.11        174.85        50.88 o
  -2 -16   9        823.25        871.66        73.42 o
  -4 -15   9        132.21        136.56        41.79 o
  -3 -15   9          0.23          0.00        18.58 o
  -2 -15   9          9.35          0.00        17.43 o
  -1 -15   9         33.76         36.44        26.60 o
   0 -15   9         92.77        111.12        54.51 o
   1 -15   9         28.39          0.00        42.40 o
  -5 -14   9          0.30         10.41        12.95 o
  -4 -14   9         89.87         82.54        30.89 o
  -3 -14   9         74.42        103.99        65.01 o
  -2 -14   9          0.34         12.53        17.81 o
  -1 -14   9        261.78        254.00        42.43 o
   0 -14   9        536.45        620.22        64.61 o
   1 -14   9         67.15        100.14        57.34 o
   2 -14   9          5.75          0.00        35.53 o
  -6 -13   9         50.56         46.84        35.13 o
  -5 -13   9         74.00         66.40        26.65 o
  -4 -13   9        450.60        478.96        45.49 o
  -3 -13   9       1433.65       1366.69        78.66 o
  -2 -13   9         94.29         91.33        36.15 o
  -1 -13   9         79.93        135.45        68.65 o
   0 -13   9         12.60         21.46        44.62 o
   1 -13   9         53.13         24.62        25.24 o
   2 -13   9          1.44          0.00        53.10 o
   3 -13   9         55.58         59.97        76.52 o
  -6 -12   9         75.30         83.99        40.38 o
  -5 -12   9         57.26         51.30        15.34 o
  -4 -12   9        175.15        110.93        18.47 o
  -3 -12   9         60.83         61.59        20.12 o
  -2 -12   9        195.59        192.95        25.76 o
  -1 -12   9         16.39          0.00        14.16 o
   0 -12   9        138.16         88.44        25.64 o
   1 -12   9        115.47        118.61        21.13 o
   2 -12   9          4.44          0.67        18.88 o
   3 -12   9          0.46          5.70        35.17 o
  -6 -11   9          3.04         14.94        27.46 o
  -5 -11   9        260.37        258.91        25.95 o
  -4 -11   9         86.11         94.15        21.40 o
  -3 -11   9        211.76        249.64        78.14 o
  -2 -11   9          0.16          5.40        17.37 o
  -1 -11   9        395.33        310.77        23.36 o
   0 -11   9          0.06         14.52        12.36 o
   1 -11   9        352.55        346.93        36.78 o
   2 -11   9          9.63          0.00        21.03 o
   3 -11   9          5.72          0.00        42.80 o
   4 -11   9         14.73          4.80        34.26 o
  -7 -10   9        196.89        188.58        49.67 o
  -6 -10   9          6.94         10.90        23.82 o
  -5 -10   9        171.49        196.94        72.08 o
  -4 -10   9         82.68        115.47        21.40 o
  -3 -10   9       3781.89       3831.92       119.12 o
  -2 -10   9         90.02         97.91        16.32 o
  -1 -10   9       1640.82       1660.30        57.90 o
   0 -10   9          6.22          8.60        12.15 o
   1 -10   9       2205.61       2212.88        67.72 o
   2 -10   9        191.27        245.77        31.68 o
   3 -10   9        283.13        202.99        37.14 o
   4 -10   9          6.64         48.72        64.81 o
   5 -10   9          0.32         26.25        67.44 o
  -7  -9   9         72.73         37.96        27.86 o
  -6  -9   9          1.05          0.00        16.56 o
  -5  -9   9         74.88         71.47        32.71 o
  -4  -9   9          5.59          0.00        22.01 o
  -3  -9   9        270.54        197.71        28.80 o
  -2  -9   9        916.06        907.78        42.14 o
  -1  -9   9         24.25         11.55        11.71 o
   0  -9   9         10.67         15.78        10.55 o
   1  -9   9        977.43       1117.48        48.40 o
   2  -9   9         12.25         10.46        15.75 o
   3  -9   9        259.02        235.00        38.03 o
   4  -9   9         49.77        103.30        37.38 o
   5  -9   9        351.47        425.21       129.22 o
  -7  -8   9         23.61         32.30        25.04 o
  -6  -8   9         35.87         27.86        26.65 o
  -5  -8   9         55.37         52.90        27.46 o
  -4  -8   9        142.38        151.52        21.34 o
  -3  -8   9       2458.17       2562.86        71.41 o
  -2  -8   9          3.27          0.64        11.44 o
  -1  -8   9          0.09         12.03         8.79 o
   0  -8   9          2.96          5.48         8.03 o
   1  -8   9        964.44        970.76        44.81 o
   2  -8   9        616.04        534.94        41.65 o
   3  -8   9        313.25        201.21        36.67 o
   4  -8   9          0.14          0.00        27.04 o
   5  -8   9          1.38          0.00        52.09 o
   6  -8   9        105.35         78.74        73.49 o
  -7  -7   9         98.18        100.95        33.52 o
  -6  -7   9        278.54        301.64        52.09 o
  -5  -7   9        127.92        152.23        38.77 o
  -4  -7   9        326.22        328.30        23.23 o
  -3  -7   9        327.09        333.01        24.83 o
  -2  -7   9        108.03        122.96        15.34 o
  -1  -7   9         35.47         47.13        10.23 o
   0  -7   9         43.66         54.51        10.39 o
   1  -7   9        592.88        625.13        26.98 o
   2  -7   9        159.44        176.90        20.68 o
   3  -7   9         43.69         15.38        19.33 o
   4  -7   9         47.33         81.28        24.74 o
   5  -7   9        140.89        239.46        98.12 o
   6  -7   9         16.15         85.61        74.70 o
  -7  -6   9          1.82          3.23        16.96 o
  -6  -6   9        301.96        227.34        44.82 o
  -5  -6   9          7.47         12.52        17.36 o
  -4  -6   9        146.86        153.89        12.47 o
  -3  -6   9          0.49         18.35         8.58 o
  -2  -6   9         87.50         88.12        12.76 o
  -1  -6   9        226.77        255.67        16.62 o
   0  -6   9       1436.05       1443.21        59.11 o
   1  -6   9         68.46         78.38        11.44 o
   2  -6   9          0.70          0.00        10.70 o
   3  -6   9         72.52         82.27        19.35 o
   4  -6   9          7.24          9.25        18.03 o
   5  -6   9         49.23        168.39        81.97 o
   6  -6   9         45.76        113.07        79.95 o
  -8  -5   9          0.06         18.17        18.58 o
  -7  -5   9          6.73         20.19        18.17 o
  -6  -5   9        397.70        371.10        52.49 o
  -5  -5   9        882.49        955.00        78.74 o
  -4  -5   9        232.03        232.74        15.17 o
  -3  -5   9        381.89        395.05        24.62 o
  -2  -5   9        489.33        483.43        24.73 o
  -1  -5   9         61.59         57.92         9.90 o
   0  -5   9          5.75          0.00         6.50 o
   1  -5   9         12.95         15.78         7.74 o
   2  -5   9        193.84        164.04        15.47 o
   3  -5   9          9.55          0.00        14.42 o
   4  -5   9          8.65          6.66        17.50 o
   5  -5   9         17.76         29.00        41.19 o
   6  -5   9        132.72        167.98        82.38 o
   7  -5   9          1.28          0.00        46.44 o
  -8  -4   9        562.58        732.90        75.92 o
  -7  -4   9        293.63        188.98        37.55 o
  -6  -4   9        345.40        357.77        49.26 o
  -5  -4   9        237.28        343.23        48.05 o
  -4  -4   9       1231.32       1036.97        80.36 o
  -3  -4   9       1004.36       1052.72        36.99 o
  -2  -4   9        487.26        454.37        22.53 o
  -1  -4   9       2030.35       2043.49        47.64 o
   0  -4   9        409.49        450.10        20.94 o
   1  -4   9        150.86        141.57        13.87 o
   2  -4   9        181.95        183.68        16.43 o
   3  -4   9        766.26        822.06        43.74 o
   4  -4   9        508.35        472.87        73.58 o
   5  -4   9        384.64        276.33        56.33 o
   6  -4   9         18.41          8.88        48.86 o
   7  -4   9         13.94         53.30        61.78 o
  -8  -3   9          0.74          0.00        10.90 o
  -7  -3   9         23.31          6.46        15.34 o
  -6  -3   9         99.33         91.26        26.25 o
  -5  -3   9          2.69         10.10        14.54 o
  -4  -3   9          7.13          9.29        15.34 o
  -3  -3   9          3.30         15.11         6.99 o
  -2  -3   9        255.56        252.78        19.10 o
  -1  -3   9        620.96        592.91        33.36 o
   0  -3   9       1335.24       1287.10        37.57 o
   1  -3   9       1091.22       1085.86        31.31 o
   2  -3   9          8.70         14.59         7.38 o
   3  -3   9       1441.19       1460.02        56.06 o
   4  -3   9        117.47        161.08        29.32 o
   5  -3   9       1531.18       1679.61       125.18 o
   6  -3   9          3.42         46.84        52.90 o
   7  -3   9         34.88         94.89        68.65 o
  -8  -2   9          0.51          0.00        13.33 o
  -7  -2   9          5.41          0.00        11.31 o
  -6  -2   9         90.05         97.32        26.25 o
  -5  -2   9        136.31        137.70        29.88 o
  -4  -2   9        353.19        312.14        43.21 o
  -3  -2   9        187.44        217.93        17.64 o
  -2  -2   9        778.94        822.06        27.32 o
  -1  -2   9       2594.42       2651.80        55.02 o
   0  -2   9          0.58          0.00         5.56 o
   1  -2   9        426.75        424.09        19.95 o
   2  -2   9         54.90         63.34         9.60 o
   3  -2   9       1206.34       1219.42        62.39 o
   4  -2   9        189.32        173.84        26.62 o
   5  -2   9         67.11         58.54        46.03 o
   6  -2   9          0.47         32.30        52.90 o
  -8  -1   9         27.65         16.15        17.36 o
  -7  -1   9          4.48         23.82        16.15 o
  -6  -1   9        124.82        125.99        28.67 o
  -5  -1   9         71.19         66.63        21.81 o
  -4  -1   9         18.60         21.81        14.54 o
  -3  -1   9         43.18         21.71        11.35 o
  -2  -1   9        359.98        348.52        18.65 o
  -1  -1   9          0.74          1.33         6.65 o
   0  -1   9       1556.24       1690.04        42.84 o
   1  -1   9         76.69         71.28         9.59 o
   2  -1   9         72.58         64.28         9.76 o
   3  -1   9        303.27        285.13        21.06 o
   4  -1   9        258.77        273.26        41.90 o
   5  -1   9        235.43        365.85        66.63 o
   6  -1   9          5.92          0.00        19.79 o
  -7   0   9         18.29         13.73        16.96 o
  -6   0   9        101.31        122.35        27.86 o
  -5   0   9          0.91          0.00        13.33 o
  -4   0   9         96.10         93.28        25.04 o
  -3   0   9         41.66         40.05         8.33 o
  -2   0   9          1.27          0.00         7.58 o
  -1   0   9       1700.65       1828.81        51.87 o
   0   0   9        228.59        251.16        15.47 o
   1   0   9        620.71        742.75        31.99 o
   2   0   9        682.41        739.17        24.12 o
   3   0   9         26.10         29.73        13.49 o
   4   0   9         23.78         22.23        13.56 o
   5   0   9         50.57         41.59        29.48 o
   6   0   9         32.43         53.30        34.73 o
   7   0   9         89.24         82.78        71.88 o
   8   0   9         36.55         32.71        75.51 o
  -7   1   9          6.17          0.00        12.92 o
  -6   1   9         77.70        105.39        27.46 o
  -5   1   9        151.19        144.16        30.69 o
  -4   1   9        382.16        374.73        46.84 o
  -3   1   9         56.59         66.58         9.20 o
  -2   1   9        311.68        310.96        19.95 o
  -1   1   9       4896.60       5067.17       103.78 o
   0   1   9        807.29        833.38        37.34 o
   1   1   9       1568.24       1651.83        39.74 o
   2   1   9        189.34        198.42        15.54 o
   3   1   9        670.80        696.95        44.83 o
   4   1   9        356.57        330.38        26.74 o
   5   1   9         27.50         64.34        29.68 o
   6   1   9         31.65         29.66        24.11 o
   7   1   9          1.71         56.53        66.63 o
   8   1   9         13.65         17.77        60.17 o
  -7   2   9          0.43          0.00        13.73 o
  -6   2   9       1024.59       1117.33        83.18 o
  -5   2   9        191.75        177.67        33.52 o
  -4   2   9          0.25          0.00        10.90 o
  -3   2   9         19.58         22.19         7.37 o
  -2   2   9       3347.87       3326.18        60.12 o
  -1   2   9        991.25       1012.14        29.83 o
   0   2   9        992.97       1015.10        39.99 o
   1   2   9         10.82         25.36         7.44 o
   2   2   9          7.82          0.00         6.72 o
   3   2   9        995.49        991.90        32.50 o
   4   2   9       1635.28       1680.97        57.53 o
   5   2   9        340.14        311.55        79.52 o
   6   2   9         46.35         58.27        29.50 o
   7   2   9         55.44         92.07        71.47 o
   8   2   9         74.94         69.86        79.55 o
  -7   3   9          2.13          4.44        13.73 o
  -6   3   9         10.63          9.69        16.96 o
  -5   3   9          1.20          0.00        12.92 o
  -4   3   9        349.47        329.50        47.25 o
  -3   3   9          5.08         27.76         7.80 o
  -2   3   9       1778.58       1694.51        36.93 o
  -1   3   9         15.70          7.97         9.20 o
   0   3   9        113.46        104.88        14.01 o
   1   3   9        620.30        590.36        25.46 o
   2   3   9        526.56        500.65        24.79 o
   3   3   9         56.44         49.29        10.54 o
   4   3   9         73.67         60.20        17.33 o
   5   3   9        493.49        521.77        34.12 o
   6   3   9          4.25          4.64        44.82 o
   7   3   9        120.52        150.45        44.28 o
   8   3   9         20.33          0.00        56.53 o
  -7   4   9         31.11         46.84        23.42 o
  -6   4   9         90.64         66.63        25.84 o
  -5   4   9          2.59         10.50        14.94 o
  -4   4   9        125.28         93.68        29.07 o
  -3   4   9          7.13          0.00         7.57 o
  -2   4   9        167.36        180.07        12.96 o
  -1   4   9        325.66        313.70        22.30 o
   0   4   9         73.60         68.20        10.55 o
   1   4   9         54.47         49.79        11.06 o
   2   4   9          6.75          5.68         7.99 o
   3   4   9        276.67        280.48        19.24 o
   4   4   9         44.48         21.97        13.34 o
   5   4   9          9.51         17.45         7.78 o
   6   4   9        215.89        177.56        44.57 o
   7   4   9         18.88         15.19        25.56 o
   8   4   9        127.48        153.85        84.80 o
  -7   5   9         34.09         13.73        20.59 o
  -6   5   9          8.26          5.25        17.77 o
  -5   5   9         16.80          8.08        16.56 o
  -4   5   9         15.31         45.63        20.19 o
  -3   5   9        173.85        176.01        19.12 o
  -2   5   9        460.42        484.67        28.68 o
  -1   5   9        298.66        267.69        21.24 o
   0   5   9       1861.55       2033.08        54.31 o
   1   5   9        740.11        715.20        30.81 o
   2   5   9        719.69        756.19        46.13 o
   3   5   9         18.78         22.93        11.97 o
   4   5   9        215.62        253.14        29.43 o
   5   5   9        463.15        382.44        51.76 o
   6   5   9          0.29          0.00        22.01 o
   7   5   9         14.44          0.00        23.55 o
   8   5   9         49.29         44.42        68.24 o
  -6   6   9         51.44        118.72        34.73 o
  -5   6   9         49.43         25.44        20.59 o
  -4   6   9          0.46          0.00        13.73 o
  -3   6   9        396.76        371.94        29.51 o
  -2   6   9         39.16         23.93         7.91 o
  -1   6   9          1.03          7.59         8.06 o
   0   6   9        883.07        847.64        55.14 o
   1   6   9        517.92        527.72        27.66 o
   2   6   9        488.75        543.87        36.46 o
   3   6   9        447.46        380.59        28.14 o
   4   6   9        411.76        386.68        37.44 o
   5   6   9        182.97        145.24        54.85 o
   6   6   9         34.50         45.06        26.99 o
   7   6   9          1.25          1.28        24.66 o
   8   6   9          0.11         25.44        64.61 o
  -6   7   9          4.93          7.27        18.58 o
  -5   7   9          9.53          0.00        17.36 o
  -4   7   9        236.97        253.19        49.26 o
  -3   7   9         10.68          5.97        16.35 o
  -2   7   9        327.44        323.33        18.32 o
  -1   7   9        824.44        842.88        32.71 o
   0   7   9        666.29        764.20        32.17 o
   1   7   9       1765.74       1805.67        51.10 o
   2   7   9         40.55         42.89        12.07 o
   3   7   9        805.62        876.99        55.43 o
   4   7   9          2.40          0.00        12.79 o
   5   7   9        322.34        283.71        47.27 o
   6   7   9         57.98         27.51        24.87 o
   7   7   9          8.31          0.00        53.30 o
   8   7   9          0.08         56.94        64.61 o
  -6   8   9         12.12         10.90        22.61 o
  -5   8   9         99.78        136.89        42.40 o
  -4   8   9         32.60         14.13        22.61 o
  -3   8   9        795.23        845.77       124.98 o
  -2   8   9         92.35         57.59        11.99 o
  -1   8   9        693.02        706.28        37.68 o
   0   8   9        155.95        146.34        16.00 o
   1   8   9        365.70        280.40        22.04 o
   2   8   9        220.48        168.11        27.38 o
   3   8   9       1284.80       1245.39        47.54 o
   4   8   9        764.36        775.52       112.26 o
   5   8   9         45.77         29.62        15.68 o
   6   8   9        539.24        714.48        77.67 o
   7   8   9        137.67        161.12        88.03 o
  -5   9   9        567.86        644.88        89.24 o
  -4   9   9         95.92        107.01        40.38 o
  -3   9   9        335.16        412.43        39.37 o
  -2   9   9          1.46          5.34         8.35 o
  -1   9   9        461.24        420.30        39.23 o
   0   9   9        173.51        221.06        21.43 o
   1   9   9        914.18        918.38        46.71 o
   2   9   9        545.08        482.84        35.84 o
   3   9   9         88.62         86.28        16.28 o
   4   9   9        449.85        521.28        63.30 o
   5   9   9          2.25          0.00        12.35 o
   6   9   9        181.50        168.30        18.94 o
   7   9   9         37.98         11.71        59.36 o
  -5  10   9          5.32          0.00        23.42 o
  -4  10   9         48.50         50.48        32.30 o
  -3  10   9         44.39         30.73        15.69 o
  -2  10   9         32.29         53.43        12.34 o
  -1  10   9         10.56          0.00        13.46 o
   0  10   9         29.43         12.61        16.71 o
   1  10   9        176.76        169.15        19.73 o
   2  10   9         96.18         75.99        22.65 o
   3  10   9          2.51          0.00        10.72 o
   4  10   9        104.45         67.01        29.96 o
   5  10   9        226.81        162.82        27.30 o
   6  10   9          0.09          0.00        18.98 o
   7  10   9          2.62         37.55        72.28 o
  -4  11   9          0.27          0.00        25.84 o
  -3  11   9          6.20         34.52        24.03 o
  -2  11   9          4.42         10.82        10.93 o
  -1  11   9        131.90        132.73        24.58 o
   0  11   9         40.09         25.92        12.77 o
   1  11   9        592.08        620.68        36.59 o
   2  11   9         64.47         51.03        17.68 o
   3  11   9          2.34          0.00        10.96 o
   4  11   9          0.12         10.08        16.27 o
   5  11   9          6.56         13.11        23.02 o
   6  11   9        202.09        180.47        98.73 o
   7  11   9         31.02         27.05        66.63 o
  -4  12   9         10.40          1.21        31.90 o
  -3  12   9         47.64         19.99        17.24 o
  -2  12   9         56.15         67.93        23.11 o
  -1  12   9          3.34          0.00        14.71 o
   0  12   9         48.27         47.67        19.37 o
   1  12   9        385.66        387.96        41.47 o
   2  12   9        323.85        337.28        33.55 o
   3  12   9          1.66          0.00        13.31 o
   4  12   9          8.44          0.00        32.10 o
   5  12   9          0.03         37.08        23.26 o
   6  12   9         59.08         59.20        33.72 o
  -3  13   9          6.92         19.46        20.09 o
  -2  13   9         23.10         45.78        36.14 o
  -1  13   9          9.08          0.00        17.97 o
   0  13   9        177.75        189.54        28.40 o
   1  13   9        525.18        615.44        59.67 o
   2  13   9        175.12        165.40        47.85 o
   3  13   9         53.92         37.89        16.51 o
   4  13   9        207.05        191.26        64.81 o
   5  13   9         47.63         33.38        22.98 o
   6  13   9        229.31        247.34        36.43 o
  -2  14   9         40.83         42.90        24.35 o
  -1  14   9        217.30        147.62        49.67 o
   0  14   9         94.38         54.92        33.11 o
   1  14   9         28.25         34.12        55.73 o
   2  14   9         39.21          9.31        21.77 o
   3  14   9          0.96          0.00        18.14 o
   4  14   9         12.71          6.38        27.86 o
   5  14   9         32.02         19.09        22.37 o
  -1  15   9        115.58        127.20        40.78 o
   0  15   9         49.05         28.27        29.07 o
   1  15   9        201.79        220.36        41.43 o
   2  15   9         76.42         72.48        29.50 o
   3  15   9         72.98         79.57        30.12 o
   4  15   9         67.69         69.05        35.13 o
   1  16   9         19.29         19.14        24.46 o
   2  16   9         50.96         66.52        51.89 o
   3  16   9        181.39        217.84        41.20 o
  -3 -15  10        119.98        122.76        35.53 o
  -2 -15  10         11.78         16.96        24.23 o
  -1 -15  10        171.89        229.35        42.48 o
   0 -15  10          1.06          0.00        22.70 o
  -4 -14  10         51.62         47.97        22.41 o
  -3 -14  10        588.37        491.03        61.78 o
  -2 -14  10         86.85         76.98        25.12 o
  -1 -14  10        127.67        148.53       106.60 o
   0 -14  10          0.14          2.49        30.69 o
   1 -14  10         77.43         96.51        59.76 o
  -5 -13  10          3.38          0.00        11.72 o
  -4 -13  10         64.95         71.94        20.94 o
  -3 -13  10        381.57        432.22        47.11 o
  -2 -13  10        947.32        802.71        97.54 o
  -1 -13  10        209.07        181.16        37.61 o
   0 -13  10        222.30        254.68        68.24 o
   1 -13  10         25.15         82.78        58.96 o
   2 -13  10        109.79        185.40        58.60 o
  -6 -12  10          0.48          0.00        21.81 o
  -5 -12  10          3.00          0.00        11.06 o
  -4 -12  10        553.84        481.25        45.41 o
  -3 -12  10          8.69          4.50        14.55 o
  -2 -12  10        135.45         85.77        28.50 o
  -1 -12  10          1.82         23.57        29.68 o
   0 -12  10        647.12        579.45        60.81 o
   1 -12  10          7.37         21.34        29.33 o
   2 -12  10         31.50         95.64        44.52 o
   3 -12  10          2.91         14.78        37.13 o
  -6 -11  10          3.55          0.00        21.81 o
  -5 -11  10         46.42         69.29        24.43 o
  -4 -11  10        103.40         64.64        43.61 o
  -3 -11  10          0.34         10.62        13.29 o
  -2 -11  10         19.33         50.72        23.55 o
  -1 -11  10        233.51        224.45        45.63 o
   0 -11  10         51.52         36.06        15.32 o
   1 -11  10          1.82          0.00        15.67 o
   2 -11  10        362.20        452.49        68.00 o
   3 -11  10          0.03          0.00        32.96 o
   4 -11  10         46.06         22.96        34.55 o
  -6 -10  10         48.48         71.47        37.15 o
  -5 -10  10         16.70          8.76        18.37 o
  -4 -10  10         15.88          8.19        12.04 o
  -3 -10  10        134.30        140.66        21.65 o
  -2 -10  10        354.37        300.81        28.33 o
  -1 -10  10        116.36        152.37        17.16 o
   0 -10  10        933.75       1008.85        48.71 o
   1 -10  10          0.66          0.00        12.84 o
   2 -10  10          0.43          5.01        21.39 o
   3 -10  10         29.32         60.47        60.97 o
   4 -10  10         26.85         15.74        42.80 o
  -7  -9  10        143.54        194.63        49.26 o
  -6  -9  10          6.30          0.00        22.21 o
  -5  -9  10         45.76        125.58        39.17 o
  -4  -9  10        322.74        269.67        29.65 o
  -3  -9  10         69.26         57.96        15.91 o
  -2  -9  10       1742.35       1896.94        55.20 o
  -1  -9  10          4.76          0.00         9.68 o
   0  -9  10        456.09        489.35        32.85 o
   1  -9  10          3.52          0.00        11.48 o
   2  -9  10        191.31        246.02        32.49 o
   3  -9  10          5.36         47.41        24.83 o
   4  -9  10          8.14          0.00        46.44 o
   5  -9  10          3.24         35.94        72.68 o
  -7  -8  10         67.87         58.55        29.07 o
  -6  -8  10          2.71         14.13        21.00 o
  -5  -8  10         18.79          8.48        19.79 o
  -4  -8  10         33.13         37.14        12.93 o
  -3  -8  10          2.91          0.00         7.71 o
  -2  -8  10         16.77          6.85        10.04 o
  -1  -8  10         56.05         44.83        12.15 o
   0  -8  10        123.75        118.46        14.22 o
   1  -8  10         98.43         95.20        17.87 o
   2  -8  10        278.21        328.32        34.93 o
   3  -8  10         60.93         36.13        26.22 o
   4  -8  10        202.50        173.84        45.85 o
   5  -8  10          5.35          0.00        57.74 o
  -7  -7  10        230.98        245.51        48.86 o
  -6  -7  10          9.74          0.81        19.38 o
  -5  -7  10        521.50        608.13        78.34 o
  -4  -7  10        291.02        225.00        24.34 o
  -3  -7  10        117.53        123.66        18.95 o
  -2  -7  10         20.13          8.34         9.90 o
  -1  -7  10       1783.19       1833.96        49.79 o
   0  -7  10         39.21         53.55        11.42 o
   1  -7  10        133.74        112.93        23.21 o
   2  -7  10          2.14          3.69        12.47 o
   3  -7  10          9.28          0.00        22.42 o
   4  -7  10         17.02          0.00        29.88 o
   5  -7  10        216.77        150.62        94.09 o
   6  -7  10         10.34         67.44        78.34 o
  -7  -6  10          8.54         40.78        22.61 o
  -6  -6  10         64.28         21.40        19.79 o
  -5  -6  10          0.21         12.52        17.77 o
  -4  -6  10        236.60        218.57        19.58 o
  -3  -6  10        356.14        365.17        27.37 o
  -2  -6  10         49.98         54.82        11.56 o
  -1  -6  10        119.77        102.06        14.28 o
   0  -6  10          0.37          0.00         9.87 o
   1  -6  10         32.73         33.00         9.98 o
   2  -6  10        247.06        251.50        23.59 o
   3  -6  10        680.39        675.14        59.69 o
   4  -6  10          0.41         22.73        21.26 o
   5  -6  10          0.04         42.80        57.34 o
   6  -6  10          2.06         36.75        66.22 o
  -7  -5  10          0.16         19.79        17.77 o
  -6  -5  10         27.78         48.46        25.44 o
  -5  -5  10        207.89        242.89        40.70 o
  -4  -5  10        120.22        113.68        15.56 o
  -3  -5  10         64.50         56.85        13.35 o
  -2  -5  10        553.77        564.59        31.84 o
  -1  -5  10       1170.67       1143.39        36.49 o
   0  -5  10        500.21        507.37        23.88 o
   1  -5  10          0.60          0.00         8.27 o
   2  -5  10         38.56         26.29        12.64 o
   3  -5  10         85.36         93.81        22.09 o
   4  -5  10        220.69        247.09        35.81 o
   5  -5  10         14.28         28.27        58.55 o
   6  -5  10         56.80         60.97        70.67 o
  -7  -4  10        227.15        287.10        47.65 o
  -6  -4  10          4.82         24.23        21.40 o
  -5  -4  10        127.02        164.35        35.13 o
  -4  -4  10        191.35        190.36        11.63 o
  -3  -4  10       2343.68       2378.47       107.01 o
  -2  -4  10         52.93         53.70        13.18 o
  -1  -4  10        406.50        410.65        21.99 o
   0  -4  10         39.66         49.25         9.83 o
   1  -4  10         96.05        106.90        12.24 o
   2  -4  10         28.66          3.99         9.82 o
   3  -4  10        441.97        439.18        35.99 o
   4  -4  10         23.57         12.71        28.03 o
   5  -4  10        154.38        198.67        99.34 o
   6  -4  10          2.32         70.26        66.63 o
   7  -4  10        235.46        491.03       138.91 o
  -7  -3  10         80.54        105.39        29.88 o
  -6  -3  10        418.16        431.26        56.53 o
  -5  -3  10        301.44        289.93        45.63 o
  -4  -3  10       1275.39       1358.40        95.70 o
  -3  -3  10        219.26        216.69        22.26 o
  -2  -3  10       2139.33       2117.01        52.53 o
  -1  -3  10         24.77         24.56         8.29 o
   0  -3  10        157.03        172.64        18.93 o
   1  -3  10         56.18         44.63         9.61 o
   2  -3  10         51.23         52.83        10.39 o
   3  -3  10         60.34         55.78        16.96 o
   4  -3  10         37.12         33.89        20.71 o
   5  -3  10          0.06          0.00        21.61 o
   6  -3  10          7.19          0.00        46.03 o
  -7  -2  10          2.80         24.23        18.98 o
  -6  -2  10          0.53          4.04        15.75 o
  -5  -2  10         42.16          9.29        17.77 o
  -4  -2  10          9.38         12.11        16.56 o
  -3  -2  10        270.33        288.62        29.72 o
  -2  -2  10         65.06         51.00        10.78 o
  -1  -2  10         32.42         27.38         8.86 o
   0  -2  10         14.83         26.12        17.34 o
   1  -2  10        509.08        518.09        23.30 o
   2  -2  10         22.07         17.22         7.91 o
   3  -2  10         12.67          0.00        13.97 o
   4  -2  10        272.70        305.77        41.13 o
   5  -2  10        419.93        488.60        77.93 o
  -7  -1  10          1.53          0.00        13.33 o
  -6  -1  10         18.86          7.27        16.56 o
  -5  -1  10          9.27          0.00        12.11 o
  -4  -1  10        424.56        506.37        58.15 o
  -3  -1  10         90.11         84.49        11.93 o
  -2  -1  10       1779.56       1738.00        45.03 o
  -1  -1  10       2537.67       2578.57        55.32 o
   0  -1  10          0.29          7.28         8.72 o
   1  -1  10       1647.61       1711.55        43.96 o
   2  -1  10         74.31         63.10        10.46 o
   3  -1  10         32.34         24.71        11.77 o
   4  -1  10         54.15         58.95        23.28 o
   5  -1  10        783.84        823.76       105.39 o
  -7   0  10         13.97         19.38        18.17 o
  -6   0  10          6.52          5.25        16.15 o
  -5   0  10         41.07         36.34        19.79 o
  -4   0  10        667.78        792.26        67.03 o
  -3   0  10        661.49        645.53        30.80 o
  -2   0  10          0.94          0.00         6.84 o
  -1   0  10        255.27        267.08        16.53 o
   0   0  10       1170.37       1336.06        36.13 o
   1   0  10         49.09         49.10         9.46 o
   2   0  10        512.81        546.44        23.43 o
   3   0  10        514.84        533.72        36.69 o
   4   0  10       1099.33       1094.80        67.98 o
   5   0  10         83.84         75.63        15.29 o
   6   0  10        672.63        711.71        87.16 o
   7   0  10         28.57          0.00        60.97 o
  -7   1  10          0.22          0.00        14.94 o
  -6   1  10          0.19         15.75        17.77 o
  -5   1  10        957.18       1087.85        82.38 o
  -4   1  10        349.95        385.23        50.88 o
  -3   1  10         16.04         22.55         8.14 o
  -2   1  10        202.91        198.82        15.05 o
  -1   1  10        566.58        532.01        29.99 o
   0   1  10         44.45         26.12         7.56 o
   1   1  10        399.18        418.43        21.06 o
   2   1  10         91.82         72.66        11.97 o
   3   1  10        197.27        216.70        19.66 o
   4   1  10        687.42        683.46        97.60 o
   5   1  10          1.84          0.00         6.60 o
   6   1  10         21.57          0.00        32.10 o
   7   1  10        185.14        252.78       104.59 o
  -7   2  10         19.99         14.94        17.77 o
  -6   2  10         22.23         12.52        17.36 o
  -5   2  10         51.56         69.86        24.63 o
  -4   2  10        572.64        554.83        61.38 o
  -3   2  10          9.11          6.11         7.25 o
  -2   2  10        979.37       1021.18        45.92 o
  -1   2  10          1.42          0.00         6.65 o
   0   2  10       1336.45       1380.50        45.42 o
   1   2  10         70.75         68.98        13.26 o
   2   2  10       1002.89        992.65        34.96 o
   3   2  10          7.14          0.71        10.11 o
   4   2  10        718.33        746.23        56.59 o
   5   2  10        247.05        234.23        25.90 o
   6   2  10         95.59         82.79        44.22 o
   7   2  10         29.23          0.00        50.48 o
  -7   3  10         16.19         21.81        20.19 o
  -6   3  10         24.82         37.55        21.81 o
  -5   3  10         78.13         67.44        25.84 o
  -4   3  10        761.30        850.01        71.88 o
  -3   3  10        138.80        160.38        15.99 o
  -2   3  10        826.10        844.08        29.14 o
  -1   3  10         32.52         54.20        10.50 o
   0   3  10          2.47          3.01         7.90 o
   1   3  10       2201.73       2310.66        54.33 o
   2   3  10         28.12         39.65        10.39 o
   3   3  10        106.58        115.04        28.24 o
   4   3  10       1491.60       1532.82        76.00 o
   5   3  10        780.46        780.13        78.33 o
   6   3  10        157.51         56.06        35.34 o
   7   3  10         36.87         55.73        79.55 o
  -6   4  10         18.52         16.15        20.19 o
  -5   4  10         24.57         38.77        21.81 o
  -4   4  10          0.20          7.67        15.75 o
  -3   4  10         79.36         95.74        14.99 o
  -2   4  10         14.78         21.36         9.77 o
  -1   4  10        323.01        300.68        22.18 o
   0   4  10         49.72         59.18        13.18 o
   1   4  10          0.39          0.00         7.43 o
   2   4  10       1236.98       1226.60        61.50 o
   3   4  10        144.43        150.83        30.10 o
   4   4  10         12.67          5.15        13.82 o
   5   4  10        483.66        481.56        39.75 o
   6   4  10        219.60        146.93        88.03 o
   7   4  10         52.31         52.09        69.05 o
  -6   5  10          4.65          0.00        14.54 o
  -5   5  10        188.94        190.19        39.98 o
  -4   5  10        522.84        595.61        71.07 o
  -3   5  10          4.37          0.00         9.29 o
  -2   5  10        734.91        759.35        32.85 o
  -1   5  10        111.85        113.01        13.44 o
   0   5  10        902.06        906.32        35.89 o
   1   5  10          0.04          5.65         9.16 o
   2   5  10        161.53        150.91        18.29 o
   3   5  10        816.00        812.12        46.23 o
   4   5  10          5.19         26.44        15.23 o
   5   5  10        168.46        171.94        34.74 o
   6   5  10        154.75        144.76        40.99 o
   7   5  10          0.99          0.00        24.61 o
  -6   6  10        156.66        127.20        36.34 o
  -5   6  10         93.90         18.98        23.82 o
  -4   6  10         15.10          8.48        17.77 o
  -3   6  10         19.27         11.99        11.20 o
  -2   6  10          3.87          0.00         7.34 o
  -1   6  10        127.93        139.97        23.12 o
   0   6  10        409.05        462.53        26.67 o
   1   6  10         12.63          4.27        10.02 o
   2   6  10        402.93        374.41        35.93 o
   3   6  10        457.07        378.24        39.56 o
   4   6  10        660.48        677.31        57.74 o
   5   6  10        434.89        547.44        44.53 o
   6   6  10         34.92          0.00        24.57 o
   7   6  10          4.51          0.00        24.79 o
  -6   7  10        109.85         52.09        30.29 o
  -5   7  10        176.47        161.93        42.00 o
  -4   7  10         93.60        109.03        35.94 o
  -3   7  10        265.92        328.51        31.35 o
  -2   7  10        209.21        216.49        19.37 o
  -1   7  10         99.09        106.92        15.44 o
   0   7  10          6.84          0.00        10.64 o
   1   7  10        907.82       1069.58        39.75 o
   2   7  10         95.12         82.90        14.37 o
   3   7  10        497.53        454.38        37.38 o
   4   7  10        264.66        234.75        54.03 o
   5   7  10        186.45        101.04        58.14 o
   6   7  10         34.99         61.22        32.80 o
   7   7  10          0.00          9.69        59.36 o
  -5   8  10        101.00         97.72        37.15 o
  -4   8  10         38.13         33.92        25.04 o
  -3   8  10        186.01        204.16        50.88 o
  -2   8  10        339.71        279.52        25.49 o
  -1   8  10        743.80        807.46        42.94 o
   0   8  10        532.18        592.97        38.08 o
   1   8  10        893.40        863.71        53.15 o
   2   8  10       1114.59       1099.80        53.80 o
   3   8  10         71.52         76.39        22.00 o
   4   8  10        192.78        173.52        44.62 o
   5   8  10         21.28         14.68        16.66 o
   6   8  10        120.50        127.79        16.43 o
   7   8  10          4.06         37.96        66.22 o
  -5   9  10         31.92         50.88        31.09 o
  -4   9  10        179.50        185.75        50.07 o
  -3   9  10        112.45        129.10        22.03 o
  -2   9  10        102.62        116.66        24.55 o
  -1   9  10        828.83        826.31        40.88 o
   0   9  10        191.49        164.20        19.65 o
   1   9  10        400.40        422.21        31.43 o
   2   9  10         21.55         20.63        14.16 o
   3   9  10         90.70         64.74        17.94 o
   4   9  10        190.69        165.53        51.41 o
   5   9  10          0.45          0.00        12.47 o
   6   9  10         72.24         67.44        21.81 o
   7   9  10          4.15          0.00        52.49 o
  -4  10  10         35.56         22.21        29.48 o
  -3  10  10        150.77        128.55        23.62 o
  -2  10  10         41.77         27.49        10.10 o
  -1  10  10        165.35        167.69        26.05 o
   0  10  10         13.88         52.89        14.24 o
   1  10  10         57.21         54.98        15.39 o
   2  10  10        215.41        164.17        44.36 o
   3  10  10        244.03        216.66        38.53 o
   4  10  10        228.92        236.02        39.75 o
   5  10  10         21.10         19.00        17.24 o
   6  10  10        124.05         98.09        22.54 o
   7  10  10          2.44         86.82        79.15 o
  -4  11  10         20.54          0.00        22.61 o
  -3  11  10         99.81        142.72        26.07 o
  -2  11  10        298.62        273.54        23.09 o
  -1  11  10         15.14         32.59        31.06 o
   0  11  10         47.76         28.71        16.66 o
   1  11  10        108.23         77.98        18.38 o
   2  11  10          0.03          0.00        13.03 o
   3  11  10          9.47          6.72        18.12 o
   4  11  10          3.50         13.21        19.31 o
   5  11  10         46.54         32.10        22.89 o
   6  11  10          3.10         38.29        18.74 o
  -3  12  10        235.22        248.38        33.76 o
  -2  12  10         33.88         43.13        19.55 o
  -1  12  10         15.94         19.94        17.53 o
   0  12  10          0.73          0.00        12.20 o
   1  12  10        709.10        806.54        78.30 o
   2  12  10        844.94        748.02        79.38 o
   3  12  10        125.07        146.79        21.55 o
   4  12  10        260.68        289.56        51.91 o
   5  12  10        111.16        113.23        33.52 o
   6  12  10        169.00        179.30        34.73 o
  -2  13  10          5.70         23.12        19.53 o
  -1  13  10          0.29         25.58        19.88 o
   0  13  10        569.73        574.54        62.18 o
   1  13  10         90.99        126.52        32.24 o
   2  13  10          2.19          6.71        20.82 o
   3  13  10         17.09          0.00        16.26 o
   4  13  10         48.93         29.48        58.96 o
   5  13  10         43.00         36.28        32.71 o
  -2  14  10          2.71          0.00        15.72 o
  -1  14  10         21.53         47.12        24.02 o
   0  14  10         36.98          0.00        25.04 o
   1  14  10         16.06         35.11        25.29 o
   2  14  10         10.96         42.37        23.89 o
   3  14  10         88.71        169.58        36.67 o
   4  14  10          4.49          3.34        24.89 o
   5  14  10         72.85         47.40        28.90 o
   0  15  10         73.62         78.34        36.34 o
   1  15  10         32.83         54.48        27.79 o
   2  15  10         80.23         57.52        28.68 o
   3  15  10          7.67          6.30        21.61 o
   4  15  10         34.57          0.00        27.05 o
  -3 -14  11         33.64         20.59        23.82 o
  -2 -14  11          0.79          0.00        18.98 o
  -1 -14  11         12.50         15.50        33.31 o
   0 -14  11         42.03          0.00        26.85 o
  -4 -13  11          2.28          4.44        14.41 o
  -3 -13  11        115.08        125.98        55.52 o
  -2 -13  11         14.24         25.84        24.23 o
  -1 -13  11          0.24         15.47        22.14 o
   0 -13  11         41.39         22.21        22.40 o
   1 -13  11         74.23        130.03        71.07 o
   2 -13  11        124.45        104.99        66.63 o
  -5 -12  11        125.11        129.58        21.76 o
  -4 -12  11         31.96         12.53        13.23 o
  -3 -12  11        114.83        187.64        31.05 o
  -2 -12  11         86.24         47.25        25.04 o
  -1 -12  11        938.21       1014.82       225.32 o
   0 -12  11         28.60         58.11        28.62 o
   1 -12  11          0.88         14.38        27.16 o
   2 -12  11         30.36         32.25        41.59 o
   3 -12  11        138.10         86.57        47.27 o
  -6 -11  11          4.58          0.00        23.02 o
  -5 -11  11        253.98        215.19        24.57 o
  -4 -11  11        249.52        275.76        59.36 o
  -3 -11  11         12.53          3.98        15.31 o
  -2 -11  11         74.13         45.13        30.29 o
  -1 -11  11          8.07         13.23        22.21 o
   0 -11  11        764.11        724.38        52.38 o
   1 -11  11        261.51        249.89        39.96 o
   2 -11  11          6.72         68.54        49.14 o
   3 -11  11         21.36         91.97        43.95 o
  -6 -10  11        176.84        106.60        40.38 o
  -5 -10  11         66.06         79.89        14.34 o
  -4 -10  11         95.78         60.61        30.08 o
  -3 -10  11         47.04         49.63        18.37 o
  -2 -10  11         16.74          0.00        13.41 o
  -1 -10  11        165.67        206.81        26.66 o
   0 -10  11        256.59        215.59        25.38 o
   1 -10  11          0.79          5.29        13.25 o
   2 -10  11          7.31          4.84        19.66 o
   3 -10  11        231.48        257.65        63.47 o
   4 -10  11        268.65        322.34        64.10 o
  -6  -9  11        112.22         96.51        35.53 o
  -5  -9  11          6.38          5.25        22.61 o
  -4  -9  11         62.96         79.90        31.09 o
  -3  -9  11          0.02          0.00        16.34 o
  -2  -9  11        427.46        411.55        27.66 o
  -1  -9  11        488.68        470.02        35.61 o
   0  -9  11        985.27        900.41        47.16 o
   1  -9  11        208.54        204.44        25.39 o
   2  -9  11         82.89         95.07        34.50 o
   3  -9  11        243.41        164.66        53.25 o
   4  -9  11         57.60         29.27        38.89 o
  -7  -8  11         11.75         31.50        26.25 o
  -6  -8  11         51.09         91.26        35.13 o
  -5  -8  11         66.37         33.52        26.25 o
  -4  -8  11          0.84          1.70        17.57 o
  -3  -8  11          2.08          0.00         8.98 o
  -2  -8  11        213.67        231.06        24.32 o
  -1  -8  11        356.70        396.22        26.31 o
   0  -8  11        410.62        395.42        29.97 o
   1  -8  11          1.33          0.00        12.76 o
   2  -8  11         29.63         30.86        17.83 o
   3  -8  11        342.03        342.26        47.96 o
   4  -8  11        410.79        318.78        59.09 o
   5  -8  11          0.41         60.17        82.38 o
  -7  -7  11         19.05         28.67        23.02 o
  -6  -7  11          1.32          0.00        16.15 o
  -5  -7  11          4.48          0.00        16.96 o
  -4  -7  11        163.49        151.79        20.79 o
  -3  -7  11         62.37         41.67        11.49 o
  -2  -7  11        225.44        237.77        21.58 o
  -1  -7  11        222.56        210.08        30.59 o
   0  -7  11        428.52        410.74        24.07 o
   1  -7  11         32.53         35.75        14.89 o
   2  -7  11        557.33        578.57        45.75 o
   3  -7  11         46.10          0.00        23.41 o
   4  -7  11          8.22          0.00        29.94 o
   5  -7  11          0.16          8.00        17.77 o
  -7  -6  11         27.90         40.38        25.84 o
  -6  -6  11         85.81        111.45        33.92 o
  -5  -6  11         28.88         56.13        25.04 o
  -4  -6  11         24.16         29.54        20.22 o
  -3  -6  11         11.81          0.00        12.22 o
  -2  -6  11        121.45        120.35        15.94 o
  -1  -6  11         54.92         36.79        12.25 o
   0  -6  11          6.46         20.81        12.00 o
   1  -6  11          1.49         11.32        12.47 o
   2  -6  11         75.05         33.49        15.47 o
   3  -6  11        220.01        259.57        94.40 o
   4  -6  11         60.39         71.74        38.46 o
   5  -6  11          9.48         51.92        27.66 o
   6  -6  11         49.35          0.00        52.09 o
  -7  -5  11          1.07          0.00        15.75 o
  -6  -5  11         27.30          2.83        18.17 o
  -5  -5  11         41.36         89.64        30.29 o
  -4  -5  11         29.97         15.66         9.06 o
  -3  -5  11        596.19        617.83        29.22 o
  -2  -5  11        529.78        671.14        32.45 o
  -1  -5  11        295.53        290.00        23.19 o
   0  -5  11         22.02         16.32         9.60 o
   1  -5  11        310.22        300.48        22.80 o
   2  -5  11        218.79        270.79        32.36 o
   3  -5  11          1.68          0.00        19.11 o
   4  -5  11         55.57         40.69        22.01 o
   5  -5  11          3.36          0.00        17.75 o
   6  -5  11         70.97          0.00        65.82 o
  -7  -4  11        115.90         88.84        29.07 o
  -6  -4  11        547.08        483.35        64.20 o
  -5  -4  11         38.46         21.81        18.17 o
  -4  -4  11        159.65        174.30        14.96 o
  -3  -4  11       1237.50       1294.61        42.84 o
  -2  -4  11       1952.44       1941.75        55.12 o
  -1  -4  11        527.55        573.72        29.87 o
   0  -4  11        570.13        580.36        26.25 o
   1  -4  11       2813.29       2848.43        71.38 o
   2  -4  11          0.01          0.00        12.95 o
   3  -4  11       1443.99       1589.16        68.40 o
   4  -4  11          0.27         12.27        20.04 o
   5  -4  11        483.03        514.34        69.45 o
   6  -4  11        107.76        207.96       102.97 o
  -7  -3  11          7.21         38.77        21.00 o
  -6  -3  11         93.22        106.20        31.90 o
  -5  -3  11        328.32        256.42        45.63 o
  -4  -3  11        324.87        307.57        19.48 o
  -3  -3  11        430.28        410.42        32.31 o
  -2  -3  11        130.21        131.11        15.35 o
  -1  -3  11        291.04        263.66        19.86 o
   0  -3  11          4.91         15.57         8.96 o
   1  -3  11         98.80         76.19        11.79 o
   2  -3  11         59.88         80.98        17.26 o
   3  -3  11          9.65          1.76        15.42 o
   4  -3  11        913.96        742.92        65.42 o
   5  -3  11         28.78         32.71        18.98 o
  -7  -2  11          6.08         44.42        22.61 o
  -6  -2  11         65.20         52.09        24.63 o
  -5  -2  11          1.22          9.29        17.36 o
  -4  -2  11         57.54         65.01        24.63 o
  -3  -2  11         25.51         22.77        13.00 o
  -2  -2  11          4.31          0.00        16.31 o
  -1  -2  11        176.36        136.29        14.12 o
   0  -2  11        993.04       1047.07        43.96 o
   1  -2  11         92.42        104.31        15.43 o
   2  -2  11        137.05        137.57        19.12 o
   3  -2  11        240.27        231.53        31.25 o
   4  -2  11         20.33         25.49        27.66 o
   5  -2  11        188.64        109.51        22.67 o
  -7  -1  11          1.07         27.46        19.38 o
  -6  -1  11        151.28        120.74        32.30 o
  -5  -1  11         35.55         33.52        20.19 o
  -4  -1  11          0.01          0.00        14.13 o
  -3  -1  11        102.45        121.96        18.45 o
  -2  -1  11        235.27        262.17        19.18 o
  -1  -1  11        112.29        128.19        14.00 o
   0  -1  11         11.05          1.08         7.88 o
   1  -1  11        689.50        681.42        27.64 o
   2  -1  11          6.98          8.15        11.79 o
   3  -1  11        106.46         74.57        19.45 o
   4  -1  11        132.14        153.86        33.46 o
   5  -1  11         11.68          0.00        15.35 o
   7  -1  11        185.95         86.82        96.11 o
  -7   0  11         11.52         14.94        19.38 o
  -6   0  11         29.72         31.09        20.19 o
  -5   0  11         63.89         97.32        28.67 o
  -4   0  11         31.27         18.17        17.77 o
  -3   0  11        121.16        111.85        18.17 o
  -2   0  11        179.07        180.09        17.58 o
  -1   0  11        181.95        161.96        15.98 o
   0   0  11       1030.54       1076.53        32.85 o
   1   0  11         19.58         19.50         8.93 o
   2   0  11          2.32          0.00         7.65 o
   3   0  11         99.57         99.75        20.34 o
   4   0  11        131.30        125.11        38.56 o
   5   0  11        521.74        456.53        38.53 o
   6   0  11         29.97         66.22        76.32 o
   7   0  11        288.33        220.07       110.24 o
  -7   1  11         34.85         51.69        25.04 o
  -6   1  11         87.70         73.09        28.27 o
  -5   1  11         99.75         67.44        25.84 o
  -4   1  11        168.70        184.94        37.55 o
  -3   1  11        658.69        698.68        39.28 o
  -2   1  11          0.10          0.00         6.76 o
  -1   1  11        776.37        801.06        34.92 o
   0   1  11         53.66         40.37         9.61 o
   1   1  11        281.02        289.79        19.07 o
   2   1  11        201.23        237.19        19.89 o
   3   1  11         66.18         71.96        14.89 o
   4   1  11        433.27        366.84        43.32 o
   5   1  11        192.08        151.49        25.48 o
   6   1  11         56.08        132.04        90.45 o
   7   1  11          1.50          0.00        60.57 o
  -7   2  11          5.58          0.00        14.94 o
  -6   2  11          0.79          6.86        16.96 o
  -5   2  11        115.36        183.73        39.98 o
  -4   2  11        555.38        647.30        72.28 o
  -3   2  11         88.42         64.71        14.29 o
  -2   2  11        134.54        130.68        14.58 o
  -1   2  11          7.84          0.00         7.88 o
   0   2  11       2367.20       2368.12        55.27 o
   1   2  11       1355.77       1357.19        52.24 o
   2   2  11       1119.00       1289.35        42.56 o
   3   2  11       1647.33       1639.14        55.96 o
   4   2  11          9.89         29.47        22.47 o
   5   2  11       1871.78       1956.03        82.79 o
   6   2  11         46.95         14.54        70.67 o
   7   2  11         23.89          0.00        67.84 o
  -6   3  11          0.01          0.00        14.13 o
  -5   3  11         40.01         48.05        23.02 o
  -4   3  11        111.38         96.51        29.48 o
  -3   3  11        220.24        197.78        22.38 o
  -2   3  11          5.52         18.42         8.89 o
  -1   3  11        116.48        111.49        14.39 o
   0   3  11         48.94         55.12        11.19 o
   1   3  11        115.14        123.43        13.57 o
   2   3  11        504.08        529.30        32.54 o
   3   3  11        279.67        277.84        31.09 o
   4   3  11         85.01         46.63        23.25 o
   5   3  11        572.46        526.10        44.10 o
   6   3  11        385.38        380.22        62.63 o
   7   3  11         11.09         42.40        73.09 o
  -6   4  11         10.84          6.46        17.77 o
  -5   4  11          4.41          4.04        15.34 o
  -4   4  11         13.87         37.96        21.81 o
  -3   4  11        719.04        757.97        52.49 o
  -2   4  11          6.04          0.00         8.27 o
  -1   4  11        395.66        407.58        41.24 o
   0   4  11        204.43        226.49        17.34 o
   1   4  11        267.52        284.80        20.53 o
   2   4  11        220.26        236.25        20.65 o
   3   4  11          0.20          0.00        15.22 o
   4   4  11        259.13        314.56        81.85 o
   5   4  11        438.37        441.90        48.70 o
   6   4  11         25.60         35.15        33.11 o
   7   4  11          2.32          0.00        52.90 o
  -6   5  11          0.21          0.00        19.79 o
  -5   5  11          5.99          1.62        16.96 o
  -4   5  11          3.57          0.00        15.75 o
  -3   5  11         82.81         97.26        33.72 o
  -2   5  11         58.98         48.04        11.28 o
  -1   5  11          6.53         10.16        10.29 o
   0   5  11        323.54        322.88        26.27 o
   1   5  11        104.05        105.96        33.03 o
   2   5  11       1018.81       1021.36        47.77 o
   3   5  11          0.01          0.00        10.87 o
   4   5  11        176.95        165.99        30.72 o
   5   5  11         32.21         45.50        18.38 o
   6   5  11        575.90        532.72        73.84 o
   7   5  11         23.09         88.03        78.34 o
  -6   6  11          3.81          0.00        18.98 o
  -5   6  11          3.27         19.38        22.61 o
  -4   6  11        104.48        140.12        38.36 o
  -3   6  11        149.66        124.37        40.78 o
  -2   6  11         38.42         44.32        14.44 o
  -1   6  11          0.01          0.00         9.09 o
   0   6  11          6.88          0.00         9.02 o
   1   6  11         11.32          0.00        10.57 o
   2   6  11        164.64        135.17        20.81 o
   3   6  11        764.03        738.46        43.16 o
   4   6  11         51.70         29.03        34.10 o
   5   6  11        645.79        560.58        57.03 o
   6   6  11         32.75          6.47        26.98 o
   7   6  11          0.16         27.46        69.45 o
  -5   7  11          0.80         13.33        23.02 o
  -4   7  11          8.45          0.00        14.13 o
  -3   7  11          2.34          0.00         9.86 o
  -2   7  11        126.54        111.30        21.82 o
  -1   7  11        356.95        363.62        30.55 o
   0   7  11         17.64         16.51        11.24 o
   1   7  11        660.14        735.20        35.56 o
   2   7  11        386.38        407.28        36.73 o
   3   7  11        165.64        162.41        20.31 o
   4   7  11          0.96          0.00        18.10 o
   5   7  11       1228.99       1246.10       128.96 o
   6   7  11        139.68        134.96        18.11 o
   7   7  11        280.14        310.53       115.49 o
  -5   8  11        110.92        137.29        44.42 o
  -4   8  11          0.01          0.00        20.19 o
  -3   8  11         27.68         44.30        15.55 o
  -2   8  11         12.77          6.46        13.51 o
  -1   8  11        195.16        230.02        22.77 o
   0   8  11        251.24        257.02        23.44 o
   1   8  11          5.18          6.60        12.00 o
   2   8  11        611.18        623.05        40.50 o
   3   8  11         72.06         77.86        16.58 o
   4   8  11         20.64         22.21        21.39 o
   5   8  11         32.20          6.64        26.04 o
   6   8  11         14.88         15.26        35.29 o
   7   8  11         11.37          0.00        54.51 o
  -4   9  11          1.00          4.04        23.82 o
  -3   9  11         23.63         31.17        15.46 o
  -2   9  11         37.93         47.85        21.27 o
  -1   9  11        691.16        726.93        51.04 o
   0   9  11        232.74        243.15        26.74 o
   1   9  11        421.67        415.22        34.01 o
   2   9  11         41.84         34.39        23.20 o
   3   9  11       1797.67       1749.13        68.43 o
   4   9  11         71.29         42.48        21.97 o
   5   9  11        510.41        463.29        73.26 o
   6   9  11         34.57         61.63        55.93 o
   7   9  11         39.33        112.26        80.36 o
  -4  10  11         10.14         29.88        29.88 o
  -3  10  11         63.76         76.92        20.35 o
  -2  10  11         55.12         56.45        13.02 o
  -1  10  11        294.98        272.15        32.38 o
   0  10  11        331.84        312.82        32.63 o
   1  10  11        134.83        200.37        27.02 o
   2  10  11         43.10         22.83        15.48 o
   3  10  11         66.59         61.15        16.73 o
   4  10  11          8.88          8.11        22.19 o
   5  10  11          0.55          0.00        22.41 o
   6  10  11        103.54         96.08        24.03 o
  -3  11  11        218.41        208.59        30.24 o
  -2  11  11          8.06         42.73        20.12 o
  -1  11  11         74.38         98.19        32.10 o
   0  11  11         73.01         80.10        20.09 o
   1  11  11          3.35          2.86        18.77 o
   2  11  11         24.42         42.85        17.80 o
   3  11  11        156.92        161.95        22.77 o
   4  11  11         62.43         68.30        33.80 o
   5  11  11        143.85        148.03        36.25 o
   6  11  11          0.04          0.00        20.59 o
  -3  12  11          2.20         11.65        23.02 o
  -2  12  11         21.06         15.86        18.22 o
  -1  12  11          0.00          0.00        20.59 o
   0  12  11        121.68         90.11        27.67 o
   1  12  11        162.59        167.91        46.84 o
   2  12  11          1.43          0.00        24.03 o
   3  12  11        129.89        108.89        22.46 o
   4  12  11          0.08          0.00        50.88 o
   5  12  11         34.61         59.37        70.26 o
  -2  13  11         20.83         37.05        19.75 o
  -1  13  11          0.08          0.00        16.19 o
   0  13  11          2.02         34.73        30.29 o
   1  13  11         24.81         57.99        61.98 o
   2  13  11          3.50          0.00        24.43 o
   3  13  11         20.52         23.14        24.39 o
   4  13  11          3.33          0.00        22.81 o
   5  13  11         10.91         45.95        27.79 o
  -1  14  11        230.72        181.31        44.42 o
   0  14  11          4.63          5.65        27.86 o
   1  14  11        126.93        153.57        36.59 o
   2  14  11         40.83         52.18        33.11 o
   3  14  11        137.52        131.48        42.80 o
   4  14  11          1.13         39.98        36.75 o
   1  15  11        271.65        280.94        47.43 o
   2  15  11         17.59         10.34        24.35 o
   3  15  11        314.21        287.39        47.23 o
  -3 -13  12        274.53        241.88        44.42 o
  -2 -13  12        190.34        203.52        44.01 o
  -1 -13  12         58.29         52.09        26.00 o
   0 -13  12         59.61         68.41        30.91 o
   1 -13  12        153.77         82.78        65.01 o
  -4 -12  12        548.68        578.76        52.01 o
  -3 -12  12         77.08        118.09        30.89 o
  -2 -12  12          1.37          6.06        23.02 o
  -1 -12  12        115.32        167.26        41.59 o
   0 -12  12          0.20          0.00        20.79 o
   1 -12  12         19.00         33.46        29.23 o
   2 -12  12         20.24          0.00        43.61 o
  -5 -11  12         32.41          9.17        10.30 o
  -4 -11  12          1.18          0.00        25.24 o
  -3 -11  12         22.73         41.25        19.26 o
  -2 -11  12        141.51        160.71        37.15 o
  -1 -11  12          0.94          0.00        17.33 o
   0 -11  12          0.06          0.00        24.64 o
   1 -11  12        252.86        220.41        33.17 o
   2 -11  12          0.32          9.45        76.72 o
   3 -11  12         83.69         51.65        47.69 o
  -5 -10  12        136.63        128.07        26.85 o
  -4 -10  12         75.80         63.24        18.39 o
  -3 -10  12         29.19         20.53        14.06 o
  -2 -10  12          0.16          0.00        11.86 o
  -1 -10  12        208.81        242.73        39.17 o
   0 -10  12         56.91         19.37        17.41 o
   1 -10  12          0.58         24.49        19.36 o
   2 -10  12         53.99          3.39        39.82 o
   3 -10  12          0.21         11.31        38.94 o
  -6  -9  12        202.34        192.21        50.88 o
  -5  -9  12         50.62         47.90        10.98 o
  -4  -9  12        238.77        286.28        32.52 o
  -3  -9  12        611.90        673.86        53.80 o
  -2  -9  12        575.64        647.51        54.00 o
  -1  -9  12        241.55        285.99        27.53 o
   0  -9  12        131.77        217.55        30.09 o
   1  -9  12        694.79        678.67        43.38 o
   2  -9  12        183.90        214.68        44.45 o
   3  -9  12          1.05         58.57        43.03 o
   4  -9  12        216.66        193.75        59.76 o
  -6  -8  12          0.06          0.00        16.96 o
  -5  -8  12         54.82         51.69        29.07 o
  -4  -8  12          9.98         18.37        12.93 o
  -3  -8  12        119.13         85.73        17.10 o
  -2  -8  12         30.07         14.91        26.05 o
  -1  -8  12         33.04         28.78        10.99 o
   0  -8  12         45.73         18.82        14.10 o
   1  -8  12         26.71         28.40        14.80 o
   2  -8  12        163.35        237.33        34.12 o
   3  -8  12        312.11        310.46        71.88 o
   4  -8  12         43.22         88.74        44.99 o
  -6  -7  12          0.51          0.00        16.96 o
  -5  -7  12         25.93          7.27        22.21 o
  -4  -7  12          0.51          0.26         9.68 o
  -3  -7  12        399.10        386.52        26.33 o
  -2  -7  12          6.74          0.00        16.63 o
  -1  -7  12       1081.02       1144.63        44.51 o
   0  -7  12        171.79        132.57        20.32 o
   1  -7  12        563.89        609.97        39.83 o
   2  -7  12          5.56          7.05        18.03 o
   3  -7  12        436.84        631.38        86.36 o
   4  -7  12         21.56          0.00        36.28 o
   5  -7  12          1.31          0.00        19.73 o
  -6  -6  12         10.14          6.46        21.40 o
  -5  -6  12         25.64          8.48        23.42 o
  -4  -6  12         41.29         35.42        14.54 o
  -3  -6  12         54.51         67.23        16.78 o
  -2  -6  12         90.63         66.95        14.28 o
  -1  -6  12       1415.13       1512.60        51.38 o
   0  -6  12         12.99         11.48        11.77 o
   1  -6  12          0.91          0.00        12.50 o
   2  -6  12        144.77        103.68        22.12 o
   3  -6  12         36.56          7.45        24.31 o
   4  -6  12         91.42         73.16        39.44 o
   5  -6  12          6.09          0.00        31.50 o
  -7  -5  12          8.69         10.10        18.98 o
  -6  -5  12         34.33         58.96        27.46 o
  -5  -5  12          2.44         14.13        20.59 o
  -4  -5  12        120.39        119.28        16.06 o
  -3  -5  12        735.96        720.09        42.33 o
  -2  -5  12       1703.52       1744.49        55.57 o
  -1  -5  12         66.30         58.83        13.87 o
   0  -5  12          3.60         13.14        10.05 o
   1  -5  12       1274.59       1304.91        78.80 o
   2  -5  12         37.54         43.52        25.51 o
   3  -5  12        228.53        243.21        41.90 o
   4  -5  12         69.15        108.25        41.52 o
   5  -5  12        100.93        106.18        46.03 o
   6  -5  12         17.49         90.86        87.63 o
  -7  -4  12          1.92          0.00        16.56 o
  -6  -4  12         36.33          8.48        18.17 o
  -5  -4  12        152.15        132.04        36.34 o
  -4  -4  12        120.29        105.59        15.80 o
  -3  -4  12        218.77        214.62        18.23 o
  -2  -4  12        600.30        605.17        32.59 o
  -1  -4  12       1392.95       1450.61        48.20 o
   0  -4  12        931.88        962.65        57.36 o
   1  -4  12       1399.25       1468.46       104.68 o
   2  -4  12        154.44        110.13        35.70 o
   3  -4  12        708.67        590.85        64.56 o
   4  -4  12         33.65          0.00        31.09 o
   5  -4  12        404.27        501.93        57.34 o
  -7  -3  12         70.18         81.97        29.88 o
  -6  -3  12          0.37          0.00        15.34 o
  -5  -3  12        168.40        192.21        42.00 o
  -4  -3  12         76.08         73.96        12.93 o
  -3  -3  12         88.43         76.38        16.69 o
  -2  -3  12        936.68        980.70        38.71 o
  -1  -3  12        612.12        637.82        31.92 o
   0  -3  12        661.71        765.80        31.98 o
   1  -3  12         19.87         30.96        11.95 o
   2  -3  12       1012.84       1064.60        48.96 o
   3  -3  12        117.16         95.53        27.93 o
   4  -3  12        157.51        135.86        32.80 o
   5  -3  12        101.92         55.32        28.67 o
  -7  -2  12        113.38        102.57        32.71 o
  -6  -2  12          9.32          3.23        17.36 o
  -5  -2  12        276.94        276.61        48.86 o
  -4  -2  12        199.69        182.19        12.28 o
  -3  -2  12        401.95        434.54        34.16 o
  -2  -2  12         37.12         44.69        12.09 o
  -1  -2  12        238.32        221.17        19.86 o
   0  -2  12          4.42          5.28         8.94 o
   1  -2  12         12.64          8.35        11.75 o
   2  -2  12         47.14         45.05        14.57 o
   3  -2  12          0.57          0.00        15.06 o
   4  -2  12        265.72        277.55        42.54 o
   5  -2  12         82.08        101.76        29.88 o
  -7  -1  12          0.01          0.81        18.17 o
  -6  -1  12        120.29         77.53        28.27 o
  -5  -1  12         11.40         19.38        18.17 o
  -4  -1  12          3.27          0.00        14.94 o
  -3  -1  12         21.21         19.82        12.53 o
  -2  -1  12         52.94         51.78        12.75 o
  -1  -1  12        228.86        196.73        18.47 o
   0  -1  12         47.56         44.75        13.65 o
   1  -1  12          8.80          0.00         9.23 o
   2  -1  12        217.07        227.49        23.36 o
   3  -1  12        370.37        395.96        37.52 o
   4  -1  12          0.13          0.00        19.57 o
   5  -1  12          7.85         12.52        22.81 o
   6  -1  12          2.78          0.00        55.73 o
  -6   0  12          2.51         18.98        19.79 o
  -5   0  12         42.78         60.57        25.04 o
  -4   0  12        384.53        407.03        56.94 o
  -3   0  12        383.41        338.96        30.72 o
  -2   0  12         47.93         54.99        17.78 o
  -1   0  12        215.47        214.15        23.29 o
   0   0  12         61.71         56.99        11.19 o
   1   0  12        189.50        206.42        20.52 o
   2   0  12        105.93         97.71        20.53 o
   3   0  12         57.69         64.12        19.71 o
   4   0  12        211.78        224.82        48.61 o
   5   0  12        286.75        342.97        44.97 o
   6   0  12         47.04         11.31        75.51 o
   7   0  12         60.50         78.74        85.61 o
  -6   1  12        202.15        214.42        44.42 o
  -5   1  12         18.58         21.00        21.81 o
  -4   1  12         17.75          6.86        16.96 o
  -3   1  12        116.27        126.36        19.47 o
  -2   1  12        549.87        538.40        84.57 o
  -1   1  12          9.93          0.00        11.46 o
   0   1  12       1196.06       1275.26        54.78 o
   1   1  12         70.68         45.26        11.42 o
   2   1  12        829.97        763.79        77.83 o
   3   1  12         64.44        121.50        53.43 o
   4   1  12        599.81        654.97        58.78 o
   5   1  12         46.86         28.10        20.22 o
   6   1  12         65.27          0.00        62.99 o
   7   1  12        128.57         38.77        84.40 o
  -6   2  12         38.89         48.86        25.44 o
  -5   2  12         83.60         77.93        28.67 o
  -4   2  12          2.89          0.00        14.94 o
  -3   2  12        204.78        203.93        27.05 o
  -2   2  12         38.80         18.77        10.55 o
  -1   2  12        246.62        231.21        25.09 o
   0   2  12        885.59        917.15        64.73 o
   1   2  12         84.18         77.53        12.00 o
   2   2  12        941.76        982.92        65.97 o
   3   2  12          0.08         31.15        18.55 o
   4   2  12       1087.17       1138.49       229.51 o
   5   2  12        105.12         62.43        22.69 o
   6   2  12        111.58        117.91        84.80 o
   7   2  12         18.86         12.52        74.30 o
  -6   3  12          2.91          7.67        17.77 o
  -5   3  12          2.28          0.00        16.96 o
  -4   3  12          0.49         29.07        21.40 o
  -3   3  12         97.15        121.50        19.47 o
  -2   3  12          1.10          0.90         9.31 o
  -1   3  12         11.54         10.37        10.12 o
   0   3  12          8.62         26.23        11.19 o
   1   3  12        394.49        390.66        26.02 o
   2   3  12         38.31         44.29        14.29 o
   3   3  12         42.02         32.71        19.54 o
   4   3  12        223.10        296.53        40.89 o
   5   3  12          0.52         11.45        17.30 o
   6   3  12         79.75         27.05        77.13 o
   7   3  12         56.43        138.91        94.49 o
  -6   4  12         22.86         36.34        25.84 o
  -5   4  12          5.81          6.86        18.98 o
  -4   4  12          5.03         46.44        25.84 o
  -3   4  12         42.87         46.63        14.37 o
  -2   4  12        207.85        194.56        19.20 o
  -1   4  12         51.97         54.88        17.43 o
   0   4  12          0.05         10.31        10.29 o
   1   4  12        149.59        140.51        16.59 o
   2   4  12          5.25          0.00        11.79 o
   3   4  12         83.51         81.57        17.81 o
   4   4  12        877.75        948.00       104.35 o
   5   4  12         94.08         95.12        28.60 o
   6   4  12         81.67        104.99        89.24 o
   7   4  12         61.58        110.24        83.59 o
  -5   5  12          5.08         21.00        20.19 o
  -4   5  12          0.06          0.00        16.56 o
  -3   5  12          0.10          3.38        10.21 o
  -2   5  12        131.74        125.60        16.15 o
  -1   5  12         35.13         36.32        12.66 o
   0   5  12        217.74        190.56        28.62 o
   1   5  12         11.17         27.26        11.07 o
   2   5  12         48.33         49.04        19.05 o
   3   5  12          1.26          0.63        12.81 o
   4   5  12       1815.77       1749.92       149.18 o
   5   5  12         23.56         12.34        28.61 o
   6   5  12        149.57        147.79        98.12 o
   7   5  12         43.82          0.00        67.44 o
  -5   6  12        183.02        147.39        43.61 o
  -4   6  12        101.75         79.15        33.92 o
  -3   6  12          0.01         16.92        12.23 o
  -2   6  12         79.01         72.67        13.25 o
  -1   6  12        193.10        164.17        20.42 o
   0   6  12        111.08        114.66        18.00 o
   1   6  12        225.55        231.15        23.48 o
   2   6  12        528.28        561.43        57.03 o
   3   6  12          6.36         12.18        12.22 o
   4   6  12         37.63          0.00        22.23 o
   5   6  12          0.80          0.00        17.41 o
   6   6  12        126.50         62.59        83.99 o
   7   6  12        117.69        124.37        97.72 o
  -5   7  12          0.16         64.61        30.69 o
  -4   7  12          1.61         18.98        25.84 o
  -3   7  12        156.99        188.73        25.77 o
  -2   7  12        141.59        163.96        28.74 o
  -1   7  12       1280.20       1042.05       129.48 o
   0   7  12         49.02         42.58        13.94 o
   1   7  12        555.04        581.20        35.49 o
   2   7  12         35.63         44.85        21.49 o
   3   7  12        725.88        708.81        41.08 o
   4   7  12         70.12         94.46        26.57 o
   5   7  12        174.79        223.78        34.24 o
   6   7  12         14.76          0.00        14.13 o
   7   7  12         17.57          0.00        68.24 o
  -4   8  12          0.02          9.69        22.61 o
  -3   8  12        174.59        172.47        26.44 o
  -2   8  12          9.27         11.04         9.25 o
  -1   8  12        192.80        210.36        29.55 o
   0   8  12         14.38          0.00        10.54 o
   1   8  12       1382.56       1451.00        65.31 o
   2   8  12          2.47          1.74        12.87 o
   3   8  12        465.67        476.06        33.19 o
   4   8  12        417.32        452.08        92.00 o
   5   8  12        190.89        216.29        34.59 o
   6   8  12        226.57        312.34        38.12 o
  -4   9  12         27.93         16.15        27.86 o
  -3   9  12         14.82         13.73        13.85 o
  -2   9  12         22.03         25.46        17.29 o
  -1   9  12        149.23        118.04        23.98 o
   0   9  12         76.76         32.77        18.28 o
   1   9  12          1.35          0.00        13.68 o
   2   9  12         69.62         91.84        18.39 o
   3   9  12         13.17         21.21        14.68 o
   4   9  12          0.22          4.24        21.27 o
   5   9  12        179.81        205.02        34.21 o
   6   9  12        144.96        184.48        67.84 o
  -3  10  12          3.85          0.00        14.16 o
  -2  10  12          7.96         25.51        19.38 o
  -1  10  12          1.56          0.00        13.57 o
   0  10  12         30.69         33.04        16.86 o
   1  10  12         30.64          0.00        17.80 o
   2  10  12         34.95         56.99        22.95 o
   3  10  12         65.61         58.04        17.59 o
   4  10  12          6.04          8.02        22.20 o
   5  10  12         21.51         24.34        20.59 o
   6  10  12         29.56         15.79        18.36 o
  -3  11  12         31.57         43.35        19.32 o
  -2  11  12          7.21          0.00        16.00 o
  -1  11  12        156.00        124.78        39.98 o
   0  11  12         82.99        116.90        28.57 o
   1  11  12        291.32        350.15        64.61 o
   2  11  12         14.08          0.00        17.66 o
   3  11  12         19.82         56.63        21.04 o
   4  11  12        620.25        572.47        69.03 o
   5  11  12          0.36          0.00        20.10 o
  -2  12  12         15.29          6.80        18.15 o
  -1  12  12        140.06        164.02        31.94 o
   0  12  12         33.93         11.71        24.63 o
   1  12  12         63.69          0.00        74.91 o
   2  12  12        188.58        138.33        34.39 o
   3  12  12          3.64          9.83        17.95 o
   4  12  12         13.28         45.08        49.67 o
   5  12  12          7.02         10.15        31.29 o
  -1  13  12         36.33         40.78        29.48 o
   0  13  12        112.10        190.60        47.25 o
   1  13  12        169.04        195.16        40.85 o
   2  13  12         19.43         47.33        42.80 o
   3  13  12         42.13         12.41        21.07 o
   4  13  12         52.45         29.48        31.09 o
   0  14  12          0.54         12.52        29.07 o
   1  14  12        564.68        601.33        86.62 o
   2  14  12         24.62         55.87        28.07 o
   3  14  12        234.99        275.62        46.38 o
  -2 -13  13          0.01          0.00        21.00 o
  -1 -13  13        255.65        325.60        49.40 o
  -3 -12  13        366.77        254.80        45.63 o
  -2 -12  13        157.37        165.96        39.98 o
  -1 -12  13        244.19        347.62       103.78 o
   0 -12  13        299.87        326.58        67.84 o
   1 -12  13        383.36        420.36       106.20 o
  -4 -11  13        143.01        103.30        27.86 o
  -3 -11  13         50.17         60.91        21.77 o
  -2 -11  13        141.89         91.66        31.50 o
  -1 -11  13         27.45         40.21        52.70 o
   0 -11  13        126.90         79.08        62.59 o
   1 -11  13          1.87          0.00        24.63 o
   2 -11  13        237.09        340.00        95.30 o
  -5 -10  13          1.99          0.96        10.13 o
  -4 -10  13        150.06        131.35        24.78 o
  -3 -10  13          9.11         15.46        24.63 o
  -2 -10  13         18.30          6.08        15.08 o
  -1 -10  13          8.81         12.46        21.44 o
   0 -10  13          2.71          0.00        17.99 o
   1 -10  13        230.55        259.22        36.24 o
   2 -10  13          8.64          0.00        48.86 o
   3 -10  13          0.56          0.00        38.97 o
  -5  -9  13         69.27         52.09        11.98 o
  -4  -9  13         38.84         16.24        14.74 o
  -3  -9  13          1.52          0.00        22.21 o
  -2  -9  13         19.30          5.92        15.29 o
  -1  -9  13         62.25         77.67        20.47 o
   0  -9  13        397.45        385.13        57.65 o
   1  -9  13         21.68         25.66        19.74 o
   2  -9  13          3.39         14.17        43.98 o
   3  -9  13          7.26         78.46       101.35 o
  -6  -8  13          4.19         48.46        32.30 o
  -5  -8  13          3.67          3.63        21.81 o
  -4  -8  13         95.69        103.25        38.16 o
  -3  -8  13        110.42        106.61        27.26 o
  -2  -8  13         50.00         64.23        17.19 o
  -1  -8  13         14.98         26.10        15.32 o
   0  -8  13        570.43        576.77        71.45 o
   1  -8  13          0.60          0.00        13.95 o
   2  -8  13         71.57         79.40        33.21 o
   3  -8  13          3.81         12.42        39.63 o
   4  -8  13         16.43          7.34        67.03 o
  -6  -7  13         37.86         65.82        33.92 o
  -5  -7  13         48.50         72.68        33.52 o
  -4  -7  13         54.48         41.39        15.06 o
  -3  -7  13          2.72          9.52        11.93 o
  -2  -7  13          0.09         13.16        19.64 o
  -1  -7  13         69.98         94.26        18.84 o
   0  -7  13        507.75        511.24        38.18 o
   1  -7  13         32.38         14.67        14.99 o
   2  -7  13         22.68          7.40        25.31 o
   3  -7  13         12.58         35.79        43.47 o
   4  -7  13          1.77          6.28        48.25 o
  -6  -6  13          5.90          0.00        14.13 o
  -5  -6  13         69.79         59.36        29.48 o
  -4  -6  13        745.79        849.37        49.35 o
  -3  -6  13         26.83         14.47        12.00 o
  -2  -6  13        648.36        704.65        60.97 o
  -1  -6  13        310.03        298.69        24.87 o
   0  -6  13        717.50        742.54        44.26 o
   1  -6  13        122.83         91.55        19.55 o
   2  -6  13         56.86         42.14        21.16 o
   3  -6  13        199.69        332.38        94.49 o
   4  -6  13         25.44         31.29        36.88 o
   5  -6  13        101.30        154.73        61.38 o
  -6  -5  13          5.23          8.08        21.40 o
  -5  -5  13        146.26        148.60        41.59 o
  -4  -5  13         40.56         20.96        10.63 o
  -3  -5  13        339.49        378.73        37.23 o
  -2  -5  13        173.26        157.70        19.69 o
  -1  -5  13         49.94         40.48        12.67 o
   0  -5  13         93.78         75.14        18.86 o
   1  -5  13         45.34         56.46        16.91 o
   2  -5  13         43.25         11.44        15.68 o
   3  -5  13         55.49         34.32        46.84 o
   4  -5  13        386.90        360.60        75.92 o
   5  -5  13        100.97        116.70        37.96 o
  -6  -4  13          0.13          9.29        19.79 o
  -5  -4  13          9.53          0.00        20.19 o
  -4  -4  13        122.55        138.41        19.57 o
  -3  -4  13        216.39        199.81        26.05 o
  -2  -4  13         37.58         35.35        11.95 o
  -1  -4  13        246.82        222.39        21.37 o
   0  -4  13       1058.47       1063.50        37.95 o
   1  -4  13        141.93        130.50        20.89 o
   2  -4  13        103.04         99.46        18.99 o
   3  -4  13        217.44        280.02        47.96 o
   4  -4  13         63.91         58.55        44.01 o
   5  -4  13        303.50        249.95        47.25 o
  -6  -3  13        104.94        131.24        37.55 o
  -5  -3  13        150.77        150.22        37.96 o
  -4  -3  13        248.49        264.76        69.86 o
  -3  -3  13        136.65        163.56        30.08 o
  -2  -3  13         38.41         35.00        12.70 o
  -1  -3  13        259.49        224.70        21.06 o
   0  -3  13        776.30        840.51        48.31 o
   1  -3  13         71.56         49.57        15.13 o
   2  -3  13         61.70         38.11        14.26 o
   3  -3  13        154.43        203.24        89.24 o
   4  -3  13        387.50        339.60        73.90 o
   5  -3  13        120.31        109.03        37.96 o
  -6  -2  13          2.53          0.40        20.59 o
  -5  -2  13          4.08          1.62        18.98 o
  -4  -2  13          1.72         12.93         9.13 o
  -3  -2  13        433.76        372.08        34.21 o
  -2  -2  13        269.70        269.94        22.49 o
  -1  -2  13        650.64        677.47        34.32 o
   0  -2  13         48.18         33.23        11.04 o
   1  -2  13         48.19         37.65        15.02 o
   2  -2  13        132.74        114.40        26.34 o
   3  -2  13         52.96         31.45        18.36 o
   4  -2  13         56.71         54.39        37.60 o
   5  -2  13          2.99          0.00        29.28 o
   6  -2  13         14.80         59.76        79.15 o
  -6  -1  13        133.83        113.07        35.94 o
  -5  -1  13         13.55          8.48        19.38 o
  -4  -1  13        113.81         96.39        12.97 o
  -3  -1  13        733.61        841.09       126.19 o
  -2  -1  13        410.32        390.64        44.22 o
  -1  -1  13         52.57         81.28        15.33 o
   0  -1  13         12.92          6.81        19.17 o
   1  -1  13        149.60        171.58        22.16 o
   2  -1  13        128.45        103.36        18.56 o
   3  -1  13        146.00        164.82        39.17 o
   4  -1  13        132.12        175.77        65.82 o
   5  -1  13        123.74        201.93        42.76 o
   6  -1  13          0.70          0.00        67.03 o
  -6   0  13         42.35        117.91        36.75 o
  -5   0  13        171.87        153.45        39.57 o
  -4   0  13        335.47        406.23        60.97 o
  -3   0  13        654.32        741.00        45.42 o
  -2   0  13       3114.86       3250.80        98.83 o
  -1   0  13        130.21        138.50        17.19 o
   0   0  13        182.65        190.25        19.44 o
   1   0  13       1030.89       1047.04        42.23 o
   2   0  13        388.53        369.12        34.00 o
   3   0  13        195.07        189.12        28.33 o
   4   0  13          1.72          4.28        19.81 o
   5   0  13         73.69        100.63        33.66 o
   6   0  13         71.19         60.57        99.34 o
  -6   1  13         45.00         62.99        27.46 o
  -5   1  13          7.49          0.00        17.36 o
  -4   1  13        149.94        182.12        42.40 o
  -3   1  13          0.08          0.00         9.80 o
  -2   1  13        963.80       1037.03       155.25 o
  -1   1  13       1317.54       1407.91       133.86 o
   0   1  13          2.76          6.47        10.41 o
   1   1  13        450.61        455.22        25.32 o
   2   1  13         89.16         49.35        20.28 o
   3   1  13       1300.82       1404.57        68.81 o
   4   1  13         55.16         64.12        26.40 o
   5   1  13        110.01        131.18        35.42 o
   6   1  13          0.02         62.99        93.28 o
  -6   2  13          1.71          0.00        16.96 o
  -5   2  13          9.04          0.00        19.79 o
  -4   2  13        485.88        442.97        65.42 o
  -3   2  13         75.13         65.79        16.94 o
  -2   2  13         16.72         18.30        11.18 o
  -1   2  13         26.11         24.29        11.51 o
   0   2  13        293.96        284.76        25.14 o
   1   2  13         83.90         68.98        13.36 o
   2   2  13        325.11        297.85        27.58 o
   3   2  13          2.14          0.00        15.29 o
   4   2  13          0.02          8.91        22.15 o
   5   2  13          0.65          0.00        28.27 o
   6   2  13         43.45          0.00        73.49 o
  -6   3  13        155.61        260.05        52.49 o
  -5   3  13          7.99         44.82        26.65 o
  -4   3  13        316.72        270.95        51.69 o
  -3   3  13         12.65         19.43        12.85 o
  -2   3  13        731.97        747.06        51.10 o
  -1   3  13         17.38         14.78        11.18 o
   0   3  13        281.40        287.18        23.33 o
   1   3  13          5.37          0.00         9.20 o
   2   3  13        386.13        384.61        30.19 o
   3   3  13        140.02        155.61        47.08 o
   4   3  13         45.79         16.85        23.17 o
   5   3  13        269.29        258.15        47.18 o
   6   3  13          0.53          0.00        61.78 o
  -5   4  13        140.00        154.25        41.19 o
  -4   4  13        212.26        222.50        47.25 o
  -3   4  13        366.21        416.62        53.91 o
  -2   4  13         59.99         58.29        13.28 o
  -1   4  13        101.52        107.17        16.90 o
   0   4  13         60.21         71.54        16.73 o
   1   4  13         61.84         42.78        17.31 o
   2   4  13         49.48         54.89        16.76 o
   3   4  13        159.37        157.30        54.03 o
   4   4  13          2.15         15.54        23.63 o
   5   4  13        189.13        168.56        38.87 o
   6   4  13          9.13          0.00        75.11 o
  -5   5  13         45.75         21.00        23.42 o
  -4   5  13         75.44         72.28        31.50 o
  -3   5  13          1.43          0.00        10.82 o
  -2   5  13        819.71        799.57        72.48 o
  -1   5  13         10.17          3.28        10.69 o
   0   5  13         71.11         78.46        22.64 o
   1   5  13          7.61          0.00        14.07 o
   2   5  13        203.60        211.12        23.76 o
   3   5  13         64.62         68.83        22.15 o
   4   5  13         27.43         34.69        31.97 o
   5   5  13        271.83        229.49        78.54 o
   6   5  13         17.79          0.00        17.57 o
  -5   6  13        163.31        171.21        48.05 o
  -4   6  13         18.94          4.04        24.23 o
  -3   6  13        415.84        340.21        33.76 o
  -2   6  13          1.07          0.00         8.95 o
  -1   6  13        108.59        157.83        21.24 o
   0   6  13         68.41         74.81        16.35 o
   1   6  13          0.87          0.00        12.35 o
   2   6  13        106.86         86.67        18.96 o
   3   6  13        381.75        356.28        30.51 o
   4   6  13         52.54         23.96        24.84 o
   5   6  13        171.04         68.54        32.40 o
   6   6  13          4.94          0.00        13.45 o
  -4   7  13          2.64          0.00        18.98 o
  -3   7  13          3.76          0.00        13.12 o
  -2   7  13         96.96         87.92        15.27 o
  -1   7  13          0.04         10.08        19.18 o
   0   7  13        444.60        394.45        38.27 o
   1   7  13        859.05        941.97        53.85 o
   2   7  13          0.80          0.26        13.20 o
   3   7  13         92.54        108.98        20.30 o
   4   7  13          5.87          0.00        18.80 o
   5   7  13        486.71        400.17       100.75 o
   6   7  13         35.86          4.20        60.57 o
  -4   8  13         29.32         44.82        30.29 o
  -3   8  13        141.33        107.90        22.56 o
  -2   8  13         28.32         40.72        18.07 o
  -1   8  13         89.72         99.31        23.73 o
   0   8  13        120.84        110.58        23.33 o
   1   8  13        127.50         62.27        23.68 o
   2   8  13          0.62         10.82        14.04 o
   3   8  13        140.48        149.98        25.11 o
   4   8  13        410.97        435.99        50.69 o
   5   8  13        235.18        232.26        44.77 o
   6   8  13         67.15         39.78        61.18 o
  -3   9  13         15.43         13.59        14.85 o
  -2   9  13         81.94         85.93        23.38 o
  -1   9  13          0.19          0.00        14.24 o
   0   9  13          0.85          0.00        14.62 o
   1   9  13          5.96          0.00        18.38 o
   2   9  13         12.49          0.00        14.78 o
   3   9  13         27.78         15.69        15.69 o
   4   9  13         92.11        113.99        39.62 o
   5   9  13        106.90         84.99       108.83 o
   6   9  13         49.14          8.82        19.18 o
  -3  10  13         84.63         86.75        22.39 o
  -2  10  13         33.10         43.42        20.66 o
  -1  10  13        202.71        222.94        35.11 o
   0  10  13          0.01          0.00        37.55 o
   1  10  13         70.64        113.79        30.75 o
   2  10  13        105.63        114.18        28.17 o
   3  10  13        119.42        105.99        24.62 o
   4  10  13        104.90        111.99        31.21 o
   5  10  13         64.59        111.32        35.98 o
  -2  11  13         82.96         46.79        22.22 o
  -1  11  13        189.66        127.28        28.71 o
   0  11  13         17.09          0.00        18.98 o
   1  11  13         87.03        104.16        31.17 o
   2  11  13        168.58        111.33        30.95 o
   3  11  13        478.28        660.37        65.75 o
   4  11  13        101.12         78.75        45.43 o
   5  11  13          9.13          8.28        27.01 o
  -1  12  13          0.57          0.00        17.36 o
   0  12  13         32.58         29.48        27.05 o
   1  12  13        266.90        328.66        50.48 o
   2  12  13          5.60          0.00        24.03 o
   3  12  13         14.11         24.66        25.13 o
   4  12  13         63.92         66.22        39.98 o
   0  13  13        476.49        404.61        67.84 o
   1  13  13        275.32        274.24        94.89 o
   2  13  13         29.01         21.95        39.17 o
   3  13  13         81.70         67.60        45.63 o
  -2 -12  14        396.22        331.52        57.34 o
  -1 -12  14          9.82         10.50        21.81 o
  -3 -11  14          9.11         23.42        23.42 o
  -2 -11  14         61.99         24.23        24.63 o
  -1 -11  14          9.17          0.00        16.80 o
   0 -11  14          9.56         12.52        24.06 o
   1 -11  14         43.03         26.97        25.87 o
  -4 -10  14         12.20          3.13        14.61 o
  -3 -10  14        142.65        132.16        32.51 o
  -2 -10  14         73.06         86.82        29.48 o
  -1 -10  14         46.73         53.13        61.18 o
   0 -10  14         16.43         27.35        24.91 o
   1 -10  14          5.98          0.00        19.88 o
   2 -10  14         12.46          4.44        52.90 o
  -4  -9  14         98.29        120.11        24.05 o
  -3  -9  14        231.38        290.68        37.03 o
  -2  -9  14         10.36         21.38        18.14 o
  -1  -9  14        198.65        201.22        39.85 o
   0  -9  14         47.55         50.58        20.18 o
   1  -9  14        191.84        161.94        36.94 o
   2  -9  14          4.08          0.00        43.21 o
   3  -9  14        200.59        222.29        64.26 o
  -5  -8  14          6.80          0.00        20.59 o
  -4  -8  14          3.11          0.00        12.04 o
  -3  -8  14         23.22          0.00        12.60 o
  -2  -8  14         18.33         13.54        14.85 o
  -1  -8  14         24.50         19.48        16.98 o
   0  -8  14        407.88        390.83        65.30 o
   1  -8  14         13.76         16.38        16.86 o
   2  -8  14         32.05          0.00        41.39 o
   3  -8  14          4.88          0.00        37.76 o
  -5  -7  14          7.43         32.30        26.25 o
  -4  -7  14         21.69         10.46        12.93 o
  -3  -7  14          3.77          1.76        12.41 o
  -2  -7  14         32.12         16.02        16.40 o
  -1  -7  14        142.61        126.38        25.16 o
   0  -7  14        190.21        232.05        49.36 o
   1  -7  14         16.89          6.36        18.58 o
   2  -7  14         16.43         35.91        30.42 o
   3  -7  14         28.43         95.04        50.43 o
   4  -7  14         46.56         65.59        44.64 o
  -5  -6  14          5.63         15.75        26.25 o
  -4  -6  14          1.71          0.00         9.68 o
  -3  -6  14         87.44        103.63        19.33 o
  -2  -6  14          2.37         10.21        11.64 o
  -1  -6  14         10.37          0.05        13.01 o
   0  -6  14         27.06         24.01        37.27 o
   1  -6  14          3.54          0.59        13.53 o
   2  -6  14         84.60        125.10        42.00 o
   3  -6  14        228.28        275.39        76.32 o
   4  -6  14          4.84         16.15        40.78 o
  -5  -5  14        125.25        111.85        39.17 o
  -4  -5  14        154.23        130.38        20.41 o
  -3  -5  14        182.61        194.20        20.26 o
  -2  -5  14        117.57         40.68        25.10 o
  -1  -5  14         29.26         20.54        14.31 o
   0  -5  14        276.42        258.00        31.87 o
   1  -5  14        218.59        208.25        25.22 o
   2  -5  14        346.30        344.26        32.71 o
   3  -5  14         76.62        138.10        64.20 o
   4  -5  14        122.52         22.61        44.01 o
   5  -5  14         89.43         79.15        38.77 o
  -6  -4  14          4.69          4.85        21.40 o
  -5  -4  14        125.66        132.85        40.78 o
  -4  -4  14         25.41         25.96        12.63 o
  -3  -4  14          0.03          0.00         9.66 o
  -2  -4  14        125.42        182.13        44.63 o
  -1  -4  14         21.09         13.37        12.72 o
   0  -4  14        554.99        495.73        44.92 o
   1  -4  14          9.24         19.43        21.12 o
   2  -4  14          5.83          0.00        12.57 o
   3  -4  14        515.98        363.42        85.61 o
   4  -4  14         69.18         53.71        47.65 o
   5  -4  14         74.02        140.52        42.40 o
  -6  -3  14         13.27         12.92        22.61 o
  -5  -3  14         44.63        100.95        35.13 o
  -4  -3  14        101.09        116.77        18.82 o
  -3  -3  14          1.60          6.91        10.07 o
  -2  -3  14          9.68          4.06         9.35 o
  -1  -3  14         72.71         77.08        15.38 o
   0  -3  14        432.25        470.94        37.73 o
   1  -3  14        136.17        139.57        24.31 o
   2  -3  14        241.73        371.15        30.86 o
   3  -3  14          3.25          0.00        35.32 o
   4  -3  14        221.59        179.29        58.55 o
   5  -3  14          0.07         44.82        33.92 o
  -6  -2  14         10.55          4.04        21.00 o
  -5  -2  14          4.99          8.48        22.21 o
  -4  -2  14          6.66          4.74        11.10 o
  -3  -2  14        436.77        383.61        35.74 o
  -2  -2  14          7.26          0.00         9.44 o
  -1  -2  14       1186.87       1205.26        46.56 o
   0  -2  14        341.17        288.32        42.76 o
   1  -2  14        856.02        786.47        70.77 o
   2  -2  14        313.06        302.25        28.31 o
   3  -2  14         51.93         20.30        39.07 o
   4  -2  14          2.29         13.50        37.66 o
   5  -2  14         12.54          4.54        25.98 o
  -6  -1  14          1.19          0.00        21.00 o
  -5  -1  14        218.80        260.45        52.49 o
  -4  -1  14         15.38         19.42        20.80 o
  -3  -1  14          0.98          0.00        11.63 o
  -2  -1  14          3.87         11.65        12.61 o
  -1  -1  14       1536.43       1664.20        54.94 o
   0  -1  14         11.34          0.00        12.27 o
   1  -1  14         71.34         69.03        20.64 o
   2  -1  14          1.77          2.45        12.87 o
   3  -1  14         40.60         37.36        18.09 o
   4  -1  14          0.58          0.00        32.18 o
   5  -1  14        255.52        263.62        49.19 o
   6  -1  14         90.37          1.62        88.43 o
  -6   0  14          1.49          0.00        17.77 o
  -5   0  14        210.82        180.10        44.01 o
  -4   0  14        130.52        158.82        33.52 o
  -3   0  14        561.36        528.65        42.52 o
  -2   0  14        139.85        149.71        20.12 o
  -1   0  14        962.77        922.22        86.67 o
   0   0  14         74.88         58.51        21.21 o
   1   0  14          2.64          0.00        11.81 o
   2   0  14         25.75         48.82        16.35 o
   3   0  14         93.07         27.25        20.46 o
   4   0  14         19.31          0.00        66.63 o
   5   0  14         10.75         34.61        46.44 o
   6   0  14         24.69         26.25        90.86 o
  -5   1  14          0.36          0.00        19.38 o
  -4   1  14         57.16         74.30        33.52 o
  -3   1  14        179.64        196.69        26.88 o
  -2   1  14       1246.98       1280.01        59.59 o
  -1   1  14        119.43        127.04        17.75 o
   0   1  14        105.58        109.06        16.84 o
   1   1  14         86.97         75.44        20.32 o
   2   1  14        177.57        213.60        23.89 o
   3   1  14          0.83          0.00        16.30 o
   4   1  14          2.60          0.00        33.59 o
   5   1  14         24.65         48.64        31.00 o
   6   1  14         18.51         11.31        82.78 o
  -5   2  14          0.52          0.00        18.17 o
  -4   2  14          3.01          0.00        17.36 o
  -3   2  14        237.19        238.88        28.44 o
  -2   2  14        283.88        270.60        24.77 o
  -1   2  14          0.04          0.00         8.61 o
   0   2  14          0.11          0.00        12.00 o
   1   2  14         35.75         38.35        15.02 o
   2   2  14          1.01          0.30        12.03 o
   3   2  14        106.23         77.78        23.20 o
   4   2  14        135.33        111.90        58.75 o
   5   2  14        165.10        146.51        85.40 o
   6   2  14          0.77          0.00        65.42 o
  -5   3  14        226.20        272.16        57.34 o
  -4   3  14         73.31         39.17        29.07 o
  -3   3  14        253.48        234.54        28.12 o
  -2   3  14        103.96        109.06        16.67 o
  -1   3  14        296.72        381.12        40.35 o
   0   3  14         32.81         17.16        19.89 o
   1   3  14         28.43         28.03        14.40 o
   2   3  14        137.20        134.39        21.48 o
   3   3  14          9.85          0.00        16.09 o
   4   3  14         28.89         31.55        38.42 o
   5   3  14          0.06          0.00        24.90 o
   6   3  14          2.18          7.86        37.35 o
  -5   4  14         19.35         18.98        24.63 o
  -4   4  14          2.77          0.00        17.36 o
  -3   4  14        124.63        125.30        22.56 o
  -2   4  14        240.96        240.62        25.33 o
  -1   4  14        811.66        687.66        54.10 o
   0   4  14        245.62        194.51        21.70 o
   1   4  14         93.90        122.42        20.09 o
   2   4  14        324.38        285.70        28.37 o
   3   4  14          8.96         22.07        18.55 o
   4   4  14         35.68         34.19        35.07 o
   5   4  14         14.03         12.46        50.68 o
   6   4  14        155.03        150.08        30.08 o
  -5   5  14         24.78         22.61        26.65 o
  -4   5  14        111.06        115.49        39.17 o
  -3   5  14         53.85         33.64        15.40 o
  -2   5  14          6.24          8.09        12.55 o
  -1   5  14        144.52        179.81        36.14 o
   0   5  14         16.67         16.58        13.55 o
   1   5  14        238.55        254.08        27.58 o
   2   5  14        215.96        204.91        24.76 o
   3   5  14        353.89        364.91        38.24 o
   4   5  14         15.61         39.38        34.30 o
   5   5  14         19.18         55.03        48.66 o
   6   5  14          4.36          0.00        16.31 o
  -4   6  14         24.62         33.92        29.07 o
  -3   6  14         10.89         13.23        13.68 o
  -2   6  14         35.43         36.93        19.38 o
  -1   6  14         30.06         33.31        24.03 o
   0   6  14        128.59        118.62        24.08 o
   1   6  14        220.55        165.04        24.47 o
   2   6  14         19.91         14.21        18.91 o
   3   6  14         20.85         37.92        21.00 o
   4   6  14         47.73         33.60        36.05 o
   5   6  14          1.41          0.00        28.27 o
   6   6  14         23.65         28.13        27.66 o
  -4   7  14         90.33         81.57        37.15 o
  -3   7  14        122.40         98.94        29.48 o
  -2   7  14         53.65         54.76        22.01 o
  -1   7  14          0.26          4.25        13.20 o
   0   7  14         95.59        106.85        24.88 o
   1   7  14         88.99         39.64        33.68 o
   2   7  14         63.79         64.59        20.63 o
   3   7  14        133.24        162.89        28.58 o
   4   7  14         19.98         90.62        75.92 o
   5   7  14         15.76         16.80        26.79 o
  -3   8  14          0.01         13.17        15.95 o
  -2   8  14         23.21         31.93        17.93 o
  -1   8  14        110.65        128.75        26.29 o
   0   8  14        105.55         48.17        27.66 o
   1   8  14          0.38          0.00        17.88 o
   2   8  14        107.52         93.77        26.19 o
   3   8  14         43.15         46.45        34.83 o
   4   8  14        164.87        122.56        78.34 o
   5   8  14         19.43         10.74        27.17 o
  -3   9  14          4.31          0.00        13.44 o
  -2   9  14        212.85        168.07        30.45 o
  -1   9  14          0.95          0.00        15.70 o
   0   9  14         50.67         88.17        29.28 o
   1   9  14        355.14        386.81        88.64 o
   2   9  14          0.10          0.42        19.58 o
   3   9  14          4.41          0.00        31.09 o
   4   9  14        138.46        101.46        49.47 o
   5   9  14        322.52        277.77        77.33 o
  -2  10  14        103.53        107.88        26.10 o
  -1  10  14        227.29        185.97        33.28 o
   0  10  14          6.04         13.33        23.42 o
   1  10  14         99.32         87.79        62.99 o
   2  10  14         10.54          0.00        23.58 o
   3  10  14        324.07        418.34        90.45 o
   4  10  14        100.38        127.75        45.89 o
  -1  11  14          2.37         23.42        24.23 o
   0  11  14          0.60          0.00        23.42 o
   1  11  14         47.31          3.92        22.22 o
   2  11  14         99.98         62.96        62.79 o
   3  11  14          6.52          3.23        41.19 o
   4  11  14         17.23          0.00        36.75 o
   0  12  14         81.68         43.21        31.09 o
   1  12  14         78.76        107.74        37.53 o
   2  12  14         31.08          6.66        25.43 o
   3  12  14         54.37         44.82        49.26 o
  -3 -10  15         15.29         11.31        17.77 o
  -2 -10  15         23.75          0.00        15.34 o
  -1 -10  15         10.17          0.00        20.48 o
   0 -10  15          0.01          0.57        34.32 o
   1 -10  15         47.31          1.41        24.98 o
  -4  -9  15         90.37        122.56        24.42 o
  -3  -9  15          0.94          5.31        14.27 o
  -2  -9  15         76.73         52.09        26.25 o
  -1  -9  15          0.94         16.42        29.48 o
   0  -9  15          2.47         20.67        44.22 o
   1  -9  15         12.07         12.19        23.98 o
   2  -9  15         61.03        121.14        77.93 o
  -4  -8  15         41.10         46.61        17.55 o
  -3  -8  15         56.57         45.41        31.50 o
  -2  -8  15        295.40        340.00        53.71 o
  -1  -8  15         25.28         16.57        17.45 o
   0  -8  15         46.99        106.29        29.24 o
   1  -8  15         32.69         16.86        44.22 o
   2  -8  15          0.10         80.76        69.86 o
  -4  -7  15         97.30         67.43        21.40 o
  -3  -7  15         54.98         75.50        21.53 o
  -2  -7  15        123.36        137.79        23.39 o
  -1  -7  15        186.62        185.68        53.09 o
   0  -7  15        228.92        233.97        35.07 o
   1  -7  15        188.99        200.79        67.23 o
   2  -7  15          5.66          0.00        55.73 o
   3  -7  15          2.88          0.00        42.40 o
  -5  -6  15         32.54         77.53        36.34 o
  -4  -6  15         18.74         32.66        14.57 o
  -3  -6  15          5.43         11.62        15.46 o
  -2  -6  15        933.50        975.98       101.08 o
  -1  -6  15         22.74         22.03        18.24 o
   0  -6  15        190.31        177.59        33.90 o
   1  -6  15         32.54         18.92        30.29 o
   2  -6  15       1153.21       1130.65       153.45 o
   3  -6  15        253.97        243.49        76.72 o
  -5  -5  15          3.11          0.00        24.23 o
  -4  -5  15         44.42         29.21        14.01 o
  -3  -5  15          0.01          0.00        10.14 o
  -2  -5  15         26.03          5.94        13.14 o
  -1  -5  15          0.70          8.95        13.74 o
   0  -5  15          3.45         12.46        18.38 o
   1  -5  15          2.84          8.67        16.24 o
   2  -5  15         25.23        127.20        71.07 o
   3  -5  15         12.18         43.21        57.74 o
   4  -5  15          6.97         43.21        46.84 o
  -5  -4  15          0.06          0.00        21.81 o
  -4  -4  15          9.97         22.50        24.77 o
  -3  -4  15         24.59         20.62        11.34 o
  -2  -4  15         96.02        159.56        23.42 o
  -1  -4  15          6.16         18.17        20.22 o
   0  -4  15          0.15          0.00        15.68 o
   1  -4  15          2.47          1.10        23.01 o
   2  -4  15         80.80         72.28        20.33 o
   3  -4  15         18.70          0.00        46.03 o
   4  -4  15         31.48         22.61        46.03 o
  -5  -3  15         67.95         26.65        28.67 o
  -4  -3  15         60.18         68.00        27.26 o
  -3  -3  15          4.32         21.17        12.72 o
  -2  -3  15         34.80         32.43        18.02 o
  -1  -3  15         55.05         40.89        15.31 o
   0  -3  15        106.41         70.50        21.78 o
   1  -3  15         10.47         17.90        18.98 o
   2  -3  15        329.05        383.94        47.13 o
   3  -3  15         32.74         32.90        50.50 o
   4  -3  15        121.42         69.81        45.20 o
   5  -3  15         57.93         51.45        90.05 o
  -5  -2  15          0.96          0.00        14.94 o
  -4  -2  15          9.68         13.03        12.92 o
  -3  -2  15         43.14         54.96        15.94 o
  -2  -2  15        122.70         90.37        21.34 o
  -1  -2  15          7.28         21.68        13.57 o
   0  -2  15          0.32          0.00        15.14 o
   1  -2  15         29.41          8.82        14.40 o
   2  -2  15          9.06         30.60        21.68 o
   3  -2  15         21.92          9.66        42.79 o
   4  -2  15          2.56         32.31        39.51 o
   5  -2  15          2.48          0.00        46.64 o
  -5  -1  15        142.85         94.09        36.34 o
  -4  -1  15        180.00        184.28        25.24 o
  -3  -1  15        700.71        604.50        46.83 o
  -2  -1  15        172.85        152.41        25.85 o
  -1  -1  15        205.44        241.32        26.84 o
   0  -1  15        677.62        809.18        57.20 o
   1  -1  15         39.98         35.58        15.72 o
   2  -1  15         32.68         39.68        18.44 o
   3  -1  15          2.75          0.00        38.48 o
   4  -1  15          2.24          0.00        38.65 o
   5  -1  15          0.99         11.15        34.47 o
  -5   0  15        140.10        144.56        43.21 o
  -4   0  15         27.49         23.11        11.36 o
  -3   0  15        279.35        325.40        34.44 o
  -2   0  15         17.61          7.32        13.22 o
  -1   0  15        468.15        539.62        47.54 o
   0   0  15         16.27         11.27        13.45 o
   1   0  15         83.89        106.51        23.43 o
   2   0  15        429.11        470.01        54.39 o
   3   0  15          8.30          3.31        27.43 o
   4   0  15        477.23        488.77        77.54 o
   5   0  15          1.30          0.00        68.65 o
  -5   1  15          0.01         10.10        20.59 o
  -4   1  15         75.39         65.31        13.07 o
  -3   1  15         12.63         24.33        21.40 o
  -2   1  15          6.19          0.00        15.34 o
  -1   1  15         61.66         67.09        18.00 o
   0   1  15        125.62         88.69        37.43 o
   1   1  15          2.24         17.63        13.80 o
   2   1  15         15.75          0.00        11.86 o
   3   1  15         19.45          2.22        23.81 o
   4   1  15        182.91        214.21        57.11 o
   5   1  15         35.27        334.35       157.89 o
  -5   2  15          0.36         25.44        25.44 o
  -4   2  15          3.58          0.00        19.79 o
  -3   2  15        190.81        229.82        29.47 o
  -2   2  15         41.85         23.33        26.25 o
  -1   2  15          2.64          0.00        15.97 o
   0   2  15        865.67        778.64        60.24 o
   1   2  15         20.38         29.76        15.26 o
   2   2  15        102.59        123.63        25.45 o
   3   2  15         10.03         19.74        22.82 o
   4   2  15        169.84        137.22        51.35 o
   5   2  15         10.06         36.92        48.05 o
  -4   3  15          3.14         12.52        25.04 o
  -3   3  15        106.98         72.42        19.01 o
  -2   3  15        296.24        286.44        47.25 o
  -1   3  15        525.11        477.81        45.79 o
   0   3  15          0.00          0.00        13.93 o
   1   3  15         28.71         21.56        14.18 o
   2   3  15         42.09         34.54        24.53 o
   3   3  15        137.57        138.07        31.42 o
   4   3  15        598.76        528.36        78.52 o
   5   3  15          3.88         11.95        28.84 o
  -4   4  15         15.23          4.85        25.44 o
  -3   4  15         26.61         18.46        14.64 o
  -2   4  15         57.54         77.16        21.20 o
  -1   4  15        576.21        557.64        49.50 o
   0   4  15        265.59        329.60        33.72 o
   1   4  15          0.76          0.00        15.57 o
   2   4  15         22.37         20.14        17.20 o
   3   4  15         61.07         86.35        34.56 o
   4   4  15        139.14        105.31        87.42 o
   5   4  15          1.92          0.00        30.29 o
  -4   5  15          0.78          8.08        24.63 o
  -3   5  15         79.00         90.92        45.23 o
  -2   5  15         37.95         39.86        17.60 o
  -1   5  15         15.82          9.54        19.18 o
   0   5  15         36.97         34.58        46.24 o
   1   5  15          3.86          1.28        46.44 o
   2   5  15          4.14          8.48        16.26 o
   3   5  15         82.21         41.09        26.45 o
   4   5  15        506.44        549.50        79.41 o
   5   5  15         84.22         74.32        36.59 o
  -4   6  15          3.42         23.82        27.05 o
  -3   6  15         24.58         29.05        17.06 o
  -2   6  15         53.61         86.97        21.91 o
  -1   6  15        311.61        335.42        62.59 o
   0   6  15         11.96         23.44        35.13 o
   1   6  15        203.14        202.43        37.06 o
   2   6  15          2.98          0.00        17.98 o
   3   6  15        835.49        908.50        71.40 o
   4   6  15        198.62        217.86        67.03 o
   5   6  15         19.95          3.81        72.28 o
  -3   7  15         11.72         20.55        15.16 o
  -2   7  15          5.37         14.80        15.63 o
  -1   7  15         28.79          8.64        16.13 o
   0   7  15          1.10         12.87        20.80 o
   1   7  15        162.28        213.52        39.53 o
   2   7  15          3.37         24.78        22.39 o
   3   7  15        122.68        114.83        48.29 o
   4   7  15          6.31          0.00        29.75 o
   5   7  15        249.36        184.22        46.77 o
  -3   8  15        114.02         95.99        23.31 o
  -2   8  15          7.99         14.19        16.27 o
  -1   8  15         23.45          7.86        40.99 o
   0   8  15         16.21         18.98        22.24 o
   1   8  15         38.03         60.56        32.51 o
   2   8  15         30.30        108.38        29.39 o
   3   8  15        113.13        149.41        64.61 o
   4   8  15          9.22          0.00        53.71 o
  -2   9  15         21.24         21.34        17.74 o
  -1   9  15          3.89          1.21        22.61 o
   0   9  15         62.11         73.90        33.11 o
   1   9  15         86.61         68.87        28.78 o
   2   9  15          1.30          0.00        22.90 o
   3   9  15          1.49          0.00        45.63 o
   4   9  15          6.47         23.66        54.51 o
  -1  10  15         47.68          0.00        19.79 o
   0  10  15          9.17         21.00        25.84 o
   1  10  15         76.91        112.85        32.32 o
   2  10  15         18.83          8.33        53.50 o
   3  10  15        110.91        117.51        61.78 o
   0  11  15          2.78         25.44        27.05 o
   1  11  15        229.54        190.53        42.33 o
   2  11  15          2.17         12.94        47.04 o
  -2  -9  16         32.33          0.00        21.81 o
  -1  -9  16         51.28         98.14        32.76 o
   0  -9  16         45.08         92.48        73.69 o
  -3  -8  16         98.78        134.78        69.25 o
  -2  -8  16         48.32         91.26        34.32 o
  -1  -8  16         75.77         43.51        35.13 o
   0  -8  16          6.63         32.08        23.03 o
   1  -8  16         86.87        134.20        38.28 o
  -3  -7  16        240.93        221.84        33.17 o
  -2  -7  16          2.01          0.00        13.73 o
  -1  -7  16         28.61         53.79        38.85 o
   0  -7  16          0.19          0.00        22.81 o
   1  -7  16          5.18          0.00        19.80 o
   2  -7  16         16.50         26.65        61.78 o
  -4  -6  16          6.99          0.00        12.32 o
  -3  -6  16          2.55          0.00        18.98 o
  -2  -6  16          8.30          0.00        12.94 o
  -1  -6  16        118.22        147.25        29.11 o
   0  -6  16        201.76        158.20        35.40 o
   1  -6  16          5.86          0.00        61.38 o
   2  -6  16          9.47          0.00        50.88 o
   3  -6  16        133.81        169.60        77.93 o
  -4  -5  16          2.56         14.10        13.33 o
  -3  -5  16        205.21        252.64        30.47 o
  -2  -5  16        264.42        268.43        34.43 o
  -1  -5  16          3.00          0.00        25.52 o
   0  -5  16         48.77         65.49        28.54 o
   1  -5  16          7.16         24.19        42.00 o
   2  -5  16        248.90        143.75        76.72 o
   3  -5  16          0.01         21.00        53.30 o
  -4  -4  16          0.05          0.00        11.44 o
  -3  -4  16          0.29          0.00        11.62 o
  -2  -4  16         51.21         45.96        17.88 o
  -1  -4  16          2.60          0.00        28.39 o
   0  -4  16         28.48         12.53        21.51 o
   1  -4  16         39.43          8.03        40.38 o
   2  -4  16          3.74          0.00        56.13 o
   3  -4  16         86.54        106.27        56.55 o
  -4  -3  16          4.56          0.00        11.48 o
  -3  -3  16        147.72        194.00        27.27 o
  -2  -3  16        133.06        135.60        35.77 o
  -1  -3  16         10.47         20.47        17.00 o
   0  -3  16        228.63        236.53        40.33 o
   1  -3  16         76.25         40.58        25.19 o
   2  -3  16         61.88         51.22        28.10 o
   3  -3  16          5.51          0.00        42.79 o
   4  -3  16          9.38          0.00        36.05 o
  -4  -2  16        387.93        438.30        67.44 o
  -3  -2  16        237.18        241.53        30.85 o
  -2  -2  16        242.76        223.98        32.71 o
  -1  -2  16         67.49         59.10        18.20 o
   0  -2  16         45.56         17.50        22.30 o
   1  -2  16        147.66        207.78        72.08 o
   2  -2  16          0.19          0.00        20.20 o
   3  -2  16        108.12        123.00        56.41 o
   4  -2  16         11.14          0.00        37.32 o
  -4  -1  16         58.49         28.57        16.96 o
  -3  -1  16         24.75         26.23        25.84 o
  -2  -1  16          5.61          7.43        13.51 o
  -1  -1  16          3.83          9.63        14.03 o
   0  -1  16        181.85        161.35        35.93 o
   1  -1  16         17.81         17.97        21.81 o
   2  -1  16         67.70         51.87        27.92 o
   3  -1  16        143.46        118.91        53.73 o
   4  -1  16         31.03         34.35        42.61 o
  -4   0  16         28.32         25.07        16.96 o
  -3   0  16         68.84         44.60        18.34 o
  -2   0  16          2.99          0.00        14.74 o
  -1   0  16         83.19         97.90        24.14 o
   0   0  16         25.77         22.57        38.77 o
   1   0  16          8.00          0.00        37.96 o
   2   0  16         13.72         13.01        21.06 o
   3   0  16          0.01         10.07        45.43 o
   4   0  16          4.92         15.29        41.75 o
  -4   1  16          6.99          6.11        10.25 o
  -3   1  16        199.72        150.75        26.29 o
  -2   1  16         67.52         63.63        20.34 o
  -1   1  16          0.74          3.88        15.18 o
   0   1  16        155.57        154.22        87.42 o
   1   1  16        583.34        610.59        60.64 o
   2   1  16          3.79          0.00        19.49 o
   3   1  16          5.66          0.00        25.15 o
   4   1  16         91.02        152.25        53.22 o
   5   1  16          2.48          0.00        55.12 o
  -4   2  16         38.60         47.24        12.46 o
  -3   2  16          8.66          0.00        11.49 o
  -2   2  16         48.52         21.65        27.05 o
  -1   2  16          1.06          8.63        23.22 o
   0   2  16          4.08         20.30        25.64 o
   1   2  16         13.19         15.25        23.43 o
   2   2  16         37.05         52.98        27.42 o
   3   2  16         11.23          0.00        40.34 o
   4   2  16         24.90          0.00        74.50 o
   5   2  16          3.06          0.00        37.55 o
  -4   3  16          8.20          0.00        21.40 o
  -3   3  16        292.75        318.41        36.01 o
  -2   3  16          5.97         16.10        16.39 o
  -1   3  16        521.91        603.13        54.36 o
   0   3  16         40.24         24.19        21.60 o
   1   3  16       1141.46       1048.18        81.19 o
   2   3  16         22.21          0.00        22.63 o
   3   3  16        385.13        591.29        92.30 o
   4   3  16         89.27        170.12        53.88 o
   5   3  16         11.42          0.00        30.12 o
  -3   4  16         36.33         42.95        25.64 o
  -2   4  16          0.13          0.00        18.58 o
  -1   4  16         55.92         57.24        21.50 o
   0   4  16         37.44         49.92        25.06 o
   1   4  16        172.41        242.04        42.53 o
   2   4  16         69.90        101.96        48.86 o
   3   4  16         77.71         26.53        43.53 o
   4   4  16          2.66          0.00        99.54 o
   5   4  16        436.85        397.90        76.72 o
  -3   5  16         72.03         99.60        22.70 o
  -2   5  16         34.23         42.58        18.08 o
  -1   5  16         21.32         21.69        17.83 o
   0   5  16        185.45        121.88        32.07 o
   1   5  16        116.60         70.95        28.15 o
   2   5  16         36.07          8.84        22.72 o
   3   5  16         90.62        138.10        65.01 o
   4   5  16        246.69        163.30        53.70 o
  -3   6  16         20.06         20.26        16.56 o
  -2   6  16         91.25         76.74        23.08 o
  -1   6  16        128.41        143.06        29.06 o
   0   6  16          2.75          0.00        20.38 o
   1   6  16         67.45         39.38        59.36 o
   2   6  16         64.62         43.76        25.55 o
   3   6  16         76.77         23.42        51.69 o
   4   6  16          0.84          0.00        38.97 o
  -2   7  16        256.39        194.10        32.42 o
  -1   7  16          4.14          0.00        17.36 o
   0   7  16          0.08          0.00        18.42 o
   1   7  16          7.19         21.60        24.01 o
   2   7  16          0.47          0.00        21.21 o
   3   7  16         31.74          0.00        42.00 o
   4   7  16          1.43          0.00        39.21 o
  -2   8  16        192.73        206.40        34.28 o
  -1   8  16          0.80         10.90        24.23 o
   0   8  16          1.38         25.84        26.65 o
   1   8  16         13.22          0.00        29.88 o
   2   8  16         14.85         37.83        30.08 o
   3   8  16          0.51         85.20        55.73 o
  -1   9  16        338.68        337.58        55.73 o
   0   9  16        126.94         91.66        33.52 o
   1   9  16        141.08        121.71        43.21 o
   2   9  16        120.19        125.33        34.53 o
   3   9  16         74.16          0.00        47.25 o
   1  10  16         40.22          8.10        23.65 o
   2  10  16         15.28          0.00        23.85 o
  -2  -7  17         66.16        103.37        33.11 o
  -1  -7  17        126.84        141.74        39.57 o
   0  -7  17         12.13          0.71        23.00 o
  -3  -6  17         12.64         30.61        17.29 o
  -2  -6  17          0.61         12.11        21.40 o
  -1  -6  17         40.13         56.53        32.30 o
   0  -6  17        185.79        194.98        41.35 o
   1  -6  17         43.89         15.83        29.07 o
  -3  -5  17          2.10          0.00        15.95 o
  -2  -5  17          2.24          0.00        19.79 o
  -1  -5  17         17.07          2.83        21.00 o
   0  -5  17         45.14          6.58        39.98 o
   1  -5  17          6.38         15.50        28.87 o
   2  -5  17         47.11          0.00        54.92 o
  -3  -4  17          7.14         10.91        15.75 o
  -2  -4  17         27.84         13.83        17.32 o
  -1  -4  17         26.81          0.00        20.19 o
   0  -4  17        194.19        177.21        39.26 o
   1  -4  17         31.34         23.25        22.75 o
   2  -4  17          0.40          0.00        53.71 o
  -3  -3  17          0.69          0.00        16.35 o
  -2  -3  17         10.25         14.94        16.28 o
  -1  -3  17          1.70          0.00        16.96 o
   0  -3  17         32.03         52.23        36.54 o
   1  -3  17         41.62         59.68        28.02 o
   2  -3  17          1.30         21.17        31.09 o
   3  -3  17          1.38         92.88        65.42 o
  -3  -2  17          1.27          2.95        17.36 o
  -2  -2  17          0.26          0.00        12.13 o
  -1  -2  17        266.13        253.19        47.25 o
   0  -2  17         10.77          0.00        19.83 o
   1  -2  17        111.46        108.72        54.92 o
   2  -2  17          1.46          4.58        42.40 o
   3  -2  17         79.71          0.00        45.63 o
  -3  -1  17         17.44         11.03        18.17 o
  -2  -1  17         43.50         21.53        19.99 o
  -1  -1  17         58.99        131.24        36.34 o
   0  -1  17          5.76          5.11        56.94 o
   1  -1  17          3.69          0.00        19.34 o
   2  -1  17        226.98        253.24        63.60 o
   3  -1  17         19.28          0.00        49.26 o
  -3   0  17         45.66         36.46        18.50 o
  -2   0  17         17.92         20.89        16.38 o
  -1   0  17        164.68        177.67        39.98 o
   0   0  17         11.73         26.40        56.73 o
   1   0  17          5.28          0.00        51.89 o
   2   0  17          5.18          6.68        23.62 o
   3   0  17         13.51          0.00        50.88 o
   4   0  17         15.93         10.65        45.14 o
  -3   1  17        122.95         96.29        22.68 o
  -2   1  17         41.84          3.91        26.25 o
  -1   1  17          1.79          0.00        19.79 o
   0   1  17         53.43         37.10        26.75 o
   1   1  17         30.10         32.06        38.77 o
   2   1  17        116.79        115.82        33.92 o
   3   1  17          6.93          0.00        51.28 o
   4   1  17         23.79         92.95        45.35 o
  -3   2  17        335.72        312.72        72.28 o
  -2   2  17         57.25         42.99        19.38 o
  -1   2  17        256.22        293.97        48.86 o
   0   2  17        224.61        232.28        40.10 o
   1   2  17        507.67        423.68        53.97 o
   2   2  17         76.24         72.89        29.33 o
   3   2  17         52.48          0.00        45.63 o
   4   2  17          0.01          0.97        43.41 o
  -3   3  17         22.78          0.00        13.95 o
  -2   3  17         42.80         25.96        22.41 o
  -1   3  17         24.19         16.56        23.42 o
   0   3  17         58.23         16.86        21.84 o
   1   3  17          8.41          0.00        20.39 o
   2   3  17        133.79         73.78        37.55 o
   3   3  17          9.78         37.55        55.73 o
   4   3  17          1.68         48.63        68.24 o
  -2   4  17         12.43          0.00        14.54 o
  -1   4  17         56.54        132.04        37.96 o
   0   4  17        598.00        695.20        68.10 o
   1   4  17         36.39          0.00        51.49 o
   2   4  17         10.36          0.00        25.84 o
   3   4  17          5.13        130.43        65.82 o
   4   4  17         12.00         13.36        41.49 o
  -2   5  17         59.86         84.87        23.16 o
  -1   5  17         20.51         21.00        24.23 o
   0   5  17          3.47          0.00        32.71 o
   1   5  17         32.06         15.53        51.89 o
   2   5  17         50.70         12.61        23.78 o
   3   5  17         49.53         15.34        49.67 o
  -2   6  17         47.44         61.98        22.13 o
  -1   6  17          0.42         12.92        21.40 o
   0   6  17         71.40         50.88        30.69 o
   1   6  17        192.20        311.72        48.73 o
   2   6  17         38.73          0.00        22.78 o
   3   6  17          0.07          1.21        52.49 o
  -1   7  17        210.64        161.52        39.57 o
   0   7  17         55.01         69.86        34.73 o
   1   7  17         18.59         24.05        36.54 o
   2   7  17         19.04         38.75        30.57 o
   3   7  17         65.75        123.16        66.63 o
   0   8  17        137.40        101.76        37.15 o
   1   8  17          0.71         28.77        26.97 o
   2   8  17         47.93         36.17        30.49 o
  -1  -5  18        478.25        459.13        67.03 o
   0  -5  18         75.41        106.30        35.58 o
  -2  -4  18          0.55          0.00        16.96 o
  -1  -4  18         91.79        103.37        35.53 o
   0  -4  18         45.50         40.02        45.83 o
   1  -4  18          1.29          0.00        20.43 o
  -2  -3  18         20.48         35.13        25.44 o
  -1  -3  18         14.02          0.00        22.21 o
   0  -3  18         18.89         33.80        34.73 o
   1  -3  18          0.02          0.00        36.54 o
  -2  -2  18         42.30         50.88        27.05 o
  -1  -2  18          6.23          0.00        15.75 o
   0  -2  18          3.06          8.86        63.60 o
   1  -2  18          5.15          0.00        62.99 o
   2  -2  18         36.52         28.65        27.52 o
  -2  -1  18         75.36         98.53        30.69 o
  -1  -1  18         30.72         14.13        24.23 o
   0  -1  18         29.99         39.71        57.54 o
   1  -1  18          7.41         36.57        65.01 o
   2  -1  18         33.96         28.17        25.05 o
  -2   0  18        253.03        229.56        35.38 o
  -1   0  18          6.93          4.44        22.21 o
   0   0  18          0.00         10.58        22.81 o
   1   0  18          3.57          0.00        36.34 o
   2   0  18         65.54          3.97        24.52 o
  -2   1  18        293.10        234.13        34.83 o
  -1   1  18        242.90        155.46        40.78 o
   0   1  18          0.22          0.00        30.89 o
   1   1  18          8.34          9.30        24.62 o
   2   1  18          0.62         20.34        58.75 o
  -2   2  18         48.06         41.15        19.95 o
  -1   2  18          1.49         21.00        25.04 o
   0   2  18         12.11          0.00        25.84 o
   1   2  18          6.48         27.43        34.12 o
   2   2  18          4.05         17.12        22.77 o
  -2   3  18         41.54         15.10        16.80 o
  -1   3  18         64.66         17.77        25.84 o
   0   3  18        101.03         96.90        33.20 o
   1   3  18          5.40          8.40        26.45 o
   2   3  18         28.34          1.32        41.39 o
  -1   4  18          0.16          0.00        21.40 o
   0   4  18          6.05         31.14        56.73 o
   1   4  18         20.51         25.21        52.70 o
   2   4  18         23.99          0.00        23.82 o
   0   5  18         95.97        100.14        38.77 o
   1   5  18          1.58          0.02        25.51 o
   2   5  18         64.67         48.55        51.28 o
                                                
